# Supplementary material for: From Traps to Taxa: Building a Robust DNA Barcode Reference Library for the Early Detection of Invasive Cerambycidae
Source: Ecol Evol. 2026 May 12;16(5):e73626. doi: 10.1002/ece3.73626 (PMC13167225; doi:10.1002/ece3.73626)
Supplement: Supplementary file 2 — Data S1: ece373626‐sup‐0002‐DataS1.xlsx. [file ECE3-16-e73626-s002.xlsx]

## Sheet: Table S1 - Lab Sheet
Project:	DS-EUROCERA			User:	Lois Veillat URZF
Created:	2026-04-17
Project Code	Process ID	Sample ID	Field ID	BIN	Catalog Num	COI-5P Seq. Length	COI-5P Trace Count	COI-5P Accession	Image Count	Barcode Compliant	Contamination	Stop Codon	Flagged Record	Collection Date	Identification	Life Stage	Extra Info	Voucher Type	Institution	Notes
PSFOR	PSFOR154-13	BC-PNEF-PSFOR0126	BC-PNEF-PSFOR0126	BOLD:ACD4159		658[0n]	2	KM286031	1	Yes				15-May-2011	Pseudovadonia livida	A	Antenna		Office National des Forets, Laboratoire National d Entomologie Forestiere	Flowers
PSFOR	PSFOR155-13	BC-PNEF-PSFOR0127	BC-PNEF-PSFOR0127	BOLD:ACD4107		658[0n]	2	KM286267	1	Yes				04-May-2011	Ropalopus femoratus	A	Antenna		Office National des Forets, Laboratoire National d Entomologie Forestiere	sight on flowers
PSFOR	PSFOR158-13	BC-PNEF-PSFOR0130	BC-PNEF-PSFOR0130	BOLD:ABV4009		658[0n]	2	KM285869	1	Yes				28-Apr-2011	Stenostola ferrea	A	leg		Office National des Forets, Laboratoire National d Entomologie Forestiere	Beating Tilia
PSFOR	PSFOR159-13	BC-PNEF-PSFOR0131	BC-PNEF-PSFOR0131	BOLD:ACD3940		658[2n]	2	KM285769	1	Yes				16-Jun-2009	Stenurella bifasciata	A	leg		Office National des Forets, Laboratoire National d Entomologie Forestiere	Polytrap etoh20%, sel 500g/5L, detergent, 15j
PSFOR	PSFOR160-13	BC-PNEF-PSFOR0132	BC-PNEF-PSFOR0132	BOLD:AAP7171		658[0n]	2	KM286091	1	Yes				31-Jul-2012	Stenurella melanura	A	leg		Office National des Forets, Laboratoire National d Entomologie Forestiere	Polytrap etoh20%, sel 500g/5L, detergent, 15j
PSFOR	PSFOR161-13	BC-PNEF-PSFOR0133	BC-PNEF-PSFOR0133	BOLD:ABA3171		658[0n]	2	KM286256	1	Yes				09-Jun-2009	Stenurella nigra	A	leg		Office National des Forets, Laboratoire National d Entomologie Forestiere	Polytrap etoh20%, sel 500g/5L, detergent, 15j
PSFOR	PSFOR163-13	BC-PNEF-PSFOR0135	BC-PNEF-PSFOR0135	BOLD:ACD4164		658[0n]	2	KM286344	1	Yes				13-Jul-2011	Stictoleptura fontenayi	A	Antenna		Office National des Forets, Laboratoire National d Entomologie Forestiere	sight in dead wood of Eucalyptus
PSFOR	PSFOR164-13	BC-PNEF-PSFOR0136	BC-PNEF-PSFOR0136	BOLD:AAI8975		658[0n]	2	KM286101	1	Yes				01-Jul-2009	Stictoleptura rubra	A	Antenna		Office National des Forets, Laboratoire National d Entomologie Forestiere	sight
PSFOR	PSFOR165-13	BC-PNEF-PSFOR0137	BC-PNEF-PSFOR0137	BOLD:ACD4165		658[0n]	2	KM285846	1	Yes				16-Jun-2009	Stictoleptura trisignata	A	leg		Office National des Forets, Laboratoire National d Entomologie Forestiere	Polytrap etoh20%, sel 500g/5L, detergent, 15j
PSFOR	PSFOR166-13	BC-PNEF-PSFOR0138	BC-PNEF-PSFOR0138	BOLD:ACD4027		658[0n]	2	KM286148	1	Yes				10-May-2011	Tetropium castaneum	A	Antenna		Office National des Forets, Laboratoire National d Entomologie Forestiere	underneath barks, resinous logs
PSFOR	PSFOR168-13	BC-PNEF-PSFOR0140	BC-PNEF-PSFOR0140	BOLD:ACD3982		656[0n]	2	KM286394	1	Yes				01-Jul-2011	Trichoferus holosericeus	A	Antenna		Office National des Forets, Laboratoire National d Entomologie Forestiere	Reared from Quercus
CICRP	CICRP108-15	FFOH00065_001	FFOH00065_001	BOLD:ACC9865		658[0n]	2	KU494218		Yes					Pyrrhidium sanguineum	Adult			Center for Biology and Management of Populations, Montpellier
CICRP	CICRP109-15	FFOH00086_001	FFOH00086_001	BOLD:AEY5865		658[0n]	2	KU494121		Yes					Hylotrupes bajulus	Adult			Center for Biology and Management of Populations, Montpellier
PHDLV	PHDLV161-22	LVHOMED145	LVHOMED145	BOLD:ACB9231		653[0n]			1	No				01-Jan-2020	Mesosa curculionoides	Adult			Institut National de la Recherche Agronomique, Zoologie Forestiere
PHDLV	PHDLV226-22	LVHOMED210	LVHOMED210	BOLD:ABW4504		654[0n]			1	No				01-Jan-2021	Xylotrechus antilope	Adult			Institut National de la Recherche Agronomique, Zoologie Forestiere
GCOL	GCOL3406-16	ZFMK-TIS-17366		BOLD:AAO4230	ZFMK-TIS-17366	658[0n]	2	KU915405		Yes				24-May-2012	Grammoptera ruficornis	adult			Zoologisches Forschungsmuseum Alexander Koenig
GCOL	GCOL3407-16	ZFMK-TIS-17367		BOLD:AAO4230	ZFMK-TIS-17367	658[0n]	2	KU912750		Yes				24-May-2012	Grammoptera ruficornis	adult			Zoologisches Forschungsmuseum Alexander Koenig
GCOL	GCOL3413-16	ZFMK-TIS-17373		BOLD:ACG4139	ZFMK-TIS-17373	658[0n]	2	KU912491		Yes				24-May-2012	Tetrops starkii	adult			Zoologisches Forschungsmuseum Alexander Koenig
GCOL	GCOL3414-16	ZFMK-TIS-17374		BOLD:ACG4139	ZFMK-TIS-17374	658[0n]	2	KU918394		Yes				24-May-2012	Tetrops starkii	adult			Zoologisches Forschungsmuseum Alexander Koenig
GCOL	GCOL3415-16	ZFMK-TIS-17375		BOLD:ACG4139	ZFMK-TIS-17375	658[0n]	2	KU913095		Yes				24-May-2012	Tetrops starkii	adult			Zoologisches Forschungsmuseum Alexander Koenig
GCOL	GCOL3416-16	ZFMK-TIS-17376		BOLD:ACG4139	ZFMK-TIS-17376	658[0n]	2	KU915437		Yes				24-May-2012	Tetrops starkii	adult			Zoologisches Forschungsmuseum Alexander Koenig
CBGPC	CBGPC001-21	CCOC04224_0101	CC04224	BOLD:AAI0307	CCOC04224_0101	658[0n]				No				01-Jul-2008	Rhagium sycophanta	Adult			Center for Biology and Management of Populations, Montpellier	adult
CBGPC	CBGPC002-21	CCOC04223_0101	CC04223	BOLD:AAI0307	CCOC04223_0101	658[0n]				No				01-Jul-2008	Rhagium sycophanta	Adult			Center for Biology and Management of Populations, Montpellier	adult
CBGPC	CBGPC003-21	CCOC04221_0101	CC04221	BOLD:AAI0307	CCOC04221_0101	658[0n]				No				01-Jul-2008	Rhagium sycophanta	Adult			Center for Biology and Management of Populations, Montpellier	adult
CBGPC	CBGPC004-21	CCOC04222_0101	CC04222	BOLD:AAI0307	CCOC04222_0101	658[0n]				No				01-Jul-2008	Rhagium sycophanta	Adult			Center for Biology and Management of Populations, Montpellier	adult
CBGPC	CBGPC005-21	CCOC00390_0101	CC00390	BOLD:AAX4737	CCOC00390_0101	658[0n]				No				17-Jul-2005	Monochamus sutor	Adult			Center for Biology and Management of Populations, Montpellier	adult
CBGPC	CBGPC008-21	CCOC03268_0101	CC03268	BOLD:AAB4856	CCOC03268_0101	658[0n]				No				06-May-2005	Rhagium inquisitor	Adult			Center for Biology and Management of Populations, Montpellier	adult
CBGPC	CBGPC009-21	CCOC03269_0101	CC03269	BOLD:AAB4856	CCOC03269_0101	658[0n]				No				06-May-2005	Rhagium inquisitor	Adult			Center for Biology and Management of Populations, Montpellier	adult
CBGPC	CBGPC010-21	CCOC08904_0101	CC08904	BOLD:AAX4737	CCOC08904_0101	638[0n]				No				08-Mar-2010	Monochamus sutor	Adult			Center for Biology and Management of Populations, Montpellier	larva
CBGPC	CBGPC011-21	CCOC08873_0101	CC08873	BOLD:AAX4737	CCOC08873_0101	658[0n]				No				01-Jun-2010	Monochamus sutor	Adult			Center for Biology and Management of Populations, Montpellier	adult
CLPFR	CLPFR002-21	BC-JT-EUR-002	BC-JT-EUR-002	BOLD:ACJ5849		655[0n]			1	No				19-Jun-2019	Pachytodes erraticus				Museum national d Histoire naturelle
CLPFR	CLPFR004-21	BC-JT-EUR-004	BC-JT-EUR-004	BOLD:ACD4039		655[0n]			1	No				15-Feb-2019	Niphona picticornis				Museum national d Histoire naturelle
CLPFR	CLPFR005-21	BC-JT-EUR-005	BC-JT-EUR-005	BOLD:ACG1656		655[0n]			1	No				26-May-2017	Leiopus femoratus				Museum national d Histoire naturelle
CBGPC	CBGPC019-21	CCOC02708_0101	CC02708	BOLD:AAI0308	CCOC02708_0101	658[0n]				No				12-Jul-2006	Rhagium mordax	Adult			Center for Biology and Management of Populations, Montpellier	adult
CBGPC	CBGPC020-21	CCOC02709_0101	CC02709	BOLD:AAI0308	CCOC02709_0101	658[0n]				No				12-Jul-2006	Rhagium mordax	Adult			Center for Biology and Management of Populations, Montpellier	adult
CBGPC	CBGPC021-21	CCOC00687_0101	CC00687	BOLD:AAB4856	CCOC00687_0101	658[0n]				No				29-Jun-2005	Rhagium inquisitor	Adult			Center for Biology and Management of Populations, Montpellier	adult
CBGPC	CBGPC022-21	CCOC02951_0101	CC02951	BOLD:AAB4856	CCOC02951_0101	620[0n]				No				29-Jun-2006	Rhagium inquisitor	Adult			Center for Biology and Management of Populations, Montpellier	adult
CBGPC	CBGPC023-21	CCOC03200_0101	CC03200	BOLD:AAX4737	CCOC03200_0101	658[0n]				No				29-Jun-2006	Monochamus sutor	Adult			Center for Biology and Management of Populations, Montpellier	adult
CLPFR	CLPFR012-21	BC-JT-EUR-012	BC-JT-EUR-012	BOLD:AAK2420		646[0n]			1	No				19-Jul-2020	Paracorymbia maculicornis				Museum national d Histoire naturelle
CBGPC	CBGPC025-21	CCOC02950_0101	CC02950	BOLD:AAB4856	CCOC02950_0101	658[0n]				No				29-Jun-2006	Rhagium inquisitor	Adult			Center for Biology and Management of Populations, Montpellier	adult
ASCMT	ASCMT168-11	BIOUG00824-B04	MAS605-10	BOLD:AAE9431	BIOUG00824-B04	658[0n]	2	MG054964	1	Yes				30-May-2010	Tetrops praeustus	A	25 Division St.		Centre for Biodiversity Genomics	May 17 - May 30|14 days|http://www.gigapan.org/gigapans/26024/
CBGPC	CBGPC027-21	CCOC02949_0101	CC02949	BOLD:AAB4856	CCOC02949_0101	658[0n]				No				29-Jun-2006	Rhagium inquisitor	Adult			Center for Biology and Management of Populations, Montpellier	adult
CBGPC	CBGPC028-21	CCOC02571_0101	CC02571	BOLD:ABZ8254	CCOC02571_0101	658[0n]				No				29-Jun-2006	Monochamus galloprovincialis	Adult			Center for Biology and Management of Populations, Montpellier	adult
CBGPC	CBGPC029-21	CCOC02572_0101	CC02572	BOLD:AAX4737	CCOC02572_0101	658[0n]				No				29-Jun-2006	Monochamus sutor	Adult			Center for Biology and Management of Populations, Montpellier	adult
CBGPC	CBGPC030-21	CCOC02574_0101	CC02574	BOLD:ABZ8254	CCOC02574_0101	658[0n]				No				29-Jun-2006	Monochamus galloprovincialis	Adult			Center for Biology and Management of Populations, Montpellier	adult
CBGPC	CBGPC031-21	CCOC02576_0101	CC02576	BOLD:AAX4737	CCOC02576_0101	658[0n]				No				29-Jun-2006	Monochamus sutor	Adult			Center for Biology and Management of Populations, Montpellier	adult
CBGPC	CBGPC032-21	CCOC02579_0101	CC02579	BOLD:AAX4737	CCOC02579_0101	532[0n]				No				29-Jun-2006	Monochamus sutor	Adult			Center for Biology and Management of Populations, Montpellier	adult
CBGPC	CBGPC033-21	CCOC02578_0101	CC02578	BOLD:ABZ8254	CCOC02578_0101	658[0n]				No				29-Jun-2006	Monochamus galloprovincialis	Adult			Center for Biology and Management of Populations, Montpellier	adult
CBGPC	CBGPC034-21	CCOC02577_0101	CC02577	BOLD:AAX4737	CCOC02577_0101	658[0n]				No				29-Jun-2006	Monochamus sutor	Adult			Center for Biology and Management of Populations, Montpellier	adult
CBGPC	CBGPC035-21	CCOC04561_0101	CC04561	BOLD:ABW4504	CCOC04561_0101	658[0n]				No				30-Jun-2008	Xylotrechus antilope	Adult			Center for Biology and Management of Populations, Montpellier	adult
CBGPC	CBGPC036-21	CCOC04553_0101	CC04553	BOLD:ABW4504	CCOC04553_0101	658[0n]				No				30-Jun-2008	Xylotrechus antilope	Adult			Center for Biology and Management of Populations, Montpellier	adult
CBGPC	CBGPC037-21	CCOC04554_0101	CC04554	BOLD:ABW4504	CCOC04554_0101	658[0n]				No				30-Jun-2008	Xylotrechus antilope	Adult			Center for Biology and Management of Populations, Montpellier	adult
GCOL	GCOL3461-16	ZFMK-TIS-18636		BOLD:AAO4230	ZFMK-TIS-18636	658[0n]	2	KU919312		Yes					Grammoptera ruficornis				Zoologisches Forschungsmuseum Alexander Koenig
CBGPC	CBGPC039-21	CCOC04556_0101	CC04556	BOLD:ABW4504	CCOC04556_0101	658[0n]				No				30-Jun-2008	Xylotrechus antilope	Adult			Center for Biology and Management of Populations, Montpellier	adult
CBGPC	CBGPC040-21	CCOC04557_0101	CC04557	BOLD:ABW4504	CCOC04557_0101	658[0n]				No				30-Jun-2008	Xylotrechus antilope	Adult			Center for Biology and Management of Populations, Montpellier	adult
CBGPC	CBGPC041-21	CCOC04558_0101	CC04558	BOLD:ABW4504	CCOC04558_0101	658[0n]				No				30-Jun-2008	Xylotrechus antilope	Adult			Center for Biology and Management of Populations, Montpellier	adult
CBGPC	CBGPC042-21	CCOC04559_0101	CC04559	BOLD:ABW4504	CCOC04559_0101	658[0n]				No				30-Jun-2008	Xylotrechus antilope	Adult			Center for Biology and Management of Populations, Montpellier	adult
GCOL	GCOL3466-16	ZFMK-TIS-18642		BOLD:AAN4233	ZFMK-TIS-18642	658[0n]	2	KU916235		Yes					Phymatodes rufipes				Zoologisches Forschungsmuseum Alexander Koenig
CBGPC	CBGPC044-21	CCOC04362_0101	CC04362	BOLD:ABW4504	CCOC04362_0101	658[0n]				No				12-Aug-2008	Xylotrechus antilope	Adult			Center for Biology and Management of Populations, Montpellier	adult
CBGPC	CBGPC045-21	CCOC04684_0101	CC04684	BOLD:ABW4504	CCOC04684_0101	658[0n]				No				30-Jun-2008	Xylotrechus antilope	Adult			Center for Biology and Management of Populations, Montpellier	adult
CBGPC	CBGPC046-21	CCOC04541_0101	CC04541	BOLD:AEJ1133	CCOC04541_0101	658[0n]				No				30-Jun-2008	Rhagium sycophanta	Adult			Center for Biology and Management of Populations, Montpellier	adult
GCOL	GCOL3470-16	ZFMK-TIS-18648		BOLD:AAP7353	ZFMK-TIS-18648	658[0n]	2	KU911861		Yes					Pogonocherus hispidus				Zoologisches Forschungsmuseum Alexander Koenig
CBGPC	CBGPC048-21	CCOC04547_0101	CC04547	BOLD:AEJ1133	CCOC04547_0101	658[0n]			1	No				30-Jun-2008	Rhagium sycophanta	Adult			Center for Biology and Management of Populations, Montpellier	adult
CBGPC	CBGPC049-21	CCOC04363_0101	CC04363	BOLD:ABW4504	CCOC04363_0101	658[0n]				No				12-Aug-2008	Xylotrechus antilope	Adult			Center for Biology and Management of Populations, Montpellier	adult
CBGPC	CBGPC050-21	CCOC04369_0101	CC04369	BOLD:ABW4504	CCOC04369_0101	658[0n]				No				12-Aug-2008	Xylotrechus antilope	Adult			Center for Biology and Management of Populations, Montpellier	adult
GCOL	GCOL3474-16	ZFMK-TIS-18655		BOLD:AAO4230	ZFMK-TIS-18655	658[0n]	2	KU908709		Yes					Grammoptera ruficornis				Zoologisches Forschungsmuseum Alexander Koenig
CBGPC	CBGPC052-21	CCOC04371_0101	CC04371	BOLD:ABW4504	CCOC04371_0101	658[0n]				No				12-Aug-2008	Xylotrechus antilope	Adult			Center for Biology and Management of Populations, Montpellier	adult
CBGPC	CBGPC053-21	CCOC04373_0101	CC04373	BOLD:AEJ1133	CCOC04373_0101	658[0n]				No				12-Aug-2008	Rhagium sycophanta	Adult			Center for Biology and Management of Populations, Montpellier	adult
CBGPC	CBGPC054-21	CCOC04374_0101	CC04374	BOLD:ABW4504	CCOC04374_0101	658[0n]				No				12-Aug-2008	Xylotrechus antilope	Adult			Center for Biology and Management of Populations, Montpellier	adult
GCOL	GCOL3478-16	ZFMK-TIS-18665		BOLD:ABW5082	ZFMK-TIS-18665	658[0n]	2	KU911731		Yes					Exocentrus lusitanus				Zoologisches Forschungsmuseum Alexander Koenig
GCOL	GCOL3479-16	ZFMK-TIS-18666		BOLD:ABW5082	ZFMK-TIS-18666	658[0n]	2	KU914161		Yes					Exocentrus lusitanus				Zoologisches Forschungsmuseum Alexander Koenig
CBGPC	CBGPC057-21	CCOC04552_0101	CC04552	BOLD:ABW4504	CCOC04552_0101	658[0n]				No				30-Jun-2008	Xylotrechus antilope	Adult			Center for Biology and Management of Populations, Montpellier	adult
GCOL	GCOL3481-16	ZFMK-TIS-18670		BOLD:AAV7155	ZFMK-TIS-18670	658[0n]	2	KU906475		Yes					Exocentrus adspersus				Zoologisches Forschungsmuseum Alexander Koenig
CBGPC	CBGPC059-21	CCOC04543_0101	CC04543	BOLD:AEJ1133	CCOC04543_0101	658[0n]				No				30-Jun-2008	Rhagium sycophanta	Adult			Center for Biology and Management of Populations, Montpellier	adult
CBGPC	CBGPC060-21	CCOC04544_0101	CC04544	BOLD:AEJ1133	CCOC04544_0101	658[0n]				No				30-Jun-2008	Rhagium sycophanta	Adult			Center for Biology and Management of Populations, Montpellier	adult
CBGPC	CBGPC061-21	CCOC04546_0101	CC04546	BOLD:AEJ1133	CCOC04546_0101	658[0n]				No				30-Jun-2008	Rhagium sycophanta	Adult			Center for Biology and Management of Populations, Montpellier	adult
GCOL	GCOL3485-16	ZFMK-TIS-18692		BOLD:AAV7155	ZFMK-TIS-18692	658[0n]	2	KU911006		Yes					Exocentrus adspersus				Zoologisches Forschungsmuseum Alexander Koenig
CBGPC	CBGPC063-21	CCOC04549_0101	CC04549	BOLD:ABW4504	CCOC04549_0101	658[0n]				No				30-Jun-2008	Xylotrechus antilope	Adult			Center for Biology and Management of Populations, Montpellier	adult
CBGPC	CBGPC064-21	CCOC04550_0101	CC04550	BOLD:ABW4504	CCOC04550_0101	658[0n]				No				30-Jun-2008	Xylotrechus antilope	Adult			Center for Biology and Management of Populations, Montpellier	adult
CBGPC	CBGPC065-21	CCOC04551_0101	CC04551	BOLD:ABW4504	CCOC04551_0101	658[0n]				No				30-Jun-2008	Xylotrechus antilope	Adult			Center for Biology and Management of Populations, Montpellier	adult
CBGPC	CBGPC066-21	CCOC04375_0101	CC04375	BOLD:ABW4504	CCOC04375_0101	658[0n]				No				12-Aug-2008	Xylotrechus antilope	Adult			Center for Biology and Management of Populations, Montpellier	adult
CBGPC	CBGPC067-21	CCOC07409_0101	CC07409	BOLD:AEJ1133	CCOC07409_0101	658[0n]				No				03-Jul-2008	Rhagium sycophanta	Adult			Center for Biology and Management of Populations, Montpellier	adult
CBGPC	CBGPC068-21	CCOC08182_0101	CC08182	BOLD:AEJ1133	CCOC08182_0101	580[0n]				No				26-Jun-2008	Rhagium sycophanta	Adult			Center for Biology and Management of Populations, Montpellier	adult
CBGPC	CBGPC069-21	CCOC08206_0101	CC08206	BOLD:AEJ1133	CCOC08206_0101	623[0n]				No				26-Jun-2008	Rhagium sycophanta	Adult			Center for Biology and Management of Populations, Montpellier	adult
CBGPC	CBGPC070-21	CCOC04545_0101	CC04545	BOLD:AEJ1133	CCOC04545_0101	658[0n]				No				30-Jun-2008	Rhagium sycophanta	Adult			Center for Biology and Management of Populations, Montpellier	adult
CBGPC	CBGPC071-21	CCOC04686_0101	CC04686	BOLD:ABW4504	CCOC04686_0101	658[0n]				No				30-Jun-2008	Xylotrechus antilope	Adult			Center for Biology and Management of Populations, Montpellier	adult
CBGPC	CBGPC072-21	CCOC08264_0101	CC08264	BOLD:ABW4504	CCOC08264_0101	658[0n]				No				26-Jun-2008	Xylotrechus antilope	Adult			Center for Biology and Management of Populations, Montpellier	adult
CBGPC	CBGPC073-21	CCOC04692_0101	CC04692	BOLD:AEJ1133	CCOC04692_0101	658[0n]				No				30-Jun-2008	Rhagium sycophanta	Adult			Center for Biology and Management of Populations, Montpellier	adult
CBGPC	CBGPC074-21	CCOC04688_0101	CC04688	BOLD:ABW4504	CCOC04688_0101	648[0n]				No				30-Jun-2008	Xylotrechus antilope	Adult			Center for Biology and Management of Populations, Montpellier	adult
CBGPC	CBGPC075-21	CCOC04687_0101	CC04687	BOLD:ABW4504	CCOC04687_0101	647[0n]				No				30-Jun-2008	Xylotrechus antilope	Adult			Center for Biology and Management of Populations, Montpellier	adult
PNHM	DTNHM7308-23	NHMUK015054600	NHMUK015054600	BOLD:AAO3198	NHMUK015054600	658[0n]			3	No				30-Jun-2022	Pseudovadonia livida	Adult			Natural History Museum, London
CBGPC	CBGPC077-21	CCOC06957_0101	CC06957	BOLD:AAX4737	CCOC06957_0101	658[0n]				No				13-Jul-2009	Monochamus sutor	Adult			Center for Biology and Management of Populations, Montpellier	adult
CBGPC	CBGPC078-21	CCOC06722_0101	CC06722	BOLD:AAB4856	CCOC06722_0101	658[0n]				No				13-Jul-2009	Rhagium inquisitor	Adult			Center for Biology and Management of Populations, Montpellier	adult
CBGPC	CBGPC080-21	CCOC07995_0101	CC07995	BOLD:AAB4856	CCOC07995_0101	658[0n]				No				02-Jul-2008	Rhagium inquisitor	Adult			Center for Biology and Management of Populations, Montpellier	adult
CBGPC	CBGPC081-21	CCOC07452_0101	CC07452	BOLD:ACD4027	CCOC07452_0101	658[0n]				No				02-Jul-2008	Tetropium castaneum	Adult			Center for Biology and Management of Populations, Montpellier	adult
CBGPC	CBGPC082-21	CCOC08094_0101	CC08094	BOLD:AAM0119	CCOC08094_0101	658[0n]				No				09-Jul-2008	Saperda scalaris	Adult			Center for Biology and Management of Populations, Montpellier	adult
CBGPC	CBGPC083-21	CCOC08095_0101	CC08095	BOLD:AAM0119	CCOC08095_0101	658[0n]				No				09-Jul-2008	Saperda scalaris	Adult			Center for Biology and Management of Populations, Montpellier	adult
CBGPC	CBGPC084-21	CCOC08138_0101	CC08138	BOLD:AAB4856	CCOC08138_0101	658[0n]				No				09-Jul-2008	Rhagium inquisitor	Adult			Center for Biology and Management of Populations, Montpellier	adult
GMGMB	GMGMB568-14	BIOUG16273-F08	GMP#06017	BOLD:AAI8975	BIOUG16273-F08	600[2n]	1			No				08-Aug-2013	Stictoleptura rubra			Vouchered:Registered Collection	Zoologisches Forschungsmuseum Alexander Koenig
CBGPC	CBGPC088-21	CCOC08137_0101	CC08137	BOLD:AAB4856	CCOC08137_0101	658[0n]				No				09-Jul-2008	Rhagium inquisitor	Adult			Center for Biology and Management of Populations, Montpellier	adult
CBGPC	CBGPC089-21	CCOC08136_0101	CC08136	BOLD:AAB4856	CCOC08136_0101	658[0n]				No				09-Jul-2008	Rhagium inquisitor	Adult			Center for Biology and Management of Populations, Montpellier	adult
CBGPC	CBGPC090-21	CCOC00098_0101	CC00098	BOLD:ABW4504	CCOC00098_0101	658[0n]				No				01-Jun-2005	Xylotrechus antilope	Adult			Center for Biology and Management of Populations, Montpellier	adult
CBGPC	CBGPC091-21	CCOC07974_0101	CC07974	BOLD:AAI8975	CCOC07974_0101	658[0n]			1	No				29-Dec-2009	Stictoleptura rubra	Adult			Center for Biology and Management of Populations, Montpellier	larva
CBGPC	CBGPC092-21	CCOC07975_0101	CC07975	BOLD:AAI8975	CCOC07975_0101	658[0n]			1	No				29-Dec-2009	Stictoleptura rubra	Adult			Center for Biology and Management of Populations, Montpellier	larva
CBGPC	CBGPC093-21	CCOC07973_0101	CC07973	BOLD:AAI8975	CCOC07973_0101	658[0n]			1	No				29-Dec-2009	Stictoleptura rubra	Adult			Center for Biology and Management of Populations, Montpellier	larva
CBGPC	CBGPC094-21	CCOC07972_0101	CC07972	BOLD:AAI8975	CCOC07972_0101	658[0n]			1	No				29-Dec-2009	Stictoleptura rubra	Adult			Center for Biology and Management of Populations, Montpellier	larva
CBGPC	CBGPC095-21	CCOC00587_0101	CC00587	BOLD:AAB4856	CCOC00587_0101	658[0n]				No				25-Oct-2005	Rhagium inquisitor	Adult			Center for Biology and Management of Populations, Montpellier	adult
CBGPC	CBGPC096-21	CCOC02832_0101	CC02832	BOLD:ABW9440	CCOC02832_0101	658[0n]				No				09-Jul-2006	Saperda populnea	Adult			Center for Biology and Management of Populations, Montpellier	adult
CBGPC	CBGPC097-21	CCOC02778_0101	CC02778	BOLD:AAO4442	CCOC02778_0101	658[0n]				No				12-Jul-2006	Xylotrechus rusticus	Adult			Center for Biology and Management of Populations, Montpellier	adult
FCCER	COLFH1523-16	ZMUO.028598		BOLD:AAE9431	ZMUO.028598	658[0n]	2	MZ658860	1	Yes				13-Jun-2016	Tetrops praeustus	adult			University of Oulu, Zoological Museum
FCCER	COLFH1524-16	ZMUO.028599		BOLD:AAE9431	ZMUO.028599	658[0n]	2	MZ633609	1	Yes				13-Jun-2016	Tetrops praeustus	adult			University of Oulu, Zoological Museum
FCCER	COLFH1525-16	ZMUO.028600		BOLD:AAE9431	ZMUO.028600	658[0n]	2	MZ632603	1	Yes				13-Jun-2016	Tetrops praeustus	adult			University of Oulu, Zoological Museum
CBGPC	CBGPC101-21	CCOC04281_0101	CC04281	BOLD:AAP9017	CCOC04281_0101	658[0n]				No				14-Aug-2008	Xylotrechus stebbingi				Center for Biology and Management of Populations, Montpellier	adult
CBGPC	CBGPC103-21	CCOC09000_0101	CC09000	BOLD:AAP9017	CCOC09000_0101	658[0n]				No				01-Aug-2009	Xylotrechus stebbingi				Center for Biology and Management of Populations, Montpellier	adult
CBGPC	CBGPC104-21	CCOC08999_0101	CC08999	BOLD:AAP9017	CCOC08999_0101	658[0n]				No				01-Aug-2009	Xylotrechus stebbingi				Center for Biology and Management of Populations, Montpellier	adult
GBCEB	GBCOB007-12	GBOL_Col_FK_0007	10.07.10-lik	BOLD:AAV7155	GBOL_Col_FK_0007	658[0n]	2	KM450668	1	Yes				10-Jul-2010	Exocentrus adspersus	A			Bavarian State Collection of Zoology
CBGPC	CBGPC107-21	CCOC09471_0101	CC09471	BOLD:AAI0219	CCOC09471_0101	648[1n]				No				16-Jul-2010	Spondylis buprestoides				Center for Biology and Management of Populations, Montpellier	adult
CICRP	CICRP247-15	CCOC06768_0101	CCOC06768_0101	BOLD:ABW5053		658[0n]	2	KU494122		Yes					Hylotrupes bajulus	Adult			Center for Biology and Management of Populations, Montpellier
CBGPC	CBGPC109-21	CCOC09459_0101	CC09459	BOLD:AAL7152	CCOC09459_0101	658[0n]				No				16-Jul-2010	Arhopalus rusticus				Center for Biology and Management of Populations, Montpellier	adult
CICRP	CICRP249-15	CCOC06770_0101	CCOC06770_0101	BOLD:AFG4348		658[0n]	2	KU494124		Yes					Hylotrupes bajulus	Adult			Center for Biology and Management of Populations, Montpellier
CBGPC	CBGPC111-21	CCOC09504_0101	CC09504	BOLD:ACR2993	CCOC09504_0101	658[0n]				No				18-Jul-2010	Xylotrechus arvicola				Center for Biology and Management of Populations, Montpellier	adult
CBGPC	CBGPC112-21	CCOC00238_0101	CC00238	BOLD:AAM7694	CCOC00238_0101	658[0n]				No				20-Aug-2005	Phoracantha semipunctata				Center for Biology and Management of Populations, Montpellier	adult
CBGPC	CBGPC113-21	CCOC08014_0101	CC08014	BOLD:ABZ8254	CCOC08014_0101	643[0n]				No				01-Jul-2008	Monochamus galloprovincialis				Center for Biology and Management of Populations, Montpellier	adult
CBGPC	CBGPC114-21	CCOC04288_0101	CC04288	BOLD:ACD3982	CCOC04288_0101	642[0n]				No				14-Aug-2008	Trichoferus holosericeus				Center for Biology and Management of Populations, Montpellier	adult
CBGPC	CBGPC115-21	CCOC04287_0101	CC04287	BOLD:ACD3982	CCOC04287_0101	644[0n]				No				14-Aug-2008	Trichoferus holosericeus				Center for Biology and Management of Populations, Montpellier	adult
CBGPC	CBGPC116-21	CCOC04286_0101	CC04286	BOLD:ACD3982	CCOC04286_0101	644[0n]				No				14-Aug-2008	Trichoferus holosericeus				Center for Biology and Management of Populations, Montpellier	adult
CBGPC	CBGPC117-21	CCOC00395_0101	CC00395	BOLD:ACD3982	CCOC00395_0101	646[0n]				No				27-Jul-2005	Trichoferus holosericeus				Center for Biology and Management of Populations, Montpellier	adult
CBGPC	CBGPC118-21	CCOC00367_0101	CC00367	BOLD:ABZ8254	CCOC00367_0101	658[0n]				No				19-Aug-2005	Monochamus galloprovincialis				Center for Biology and Management of Populations, Montpellier	adult
CBGPC	CBGPC119-21	CCOC04720_0101	CC04720	BOLD:ABW4504	CCOC04720_0101	658[0n]				No				30-Jun-2008	Xylotrechus antilope				Center for Biology and Management of Populations, Montpellier	adult
CBGPC	CBGPC120-21	CCOC04750_0101	CC04750	BOLD:ABW4504	CCOC04750_0101	654[0n]				No				30-Jun-2008	Xylotrechus antilope				Center for Biology and Management of Populations, Montpellier	adult
CBGPC	CBGPC121-21	CCOC04354_0101	CC04354	BOLD:ABW4504	CCOC04354_0101	658[0n]				No				11-Jul-2008	Xylotrechus antilope				Center for Biology and Management of Populations, Montpellier	adult
CBGPC	CBGPC122-21	CCOC04719_0101	CC04719	BOLD:ABW4504	CCOC04719_0101	658[0n]				No				30-Jun-2008	Xylotrechus antilope				Center for Biology and Management of Populations, Montpellier	adult
CBGPC	CBGPC123-21	CCOC04756_0101	CC04756	BOLD:ABW4504	CCOC04756_0101	658[0n]				No				30-Jun-2008	Xylotrechus antilope				Center for Biology and Management of Populations, Montpellier	adult
CBGPC	CBGPC124-21	CCOC05180_0101	CC05180	BOLD:ABW4504	CCOC05180_0101	658[0n]				No				22-Jun-2008	Xylotrechus antilope				Center for Biology and Management of Populations, Montpellier	adult
CBGPC	CBGPC125-21	CCOC05181_0101	CC05181	BOLD:ABW4504	CCOC05181_0101	658[0n]				No				22-Jun-2008	Xylotrechus antilope				Center for Biology and Management of Populations, Montpellier	adult
CBGPC	CBGPC1337-21	CCOC04867_0101	CC04867	BOLD:AEJ4377	CCOC04867_0101	658[0n]				No				21-Jun-2008	Dinoptera collaris				Center for Biology and Management of Populations, Montpellier	adult
CBGPC	CBGPC127-21	CCOC05178_0101	CC05178	BOLD:ABW4504	CCOC05178_0101	658[0n]				No				22-Jun-2008	Xylotrechus antilope				Center for Biology and Management of Populations, Montpellier	adult
CBGPC	CBGPC128-21	CCOC04758_0101	CC04758	BOLD:ABW4504	CCOC04758_0101	658[0n]				No				30-Jun-2008	Xylotrechus antilope				Center for Biology and Management of Populations, Montpellier	adult
CBGPC	CBGPC129-21	CCOC05177_0101	CC05177	BOLD:ABW4504	CCOC05177_0101	658[0n]				No				22-Jun-2008	Xylotrechus antilope				Center for Biology and Management of Populations, Montpellier	adult
GCOL	GCOL3553-16	ZFMK-TIS-19189		BOLD:AAM0486	ZFMK-TIS-19189	658[0n]	2	KU913808		Yes				19-Jul-2012	Aromia moschata	adult			Zoologisches Forschungsmuseum Alexander Koenig
SSWLC	SSWLC3660-13	BIOUG05448-H04	L#12BIOBUS-0650	BOLD:ACE7813	BIOUG05448-H04	587[0n]	1	KM846337	1	No				22-Jun-2012	Rhagium inquisitor		Waterton Lakes NP	Vouchered:Registered Collection	Centre for Biodiversity Genomics
CBGPC	CBGPC132-21	CCOC04748_0101	CC04748	BOLD:ABW4504	CCOC04748_0101	658[0n]				No				30-Jun-2008	Xylotrechus antilope				Center for Biology and Management of Populations, Montpellier	adult
CBGPC	CBGPC133-21	CCOC04754_0101	CC04754	BOLD:ABW4504	CCOC04754_0101	658[0n]				No				30-Jun-2008	Xylotrechus antilope				Center for Biology and Management of Populations, Montpellier	adult
CBGPC	CBGPC134-21	CCOC04721_0101	CC04721	BOLD:ABW4504	CCOC04721_0101	658[0n]				No				30-Jun-2008	Xylotrechus antilope				Center for Biology and Management of Populations, Montpellier	adult
CBGPC	CBGPC135-21	CCOC04753_0101	CC04753	BOLD:ABW4504	CCOC04753_0101	656[0n]				No				30-Jun-2008	Xylotrechus antilope				Center for Biology and Management of Populations, Montpellier	adult
CBGPC	CBGPC136-21	CCOC05175_0101	CC05175	BOLD:ABW4504	CCOC05175_0101	658[0n]				No				22-Jun-2008	Xylotrechus antilope				Center for Biology and Management of Populations, Montpellier	adult
CBGPC	CBGPC137-21	CCOC04752_0101	CC04752	BOLD:ABW4504	CCOC04752_0101	658[0n]				No				30-Jun-2008	Xylotrechus antilope				Center for Biology and Management of Populations, Montpellier	adult
CBGPC	CBGPC138-21	CCOC04751_0101	CC04751	BOLD:ABW4504	CCOC04751_0101	658[0n]				No				30-Jun-2008	Xylotrechus antilope				Center for Biology and Management of Populations, Montpellier	adult
CBGPC	CBGPC139-21	CCOC05179_0101	CC05179	BOLD:ABW4504	CCOC05179_0101	658[0n]				No				22-Jun-2008	Xylotrechus antilope				Center for Biology and Management of Populations, Montpellier	adult
CBGPC	CBGPC140-21	CCOC04749_0101	CC04749	BOLD:ABW4504	CCOC04749_0101	658[0n]				No				30-Jun-2008	Xylotrechus antilope				Center for Biology and Management of Populations, Montpellier	adult
CBGPC	CBGPC141-21	CCOC04755_0101	CC04755	BOLD:ABW4504	CCOC04755_0101	658[0n]				No				30-Jun-2008	Xylotrechus antilope				Center for Biology and Management of Populations, Montpellier	adult
CBGPC	CBGPC142-21	CCOC05174_0101	CC05174	BOLD:ABW4504	CCOC05174_0101	658[0n]				No				22-Jun-2008	Xylotrechus antilope				Center for Biology and Management of Populations, Montpellier	adult
CBGPC	CBGPC143-21	CCOC04722_0101	CC04722	BOLD:ABW4504	CCOC04722_0101	658[0n]				No				30-Jun-2008	Xylotrechus antilope				Center for Biology and Management of Populations, Montpellier	adult
CBGPC	CBGPC144-21	CCOC04757_0101	CC04757	BOLD:ABW4504	CCOC04757_0101	658[0n]				No				30-Jun-2008	Xylotrechus antilope				Center for Biology and Management of Populations, Montpellier	adult
CBGPC	CBGPC146-21	CCOC02222_0101	CC02222	BOLD:AEJ1133	CCOC02222_0101	658[0n]				No				30-May-2007	Rhagium sycophanta				Center for Biology and Management of Populations, Montpellier	adult
CBGPC	CBGPC147-21	CCOC02740_0101	CC02740	BOLD:ACR2993	CCOC02740_0101	658[0n]				No				20-Jun-2006	Xylotrechus arvicola				Center for Biology and Management of Populations, Montpellier	adult
CBGPC	CBGPC148-21	CCOC04243_0101	CC04243	BOLD:ACD4157	CCOC04243_0101	648[0n]				No				15-Jul-2008	Arhopalus ferus				Center for Biology and Management of Populations, Montpellier	adult
CBGPC	CBGPC149-21	CCOC07454_0101	CC07454	BOLD:ABW4504	CCOC07454_0101	658[0n]				No				01-Jul-2008	Xylotrechus antilope				Center for Biology and Management of Populations, Montpellier	adult
CBGPC	CBGPC150-21	CCOC05007_0101	CC05007	BOLD:AAB4856	CCOC05007_0101	658[0n]				No				10-Jul-2008	Rhagium inquisitor				Center for Biology and Management of Populations, Montpellier	adult
CBGPC	CBGPC151-21	CCOC05035_0101	CC05035	BOLD:ABW5053	CCOC05035_0101	658[0n]				No				20-Jul-2008	Hylotrupes bajulus				Center for Biology and Management of Populations, Montpellier	adult
CBGPC	CBGPC152-21	CCOC05034_0101	CC05034	BOLD:ABW5053	CCOC05034_0101	658[0n]				No				20-Jul-2008	Hylotrupes bajulus				Center for Biology and Management of Populations, Montpellier	adult
CBGPC	CBGPC153-21	CCOC05033_0101	CC05033	BOLD:ABW5053	CCOC05033_0101	658[0n]				No				20-Jul-2008	Hylotrupes bajulus				Center for Biology and Management of Populations, Montpellier	adult
CBGPC	CBGPC154-21	CCOC05036_0101	CC05036	BOLD:AEY5865	CCOC05036_0101	658[0n]				No				20-Jul-2008	Hylotrupes bajulus				Center for Biology and Management of Populations, Montpellier	adult
CBGPC	CBGPC155-21	CCOC05013_0101	CC05013	BOLD:ACR2993	CCOC05013_0101	658[0n]				No				12-Jul-2008	Xylotrechus arvicola				Center for Biology and Management of Populations, Montpellier	adult
CBGPC	CBGPC156-21	CCOC05014_0101	CC05014	BOLD:ACR2993	CCOC05014_0101	658[0n]				No				12-Jul-2008	Xylotrechus arvicola				Center for Biology and Management of Populations, Montpellier	adult
CBGPC	CBGPC158-21	CCOC07593_0101	CC07593	BOLD:AAB4856	CCOC07593_0101	658[0n]				No				15-Jun-2007	Rhagium inquisitor				Center for Biology and Management of Populations, Montpellier	adult
GMBUB	GMBUB1911-14	BIOUG14823-D02	GMP#00108	BOLD:AAD8900	BIOUG14823-D02	624[0n]	1			No				06-Jun-2012	Phymatodes testaceus			Vouchered:Registered Collection	Centre for Biodiversity Genomics	Collected from June 6-13 2012
PNHM	DTNHM7393-23	NHMUK015054541	NHMUK015054541	BOLD:ABW4710	NHMUK015054541	658[0n]			2	No				29-Jun-2022	Leptura quadrifasciata	Adult			Natural History Museum, London
CBGPC	CBGPC164-21	CCOC07644_0101	CC07644	BOLD:ACD3982	CCOC07644_0101	637[1n]				No				23-Aug-2007	Trichoferus holosericeus				Center for Biology and Management of Populations, Montpellier	adult
CBGPC	CBGPC165-21	CCOC07614_0101	CC07614	BOLD:AEK7477	CCOC07614_0101	658[0n]				No				15-Jun-2007	Xylotrechus arvicola				Center for Biology and Management of Populations, Montpellier	adult
CBGPC	CBGPC166-21	CCOC07616_0101	CC07616	BOLD:ABW4504	CCOC07616_0101	658[0n]				No				15-Jun-2007	Xylotrechus antilope				Center for Biology and Management of Populations, Montpellier	adult
CBGPC	CBGPC167-21	CCOC05020_0101	CC05020	BOLD:ACZ0914	CCOC05020_0101	658[0n]				No				01-Jun-2008	Trichoferus fasciculatus				Center for Biology and Management of Populations, Montpellier	adult
CBGPC	CBGPC168-21	CCOC05019_0101	CC05019	BOLD:ACZ0914	CCOC05019_0101	658[0n]				No				01-Jun-2008	Trichoferus fasciculatus				Center for Biology and Management of Populations, Montpellier	adult
CBGPC	CBGPC169-21	CCOC04948_0101	CC04948	BOLD:ACZ0914	CCOC04948_0101	658[0n]				No				09-Oct-2008	Trichoferus fasciculatus				Center for Biology and Management of Populations, Montpellier	adult
CBGPC	CBGPC171-21	CCOC06732_0101	CC06732	BOLD:AAP9017	CCOC06732_0101	658[0n]				No				06-Jul-2009	Xylotrechus stebbingi				Center for Biology and Management of Populations, Montpellier	adult
CBGPC	CBGPC172-21	CCOC04599_0101	CC04599	BOLD:ABZ8254	CCOC04599_0101	658[0n]				No				24-Jun-2008	Monochamus galloprovincialis				Center for Biology and Management of Populations, Montpellier	adult
CBGPC	CBGPC174-21	CCOC03148_0101	CC03148	BOLD:AAP9017	CCOC03148_0101	658[0n]				No				22-Jun-2006	Xylotrechus stebbingi				Center for Biology and Management of Populations, Montpellier	adult
FCCER	COLFA529-12	ZMUO.000569		BOLD:AER4257	ZMUO.000569	658[0n]	2	KJ965077	1	Yes				09-Jul-2009	Stenurella melanura	adult			University of Oulu, Zoological Museum
CBGPC	CBGPC1346-21	CCOC04876_0101	CC04876	BOLD:AAO2826	CCOC04876_0101	658[0n]				No				21-Jun-2008	Clytus arietis				Center for Biology and Management of Populations, Montpellier	adult
PHDLV	PHDLV250-22	LVHOMED234	LVHOMED234	BOLD:AAJ1830		652[0n]			1	No				01-Jan-2021	Leiopus linnei	Adult			Institut National de la Recherche Agronomique, Zoologie Forestiere
GCOL	GCOL13418-16	ZFMK-TIS-2550701		BOLD:ACI6275	ZFMK-TIS-2550701	658[0n]	2	KU914096		Yes				09-Jun-2015	Leiopus linnei	adult			Zoologisches Forschungsmuseum Alexander Koenig	http://id.zfmk.de/collection_ZFMK/2550701/1051487/201819
CBGPC	CBGPC191-21	CCOC10987_0101		BOLD:ABZ8254	CCOC10987_0101	645[2n]				No				02-Jul-2011	Monochamus galloprovincialis				Center for Biology and Management of Populations, Montpellier	adult
CBGPC	CBGPC192-21	CCOC11108_0101		BOLD:ABZ8254	CCOC11108_0101	643[1n]				No				03-Aug-2011	Monochamus galloprovincialis				Center for Biology and Management of Populations, Montpellier	adult
GBAAT	GBMNF51099-22	OL343479	OL343479	BOLD:AAH8082	NSMK-IN-200100751	658[0n]		OL343479		No					Trichoferus campestris				Mined from GenBank, NCBI
CBGPC	CBGPC195-21	CCOC10983_0101		BOLD:AAC3388	CCOC10983_0101	658[0n]				No				28-Jul-2011	Monochamus sartor				Center for Biology and Management of Populations, Montpellier	adult
CBGPC	CBGPC196-21	CCOC10984_0101		BOLD:AAC3388	CCOC10984_0101	658[0n]				No				16-Sep-2011	Monochamus sartor				Center for Biology and Management of Populations, Montpellier	adult
CBGPC	CBGPC197-21	CCOC10985_0101		BOLD:AAC3388	CCOC10985_0101	658[0n]				No				09-Jul-2011	Monochamus sartor				Center for Biology and Management of Populations, Montpellier	adult
PNHM	DTNHM7433-23	NHMUK015054407	NHMUK015054407	BOLD:ABW4537	NHMUK015054407	658[0n]			3	No				29-Jun-2022	Agapanthia villosoviridescens	Adult			Natural History Museum, London
GBCEB	GBCOU438-13	GBOL 02247	GBOL 02247	BOLD:AAN9247	GBOL 02247	658[0n]	2	KM449847	1	Yes				05-Jul-2013	Alosterna tabacicolor				Bavarian State Collection of Zoology
PSFOR	PSFOR010-13	BC-PASSIFOR0010	BC-PASSIFOR0010	BOLD:ACD4228		658[0n]	2	KM285864	1	Yes					Plagionotus arcuatus	A			IRSTEA	Specimen en ETOH 96%, passage glycol
PSFOR	PSFOR429-13	BC-PNEF-PSFOR0401	BC-PNEF-PSFOR0401	BOLD:AAW8686		632[0n]	2	KM286341	1	No				05-Jul-2011	Callidium aeneum	adult	leg		Office National des Forets, Laboratoire National d Entomologie Forestiere	Polytrap
PSFOR	PSFOR430-13	BC-PNEF-PSFOR0402	BC-PNEF-PSFOR0402	BOLD:ABX2293		609[0n]	2	KM286312	1	No				21-Jun-2011	Anoplodera sexguttata	adult	leg		Office National des Forets, Laboratoire National d Entomologie Forestiere	Polytrap
CBGPC	CBGPC218-21	CCOC10981_0101		BOLD:AAX4737	CCOC10981_0101	658[0n]				No				16-Sep-2011	Monochamus sutor				Center for Biology and Management of Populations, Montpellier	adult
CBGPC	CBGPC219-21	CCOC10981_0102		BOLD:AAX4737	CCOC10981_0102	658[0n]				No				16-Sep-2011	Monochamus sutor				Center for Biology and Management of Populations, Montpellier	adult
PSFOR	PSFOR433-13	BC-PNEF-PSFOR0405	BC-PNEF-PSFOR0405	BOLD:AAM0119		658[0n]	2	KM286392	1	Yes				05-Jul-2011	Saperda scalaris	adult	HW & Antenna		Office National des Forets, Laboratoire National d Entomologie Forestiere	Polytrap
PSFOR	PSFOR434-13	BC-PNEF-PSFOR0406	BC-PNEF-PSFOR0406	BOLD:AAO4547		658[0n]	2	KM285829	1	Yes				21-Jun-2011	Grammoptera ustulata	adult	leg		Office National des Forets, Laboratoire National d Entomologie Forestiere	Polytrap
CBGPC	CBGPC222-21	CCOC10982_0103		BOLD:AAX4737	CCOC10982_0103	658[0n]				No				09-Jul-2011	Monochamus sutor				Center for Biology and Management of Populations, Montpellier	adult
PSFOR	PSFOR436-13	BC-PNEF-PSFOR0408	BC-PNEF-PSFOR0408	BOLD:AAO2826		658[0n]	2	KM286120	1	Yes				05-Jul-2011	Clytus arietis	adult	leg		Office National des Forets, Laboratoire National d Entomologie Forestiere	Polytrap
PSFOR	PSFOR437-13	BC-PNEF-PSFOR0409	BC-PNEF-PSFOR0409	BOLD:ACI4450		658[0n]	2	KM285964	1	Yes				07-Jun-2011	Clytus tropicus	adult	leg		Office National des Forets, Laboratoire National d Entomologie Forestiere	Polytrap
PSFOR	PSFOR438-13	BC-PNEF-PSFOR0410	BC-PNEF-PSFOR0410	BOLD:AAO4921		658[0n]	2	KM286019	1	Yes				07-Jun-2011	Mesosa nebulosa	adult	leg		Office National des Forets, Laboratoire National d Entomologie Forestiere	Polytrap
PSFOR	PSFOR439-13	BC-PNEF-PSFOR0411	BC-PNEF-PSFOR0411	BOLD:AAP7242		657[0n]	2	KM286192	1	Yes				07-Jun-2011	Cerambyx scopolii	adult	leg		Office National des Forets, Laboratoire National d Entomologie Forestiere	Polytrap
PSFOR	PSFOR440-13	BC-PNEF-PSFOR0412	BC-PNEF-PSFOR0412	BOLD:AAI0308		658[0n]	2	KM286058	1	Yes				05-Jul-2011	Rhagium mordax	adult	leg		Office National des Forets, Laboratoire National d Entomologie Forestiere	Polytrap
PSFOR	PSFOR441-13	BC-PNEF-PSFOR0413	BC-PNEF-PSFOR0413	BOLD:ABX9051		658[0n]	2	KM285813	1	Yes				21-Jun-2011	Anaglyptus mysticus	adult	leg		Office National des Forets, Laboratoire National d Entomologie Forestiere	Polytrap
PSFOR	PSFOR442-13	BC-PNEF-PSFOR0414	BC-PNEF-PSFOR0414	BOLD:ACI4046		658[0n]	2	KM286080	1	Yes				10-Jul-2012	Molorchus umbellatarum	adult	leg		Office National des Forets, Laboratoire National d Entomologie Forestiere	Polytrap
PSFOR	PSFOR443-13	BC-PNEF-PSFOR0415	BC-PNEF-PSFOR0415	BOLD:AAI0307		658[0n]	2	KM286146	1	Yes				12-Jun-2012	Rhagium sycophanta	adult	leg		Office National des Forets, Laboratoire National d Entomologie Forestiere	Polytrap
PSFOR	PSFOR444-13	BC-PNEF-PSFOR0416	BC-PNEF-PSFOR0416	BOLD:AAE3490		658[0n]	2	KM286225	1	Yes				12-Jun-2012	Rhagium bifasciatum	adult	leg		Office National des Forets, Laboratoire National d Entomologie Forestiere	Polytrap
PSFOR	PSFOR445-13	BC-PNEF-PSFOR0417	BC-PNEF-PSFOR0417	BOLD:AAD8900		656[0n]	2	KM286331	1	Yes				12-Jun-2012	Phymatodes testaceus	adult	leg		Office National des Forets, Laboratoire National d Entomologie Forestiere	Polytrap
PSFOR	PSFOR446-13	BC-PNEF-PSFOR0418	BC-PNEF-PSFOR0418	BOLD:AAO4718		658[0n]	2	KM285887	1	Yes				15-May-2012	Cortodera humeralis	adult	leg		Office National des Forets, Laboratoire National d Entomologie Forestiere	Polytrap
PSFOR	PSFOR448-13	BC-PNEF-PSFOR0420	BC-PNEF-PSFOR0420	BOLD:ACI4661		658[0n]	2	KM286328	1	No				15-May-2012	Alosterna tabacicolor	adult	leg		Office National des Forets, Laboratoire National d Entomologie Forestiere	Polytrap
PSFOR	PSFOR450-13	BC-PNEF-PSFOR0422	BC-PNEF-PSFOR0422	BOLD:AAE6807		658[0n]	2	KM285944	1	Yes				10-Jul-2012	Rutpela maculata	adult	leg		Office National des Forets, Laboratoire National d Entomologie Forestiere	Polytrap
PSFOR	PSFOR451-13	BC-PNEF-PSFOR0423	BC-PNEF-PSFOR0423	BOLD:AAE6807		658[0n]	2	KM286249	1	Yes				10-Jul-2012	Rutpela maculata	adult	leg		Office National des Forets, Laboratoire National d Entomologie Forestiere	Polytrap
PSFOR	PSFOR452-13	BC-PNEF-PSFOR0424	BC-PNEF-PSFOR0424	BOLD:AAP7171		617[0n]	2	KM286332	1	No				10-Jul-2012	Stenurella melanura	adult	leg		Office National des Forets, Laboratoire National d Entomologie Forestiere	Polytrap
PSFOR	PSFOR453-13	BC-PNEF-PSFOR0425	BC-PNEF-PSFOR0425	BOLD:AAP7171		658[0n]	2	KM285796	1	Yes				10-Jul-2012	Stenurella melanura	adult	leg		Office National des Forets, Laboratoire National d Entomologie Forestiere	Polytrap
PSFOR	PSFOR454-13	BC-PNEF-PSFOR0426	BC-PNEF-PSFOR0426	BOLD:AAP7171		658[0n]	2	KM285953	1	Yes				10-Jul-2012	Stenurella melanura	adult	leg		Office National des Forets, Laboratoire National d Entomologie Forestiere	Polytrap
PSFOR	PSFOR455-13	BC-PNEF-PSFOR0427	BC-PNEF-PSFOR0427	BOLD:AAD8900		658[0n]	2	KM286302	1	Yes				12-Jun-2012	Phymatodes testaceus	adult	leg		Office National des Forets, Laboratoire National d Entomologie Forestiere	Polytrap
CERPA	CERPA093-08	PaA-08-187		BOLD:ACE7813	PFC-2001-17656	658[0n]	2			Yes				18-Jun-1999	Rhagium inquisitor	A			Canadian Forest Service, Pacific Forestry Centre
GCOL	GCOL4409-16	ZFMK-TIS-2002375		BOLD:AAB4856	ZFMK-TIS-2002375	658[0n]	2	KU908271		Yes				25-Apr-2014	Rhagium inquisitor	adult			Zoologisches Forschungsmuseum Alexander Koenig
GCOL	GCOL10699-16	ZFMK-TIS-2526236		BOLD:AAO4718	ZFMK-TIS-2526236	658[0n]	2	KU915874		Yes				05-May-2014	Cortodera humeralis	adult			Zoologisches Forschungsmuseum Alexander Koenig	http://id.zfmk.de/collection_ZFMK/2526236/834445/128689
GCOL	GCOL3686-16	ZFMK-TIS-21292		BOLD:AAD6525	ZFMK-TIS-21292	658[0n]	2	KU906224		Yes				20-Jun-2012	Callidium violaceum				Zoologisches Forschungsmuseum Alexander Koenig
GCOL	GCOL3687-16	ZFMK-TIS-21293		BOLD:AAD6525	ZFMK-TIS-21293	658[0n]	2	KU912261		Yes				20-Jun-2012	Callidium violaceum				Zoologisches Forschungsmuseum Alexander Koenig
GCOL	GCOL3688-16	ZFMK-TIS-21294		BOLD:AAD6525	ZFMK-TIS-21294	658[0n]	2	KU908317		Yes				20-Jun-2012	Callidium violaceum				Zoologisches Forschungsmuseum Alexander Koenig
PSFOR	PSFOR483-13	BC-PASSIFOR0056	BC-PASSIFOR0056	BOLD:ACI7569		658[0n]	2	KM286057	1	Yes				14-May-2012	Pogonocherus hispidulus	Adult			IRSTEA	Polytrap glycol + alcool: ETOH 70%
PNHM	DTNHM7504-23	NHMUK015054478	NHMUK015054478	BOLD:AAE6807	NHMUK015054478	658[0n]			3	No				28-Jun-2022	Rutpela maculata	Adult			Natural History Museum, London
GBCEB	GBCOU488-13	GBOL00966	GBOL00966	BOLD:AAB4856	GBOL00966	658[0n]	2	KM444398	1	Yes				14-Jun-2013	Rhagium inquisitor	a			Bavarian State Collection of Zoology
GBAAT	GBCL10076-12	JQ015114	JQ015114	BOLD:AAH8082		658[0n]		JQ015114		No					Trichoferus campestris				Mined from GenBank, NCBI	Trichoferus campestris
GCOL	GCOL3703-16	ZFMK-TIS-21426		BOLD:AAN4233	ZFMK-TIS-21426	658[0n]	2	KU914368		Yes					Phymatodes rufipes				Zoologisches Forschungsmuseum Alexander Koenig
GCOL	GCOL3706-16	ZFMK-TIS-21430		BOLD:ACD4240	ZFMK-TIS-21430	658[0n]	2	KU910631		Yes					Anaesthetis testacea				Zoologisches Forschungsmuseum Alexander Koenig
GCOL	GCOL3707-16	ZFMK-TIS-21431		BOLD:ABX9051	ZFMK-TIS-21431	658[0n]	2	KU912782		Yes					Anaglyptus mysticus				Zoologisches Forschungsmuseum Alexander Koenig
GCOL	GCOL3708-16	ZFMK-TIS-21433		BOLD:AAS3192	ZFMK-TIS-21433	658[0n]	2	KU911484		Yes					Phoracantha recurva				Zoologisches Forschungsmuseum Alexander Koenig
GCOL	GCOL3709-16	ZFMK-TIS-21436		BOLD:ACD3955	ZFMK-TIS-21436	658[0n]	2	KU917689		Yes					Oberea linearis				Zoologisches Forschungsmuseum Alexander Koenig
GBCEB	GBCOL313-12	GBOL_Col_FK_2878	12.07.22-wei	BOLD:AAO4417	GBOL_Col_FK_2878	569[0n]	2	KM444314	1	Yes				22-Jul-2012	Stenopterus rufus	A			Bavarian State Collection of Zoology
BFWCO	BFWCO033-24	71-1-F-11	71-1-F-11	BOLD:AAJ2825		657[0n]	2		1	Yes				24-May-2018	Acanthocinus aedilis	adult		Vouchered:Registered Collection	Bundesforschungs- und Ausbildungszentrum fur Wald
CBGPC	CBGPC934-21	CCOC03058_0101	CC03058	BOLD:AAO3124	CCOC03058_0101	658[1n]				No				10-May-2005	Phymatodes alni				Center for Biology and Management of Populations, Montpellier	adult
PNHM	DTNHM7538-23	NHMUK015054731	NHMUK015054731	BOLD:AAE6807	NHMUK015054731	658[0n]			3	No				28-Jun-2022	Rutpela maculata	Adult			Natural History Museum, London
GCOL	GCOL3730-16	ZFMK-TIS-21486		BOLD:AAJ1830	ZFMK-TIS-21486	658[0n]	2	KU918133		Yes					Leiopus linnei				Zoologisches Forschungsmuseum Alexander Koenig
PNHM	DTNHM7541-23	NHMUK015054730	NHMUK015054730	BOLD:ABW4710	NHMUK015054730	658[0n]			3	No				28-Jun-2022	Leptura quadrifasciata	Adult			Natural History Museum, London
GCOL	GCOL3736-16	ZFMK-TIS-21511		BOLD:ACZ0914	ZFMK-TIS-21511	658[0n]	2	KU913462		Yes					Trichoferus fasciculatus				Zoologisches Forschungsmuseum Alexander Koenig
GCOL	GCOL3742-16	ZFMK-TIS-21527		BOLD:AAO3198	ZFMK-TIS-21527	658[0n]	2	KU917890		Yes					Pseudovadonia livida				Zoologisches Forschungsmuseum Alexander Koenig
GCOL	GCOL3743-16	ZFMK-TIS-21528		BOLD:AAO3198	ZFMK-TIS-21528	658[0n]	2	KU911788		Yes					Pseudovadonia livida				Zoologisches Forschungsmuseum Alexander Koenig
GCOL	GCOL3744-16	ZFMK-TIS-21534		BOLD:ABW4537	ZFMK-TIS-21534	658[0n]	2	KU909342		Yes					Agapanthia villosoviridescens				Zoologisches Forschungsmuseum Alexander Koenig
CBGPC	CBGPC329-21	EPIE00056_0101	EP09LMM003	BOLD:AAI5475	EPIE00056_0101	658[2n]				No				25-Jun-2009	Oxymirus cursor				Center for Biology and Management of Populations, Montpellier	adult
FBCER	FBCOP843-13	BFB_Col_FK_9797	12.07.06-wei	BOLD:AAP8326	BFB_Col_FK_9797	658[0n]	2	KM448299	1	Yes				06-Jul-2012	Exocentrus punctipennis	A			Bavarian State Collection of Zoology
CBGPC	CBGPC333-21	JSTR00131_0901		BOLD:AAX4737	JSTR00131_0901	658[0n]				No				24-Jun-2012	Monochamus sutor				Center for Biology and Management of Populations, Montpellier	adult
CBGPC	CBGPC336-21	CCOC00001_0101	CC00001	BOLD:AAO4718	CCOC00001_0101	658[0n]				No				22-Apr-2005	Cortodera humeralis humeralis				Center for Biology and Management of Populations, Montpellier	adult
CBGPC	CBGPC337-21	CCOC00002_0101	CC00002	BOLD:AAO4718	CCOC00002_0101	658[1n]				No				22-Apr-2005	Cortodera humeralis suturalis				Center for Biology and Management of Populations, Montpellier	adult
CBGPC	CBGPC338-21	CCOC00003_0101	CC00003	BOLD:AAO4718	CCOC00003_0101	658[1n]				No				22-Apr-2005	Cortodera humeralis spinosula				Center for Biology and Management of Populations, Montpellier	adult
PHDLV	PHDLV242-22	LVHOMED226	LVHOMED226	BOLD:ACC3507		655[0n]			1	No				01-Jan-2021	Stenopterus rufus	Adult			Institut National de la Recherche Agronomique, Zoologie Forestiere
CBGPC	CBGPC341-21	CCOC00007_0101	CC00007	BOLD:AEK1627	CCOC00007_0101	658[0n]			1	No				22-Apr-2005	Mesosa nebulosa				Center for Biology and Management of Populations, Montpellier	adult
GCOL	GCOL10713-16	ZFMK-TIS-2526268		BOLD:AAO3124	ZFMK-TIS-2526268	658[1n]	2	KU912448		Yes				05-May-2014	Phymatodes alni	adult			Zoologisches Forschungsmuseum Alexander Koenig	http://id.zfmk.de/collection_ZFMK/2526268/834477/128721
GCOL	GCOL3776-16	ZFMK-TIS-21643		BOLD:AAN3203	ZFMK-TIS-21643	658[1n]	2	KU918968		Yes					Tetrops praeustus				Zoologisches Forschungsmuseum Alexander Koenig
GCOL	GCOL3777-16	ZFMK-TIS-21644		BOLD:AAE9431	ZFMK-TIS-21644	658[0n]	2	KU911828		Yes					Tetrops praeustus				Zoologisches Forschungsmuseum Alexander Koenig
CBGPC	CBGPC355-21	CCOC00048_0101	CC00048	BOLD:ABX2293	CCOC00048_0101	658[0n]				No				03-Jun-2005	Anoplodera sexguttata				Center for Biology and Management of Populations, Montpellier	adult
CBGPC	CBGPC356-21	CCOC00054_0101	CC00054	BOLD:AAN9955	CCOC00054_0101	658[0n]				No				03-Jun-2005	Agapanthia cardui				Center for Biology and Management of Populations, Montpellier	adult
CBGPC	CBGPC357-21	CCOC00070_0101	CC00070	BOLD:ACD4228	CCOC00070_0101	654[0n]			1	No				31-May-2005	Plagionotus arcuatus				Center for Biology and Management of Populations, Montpellier	adult
CBGPC	CBGPC358-21	CCOC00105_0101	CC00105	BOLD:AEF0665	CCOC00105_0101	658[0n]				No				12-Jun-2005	Agapanthia cardui				Center for Biology and Management of Populations, Montpellier	adult
CBGPC	CBGPC359-21	CCOC00106_0101	CC00106	BOLD:ABX1255	CCOC00106_0101	658[0n]				No				12-Jun-2005	Stictoleptura cordigera				Center for Biology and Management of Populations, Montpellier	adult
CBGPC	CBGPC361-21	CCOC00109_0101	CC00109	BOLD:ACD3961	CCOC00109_0101	658[0n]				No				12-Jun-2005	Clytus rhamni				Center for Biology and Management of Populations, Montpellier	adult
UKAN	UKAN1496-23	NHMUK015059022	NHMUK015059022	BOLD:ABW4710	NHMUK015059022	658[0n]			2	No				03-Jul-2022	Leptura quadrifasciata	Adult		Vouchered:Registered Collection	Natural History Museum, London
CBGPC	CBGPC365-21	CCOC00382_0101	CC00382	BOLD:AAE6807	CCOC00382_0101	658[0n]				No				11-Jul-2005	Rutpela maculata				Center for Biology and Management of Populations, Montpellier	adult
CBGPC	CBGPC367-21	CCOC00391_0101	CC00391	BOLD:AEJ8951	CCOC00391_0101	658[0n]				No				12-Jun-2005	Leiopus femoratus				Center for Biology and Management of Populations, Montpellier	adult
CBGPC	CBGPC368-21	CCOC00401_0101	CC00401	BOLD:ABW4525	CCOC00401_0101	658[0n]				No				28-Jun-2005	Brachyta interrogationis				Center for Biology and Management of Populations, Montpellier	adult
CBGPC	CBGPC371-21	CCOC00405_0101	CC00405	BOLD:ACF0404	CCOC00405_0101	658[0n]				No				28-Jun-2005	Dinoptera collaris				Center for Biology and Management of Populations, Montpellier	adult
CBGPC	CBGPC372-21	CCOC00406_0101	CC00406	BOLD:ABW4525	CCOC00406_0101	658[0n]				No				28-Jun-2005	Brachyta interrogationis				Center for Biology and Management of Populations, Montpellier	adult
CBGPC	CBGPC374-21	CCOC00570_0101	CC00570	BOLD:AAE6807	CCOC00570_0101	658[0n]				No				19-Jul-2004	Rutpela maculata				Center for Biology and Management of Populations, Montpellier	adult
CBGPC	CBGPC375-21	CCOC00571_0101	CC00571	BOLD:AAO3198	CCOC00571_0101	658[1n]				No				24-Jul-2004	Pseudovadonia livida				Center for Biology and Management of Populations, Montpellier	adult
CNYOH	CNYOH1186-15	BIOUG19354-E07	GMP#04283	BOLD:ACE7813	BIOUG19354-E07	594[0n]	1	KR915658		No				22-May-2014	Rhagium inquisitor	A	Yoho NP	Vouchered:Registered Collection	Centre for Biodiversity Genomics
CNYOH	CNYOH1187-15	BIOUG19354-E08	GMP#04283	BOLD:ACE7813	BIOUG19354-E08	591[0n]	1	KR915890		No				22-May-2014	Rhagium inquisitor	A	Yoho NP	Vouchered:Registered Collection	Centre for Biodiversity Genomics
CBGPC	CBGPC380-21	CCOC00581_0101	CC00581	BOLD:AAV7155	CCOC00581_0101	658[2n]				No				01-Jun-2005	Exocentrus adspersus				Center for Biology and Management of Populations, Montpellier	adult
CBGPC	CBGPC381-21	CCOC00665_0101	CC00665	BOLD:ACD3961	CCOC00665_0101	658[0n]				No				11-Jun-2005	Clytus rhamni				Center for Biology and Management of Populations, Montpellier	adult
CBGPC	CBGPC382-21	CCOC00681_0101	CC00681	BOLD:AEK1973	CCOC00681_0101	658[0n]			1	No				26-May-2005	Agapanthia villosoviridescens				Center for Biology and Management of Populations, Montpellier	adult
CNYOH	CNYOH1191-15	BIOUG19354-E12	GMP#04283	BOLD:ACE7813	BIOUG19354-E12	516[0n]	1	MG473430		No				22-May-2014	Rhagium inquisitor	A	Yoho NP	Vouchered:Registered Collection	Centre for Biodiversity Genomics
CNYOH	CNYOH1192-15	BIOUG19354-F01	GMP#04283	BOLD:ACE7813	BIOUG19354-F01	549[0n]	1	KR916164		No				22-May-2014	Rhagium inquisitor	A	Yoho NP	Vouchered:Registered Collection	Centre for Biodiversity Genomics
CBGPC	CBGPC385-21	CCOC00690_0101	CC00690	BOLD:ABX1255	CCOC00690_0101	658[0n]				No				26-Jun-2005	Stictoleptura cordigera				Center for Biology and Management of Populations, Montpellier	adult
CBGPC	CBGPC386-21	CCOC00691_0101	CC00691	BOLD:AAZ2654	CCOC00691_0101	658[0n]				No				26-Jun-2005	Stenurella bifasciata				Center for Biology and Management of Populations, Montpellier	adult
CBGPC	CBGPC387-21	CCOC00692_0101	CC00692	BOLD:AAZ2654	CCOC00692_0101	658[0n]				No				26-Jun-2005	Stenurella bifasciata				Center for Biology and Management of Populations, Montpellier	adult
CBGPC	CBGPC389-21	CCOC00695_0101	CC00695	BOLD:ABW4525	CCOC00695_0101	658[0n]				No				30-Jun-2005	Brachyta interrogationis				Center for Biology and Management of Populations, Montpellier	adult
CBGPC	CBGPC390-21	CCOC00696_0101	CC00696	BOLD:ACD4119	CCOC00696_0101	642[0n]				No				30-Jun-2005	Clytus lama				Center for Biology and Management of Populations, Montpellier	adult
CBGPC	CBGPC396-21	CCOC00710_0101	CC00710	BOLD:AAI9899	CCOC00710_0101	658[0n]				No				12-May-2005	Dinoptera collaris				Center for Biology and Management of Populations, Montpellier	adult
GBCEB	GBCOC470-12	GBOL_Col_FK_1705	10.07.02-i04	BOLD:AAL7152	GBOL_Col_FK_1705	658[0n]	2	KM439145	1	Yes				02-Jul-2010	Arhopalus rusticus	A			Bavarian State Collection of Zoology
CBGPC	CBGPC399-21	CCOC00713_0101	CC00713	BOLD:AAN9955	CCOC00713_0101	658[0n]				No				12-May-2005	Agapanthia cardui				Center for Biology and Management of Populations, Montpellier	adult
GCOL	GCOL3824-16	ZFMK-TIS-21751		BOLD:AAO4547	ZFMK-TIS-21751	658[0n]	2	KU917015		Yes					Grammoptera ustulata				Zoologisches Forschungsmuseum Alexander Koenig
CBGPC	CBGPC1383-21	CCOC04965_0101	CC04965	BOLD:ABW5082	CCOC04965_0101	658[0n]				No				01-Jun-2008	Exocentrus lusitanus				Center for Biology and Management of Populations, Montpellier	adult
CBGPC	CBGPC404-21	CCOC00724_0101	CC00724	BOLD:ADF9957	CCOC00724_0101	658[0n]			1	No				28-Apr-2005	Deroplia genei				Center for Biology and Management of Populations, Montpellier	adult
FBCER	FBCOO008-13	BFB_Col_FK_12073	12.05.20-v2	BOLD:AAP7340	BFB_Col_FK_12073	658[0n]	2	KM451961	1	Yes				20-May-2012	Plagionotus arcuatus	adult			Bavarian State Collection of Zoology
CBGPC	CBGPC406-21	CCOC00727_0101	CC00727	BOLD:AAO4547	CCOC00727_0101	658[0n]				No				28-Apr-2005	Grammoptera ustulata				Center for Biology and Management of Populations, Montpellier	adult
FBCER	FBCOD742-11	BC ZSM COL 02547	10.08.13-ke	BOLD:AAM0486	BFB_Col_FK_2547	658[0n]	2	KM442990	1	Yes				13-Aug-2010	Aromia moschata	A			Bavarian State Collection of Zoology
CBGPC	CBGPC1385-21	CCOC04967_0101	CC04967	BOLD:ABW5082	CCOC04967_0101	658[0n]				No				01-Jun-2008	Exocentrus lusitanus				Center for Biology and Management of Populations, Montpellier	adult
CBGPC	CBGPC417-21	CCOC00753_0101	CC00753	BOLD:ACD4213	CCOC00753_0101	658[0n]				No				13-Jul-2005	Chlorophorus glabromaculatus				Center for Biology and Management of Populations, Montpellier	adult
CBGPC	CBGPC418-21	CCOC02190_0101	CC02190	BOLD:AEJ4377	CCOC02190_0101	658[2n]			1	No				31-May-2007	Dinoptera collaris				Center for Biology and Management of Populations, Montpellier	adult
CBGPC	CBGPC419-21	CCOC02193_0101	CC02193	BOLD:ACC3507	CCOC02193_0101	538[2n]				No				02-Jun-2007	Stenopterus rufus				Center for Biology and Management of Populations, Montpellier	adult
CNYOA	CNYOA134-15	BIOUG18910-F12	GMP#04285	BOLD:ACE7813	BIOUG18910-F12	621[0n]	1	KR916621		No				04-Jun-2014	Rhagium inquisitor	A	Yoho NP	Vouchered:Registered Collection	Centre for Biodiversity Genomics	in clearing surrounded by pines
CBGPC	CBGPC421-21	CCOC02195_0101	CC02195	BOLD:ACC3507	CCOC02195_0101	582[1n]				No				02-Jun-2007	Stenopterus rufus				Center for Biology and Management of Populations, Montpellier	adult
CNYOA	CNYOA136-15	BIOUG18910-G02	GMP#04285	BOLD:ACE7813	BIOUG18910-G02	567[0n]	1	KR914988		No				04-Jun-2014	Rhagium inquisitor	A	Yoho NP	Vouchered:Registered Collection	Centre for Biodiversity Genomics	in clearing surrounded by pines
CBGPC	CBGPC423-21	CCOC02197_0101	CC02197	BOLD:ACU0222	CCOC02197_0101	658[0n]				No				02-Jun-2007	Stenopterus ater				Center for Biology and Management of Populations, Montpellier	adult
CNYOA	CNYOA138-15	BIOUG18910-G04	GMP#04285	BOLD:ACE7813	BIOUG18910-G04	576[0n]	1	KR916009		No				04-Jun-2014	Rhagium inquisitor	A	Yoho NP	Vouchered:Registered Collection	Centre for Biodiversity Genomics	in clearing surrounded by pines
CBGPC	CBGPC425-21	CCOC02201_0101	CC02201	BOLD:ACD3961	CCOC02201_0101	658[0n]				No				02-Jun-2007	Clytus rhamni				Center for Biology and Management of Populations, Montpellier	adult
CBGPC	CBGPC426-21	CCOC02217_0101	CC02217	BOLD:AAZ2654	CCOC02217_0101	658[0n]				No				28-May-2007	Stenurella bifasciata				Center for Biology and Management of Populations, Montpellier	adult
CNYOA	CNYOA141-15	BIOUG18910-G07	GMP#04285	BOLD:ACE7813	BIOUG18910-G07	513[0n]	1	KR915924		No				04-Jun-2014	Rhagium inquisitor	A	Yoho NP	Vouchered:Registered Collection	Centre for Biodiversity Genomics	in clearing surrounded by pines
CBGPC	CBGPC428-21	CCOC02219_0101	CC02219	BOLD:ACD3961	CCOC02219_0101	658[0n]				No				28-May-2007	Clytus rhamni				Center for Biology and Management of Populations, Montpellier	adult
CBGPC	CBGPC429-21	CCOC02220_0101	CC02220	BOLD:ACC3507	CCOC02220_0101	658[0n]				No				28-May-2007	Stenopterus rufus				Center for Biology and Management of Populations, Montpellier	adult
CNYOA	CNYOA144-15	BIOUG18910-G10	GMP#04285	BOLD:AAB4854	BIOUG18910-G10	540[1n]	1	KR915645		No				04-Jun-2014	Rhagium inquisitor	A	Yoho NP	Vouchered:Registered Collection	Centre for Biodiversity Genomics	in clearing surrounded by pines
CNYOA	CNYOA145-15	BIOUG18910-G11	GMP#04285	BOLD:ACE7813	BIOUG18910-G11	585[0n]	1	KR915759		No				04-Jun-2014	Rhagium inquisitor	A	Yoho NP	Vouchered:Registered Collection	Centre for Biodiversity Genomics	in clearing surrounded by pines
CNYOA	CNYOA146-15	BIOUG18910-G12	GMP#04285	BOLD:ACE7813	BIOUG18910-G12	609[0n]	1	KR915690		No				04-Jun-2014	Rhagium inquisitor	A	Yoho NP	Vouchered:Registered Collection	Centre for Biodiversity Genomics	in clearing surrounded by pines
CBGPC	CBGPC433-21	CCOC02239_0101	CC02239	BOLD:AEI9961	CCOC02239_0101	658[0n]				No				16-Jun-2007	Purpuricenus kaehleri				Center for Biology and Management of Populations, Montpellier	adult
CBGPC	CBGPC434-21	CCOC02240_0101	CC02240	BOLD:AEJ2968	CCOC02240_0101	658[0n]				No				16-Jun-2007	Agapanthia cardui				Center for Biology and Management of Populations, Montpellier	adult
CBGPC	CBGPC436-21	CCOC02242_0101	CC02242	BOLD:AAX7413	CCOC02242_0101	658[0n]				No				16-Jun-2007	Purpuricenus budensis				Center for Biology and Management of Populations, Montpellier	adult
CBGPC	CBGPC437-21	CCOC02243_0101	CC02243	BOLD:AEI9961	CCOC02243_0101	658[0n]				No				16-Jun-2007	Purpuricenus budensis				Center for Biology and Management of Populations, Montpellier	adult
CBGPC	CBGPC1389-21	CCOC04971_0101	CC04971	BOLD:AEK1609	CCOC04971_0101	658[0n]				No				10-Jul-2008	Aegomorphus clavipes				Center for Biology and Management of Populations, Montpellier	adult
CBGPC	CBGPC439-21	CCOC02245_0101	CC02245	BOLD:ABX1273	CCOC02245_0101	658[0n]				No				16-Jun-2007	Chlorophorus ruficornis				Center for Biology and Management of Populations, Montpellier	adult
CBGPC	CBGPC024-21	CCOC03201_0101	CC03201	BOLD:ABZ8254	CCOC03201_0101	626[0n]				No				29-Jun-2006	Monochamus galloprovincialis	Adult			Center for Biology and Management of Populations, Montpellier	adult
CBGPC	CBGPC441-21	CCOC02313_0101	CC02313	BOLD:AAX4791	CCOC02313_0101	658[0n]				No				10-May-2007	Menesia bipunctata				Center for Biology and Management of Populations, Montpellier	adult
CBGPC	CBGPC442-21	CCOC02314_0101	CC02314	BOLD:AAO4230	CCOC02314_0101	658[0n]				No				10-May-2007	Grammoptera ruficornis				Center for Biology and Management of Populations, Montpellier	adult
CBGPC	CBGPC443-21	CCOC02315_0101	CC02315	BOLD:AAO4230	CCOC02315_0101	602[0n]				No				10-May-2007	Grammoptera ruficornis				Center for Biology and Management of Populations, Montpellier	adult
FCCER	COLFA002-10	MP00083		BOLD:AAW8686	MP00083	658[0n]	2	HM909033	1	Yes					Callidium aeneum	adult			University of Oulu, Zoological Museum	ex larva: Year: 2005
CBGPC	CBGPC445-21	CCOC02322_0101	CC02322	BOLD:AAO4230	CCOC02322_0101	658[0n]				No				11-May-2007	Grammoptera ruficornis				Center for Biology and Management of Populations, Montpellier	adult
CBGPC	CBGPC446-21	CCOC02323_0101	CC02323	BOLD:AAO4230	CCOC02323_0101	658[2n]				No				11-May-2007	Grammoptera ruficornis				Center for Biology and Management of Populations, Montpellier	adult
FCCER	COLFA007-10	MP00090		BOLD:AAK2420	MP00090	658[0n]	2	HM909037	1	Yes				16-Jul-2008	Paracorymbia maculicornis	adult			University of Oulu, Zoological Museum
FBCER	FBCOO053-13	BFB_Col_FK_12118	12.06.23-v3	BOLD:ABX1273	BFB_Col_FK_12118	658[0n]	2	KM449036	1	Yes				23-Jun-2012	Chlorophorus sartor	adult			Bavarian State Collection of Zoology
CBGPC	CBGPC452-21	CCOC02330_0101	CC02330	BOLD:AAO4415	CCOC02330_0101	658[6n]				No				12-May-2007	Stenurella nigra				Center for Biology and Management of Populations, Montpellier	adult
CBGPC	CBGPC453-21	CCOC02331_0101	CC02331	BOLD:AAP7353	CCOC02331_0101	617[0n]				No				12-May-2007	Pogonocherus hispidus				Center for Biology and Management of Populations, Montpellier	adult
GCOL	GCOL3877-16	ZFMK-TIS-2000008		BOLD:ABX9051	ZFMK-TIS-2000008	658[0n]	2	KU912697		Yes					Anaglyptus mysticus	adult			Zoologisches Forschungsmuseum Alexander Koenig
CBGPC	CBGPC455-21	CCOC02341_0101	CC02341	BOLD:AAO4415	CCOC02341_0101	658[0n]				No				09-May-2007	Stenurella nigra				Center for Biology and Management of Populations, Montpellier	adult
GCOL	GCOL3879-16	ZFMK-TIS-2000014		BOLD:ABW4537	ZFMK-TIS-2000014	658[0n]	2	KU919520		Yes					Agapanthia villosoviridescens	adult			Zoologisches Forschungsmuseum Alexander Koenig
GCOL	GCOL3880-16	ZFMK-TIS-2000015		BOLD:AAJ2082	ZFMK-TIS-2000015	658[0n]	2	KU915111		Yes					Anastrangalia sanguinolenta	adult			Zoologisches Forschungsmuseum Alexander Koenig
GCOL	GCOL3881-16	ZFMK-TIS-2000016		BOLD:AAI0219	ZFMK-TIS-2000016	658[0n]	2	KU912406		Yes					Spondylis buprestoides	adult			Zoologisches Forschungsmuseum Alexander Koenig
FCCER	COLFE634-13	ZMUO.005479		BOLD:ACF4210	ZMUO.005479	658[0n]	3	KJ966406	1	Yes				07-Jun-2012	Cortodera femorata	adult			University of Oulu, Zoological Museum
GCOL	GCOL3885-16	ZFMK-TIS-2000021		BOLD:ACD4047	ZFMK-TIS-2000021	658[0n]	2	KU911920		Yes					Anoplodera rufipes	adult			Zoologisches Forschungsmuseum Alexander Koenig
CBGPC	CBGPC463-21	CCOC02379_0101	CC02379	BOLD:AAN9955	CCOC02379_0101	658[0n]				No				18-May-2007	Agapanthia cardui				Center for Biology and Management of Populations, Montpellier	adult
CBGPC	CBGPC464-21	CCOC02380_0101	CC02380	BOLD:AAN9955	CCOC02380_0101	658[1n]				No				18-May-2007	Agapanthia cardui				Center for Biology and Management of Populations, Montpellier	adult
CBGPC	CBGPC465-21	CCOC02381_0101	CC02381	BOLD:AAO4921	CCOC02381_0101	658[0n]				No				18-May-2007	Mesosa nebulosa				Center for Biology and Management of Populations, Montpellier	adult
FCCER	COLFE640-13	ZMUO.005485		BOLD:AAW6793	ZMUO.005485	658[0n]	3	KJ966635	1	Yes				18-Jun-2012	Tetropium castaneum	adult			University of Oulu, Zoological Museum
FBCER	FBCOE358-12	BFB_Col_FK_3873	11.05.19-h34	BOLD:AAI0308	BFB_Col_FK_3873	658[0n]	6	KM440329	1	Yes				19-May-2011	Rhagium mordax	A			Bavarian State Collection of Zoology
FCCER	COLFE643-13	ZMUO.005488		BOLD:AAI0308	ZMUO.005488	658[0n]	3	KJ963320	1	Yes				08-Jun-2012	Rhagium mordax	adult			University of Oulu, Zoological Museum	Period: 8.6.2012-9.6.2012
CBGPC	CBGPC470-21	CCOC02387_0101	CC02387	BOLD:AAO2826	CCOC02387_0101	526[1n]				No				13-May-2007	Clytus arietis				Center for Biology and Management of Populations, Montpellier	adult
CBGPC	CBGPC471-21	CCOC02389_0101	CC02389	BOLD:AAO4230	CCOC02389_0101	658[0n]				No				13-May-2007	Grammoptera ruficornis				Center for Biology and Management of Populations, Montpellier	adult
CBGPC	CBGPC472-21	CCOC02390_0101	CC02390	BOLD:AAO4230	CCOC02390_0101	602[1n]				No				13-May-2007	Grammoptera ruficornis				Center for Biology and Management of Populations, Montpellier	adult
CBGPC	CBGPC473-21	CCOC02391_0101	CC02391	BOLD:AAO4230	CCOC02391_0101	658[0n]				No				13-May-2007	Grammoptera ruficornis				Center for Biology and Management of Populations, Montpellier	adult
CBGPC	CBGPC474-21	CCOC02392_0101	CC02392	BOLD:AAO4230	CCOC02392_0101	658[0n]				No				13-May-2007	Grammoptera ruficornis				Center for Biology and Management of Populations, Montpellier	adult
CBGPC	CBGPC475-21	CCOC02393_0101	CC02393	BOLD:AAO4230	CCOC02393_0101	658[0n]				No				13-May-2007	Grammoptera ruficornis				Center for Biology and Management of Populations, Montpellier	adult
CBGPC	CBGPC476-21	CCOC02394_0101	CC02394	BOLD:AAO4230	CCOC02394_0101	658[0n]				No				13-May-2007	Grammoptera ruficornis				Center for Biology and Management of Populations, Montpellier	adult
CBGPC	CBGPC477-21	CCOC02395_0101	CC02395	BOLD:AAO0330	CCOC02395_0101	575[0n]				No				13-May-2007	Grammoptera abdominalis				Center for Biology and Management of Populations, Montpellier	adult
CBGPC	CBGPC478-21	CCOC02397_0101	CC02397	BOLD:ACG1656	CCOC02397_0101	658[0n]				No				13-May-2007	Leiopus femoratus				Center for Biology and Management of Populations, Montpellier	adult
CBGPC	CBGPC479-21	CCOC02398_0101	CC02398	BOLD:ACG1656	CCOC02398_0101	603[0n]				No				13-May-2007	Leiopus femoratus				Center for Biology and Management of Populations, Montpellier	adult
CBGPC	CBGPC480-21	CCOC02399_0101	CC02399	BOLD:AEJ8951	CCOC02399_0101	658[0n]				No				13-May-2007	Leiopus femoratus				Center for Biology and Management of Populations, Montpellier	adult
CBGPC	CBGPC481-21	CCOC02400_0101	CC02400	BOLD:AAN3203	CCOC02400_0101	658[0n]				No				13-May-2007	Tetrops praeustus				Center for Biology and Management of Populations, Montpellier	adult
CBGPC	CBGPC482-21	CCOC02401_0101	CC02401	BOLD:AAN3203	CCOC02401_0101	658[0n]				No				13-May-2007	Tetrops praeustus				Center for Biology and Management of Populations, Montpellier	adult
FCCER	COLFE657-13	ZMUO.005502		BOLD:ABW4710	ZMUO.005502	651[0n]	3	KJ963368	1	Yes				06-Jul-2012	Leptura quadrifasciata	adult			University of Oulu, Zoological Museum
FCCER	COLFA042-10	MP00200		BOLD:AAJ2825	MP00200	658[0n]	2	HM909066		Yes				31-May-2009	Acanthocinus aedilis	adult			University of Oulu, Zoological Museum
CBGPC	CBGPC485-21	CCOC02415_0101	CC02415	BOLD:ACD4047	CCOC02415_0101	658[0n]				No				27-May-2007	Anoplodera rufipes				Center for Biology and Management of Populations, Montpellier	adult
CBGPC	CBGPC486-21	CCOC02416_0101	CC02416	BOLD:AEK0350	CCOC02416_0101	658[0n]				No				27-May-2007	Chlorophorus figuratus				Center for Biology and Management of Populations, Montpellier	adult
GCOL	GCOL3910-16	ZFMK-TIS-2000122		BOLD:AAP7173	ZFMK-TIS-2000122	658[0n]	2	KU913826		Yes					Stenostola dubia	adult			Zoologisches Forschungsmuseum Alexander Koenig
CBGPC	CBGPC488-21	CCOC02418_0101	CC02418	BOLD:AEK0350	CCOC02418_0101	658[0n]				No				27-May-2007	Chlorophorus figuratus				Center for Biology and Management of Populations, Montpellier	adult
CBGPC	CBGPC489-21	CCOC02419_0101	CC02419	BOLD:AAO2826	CCOC02419_0101	658[0n]				No				27-May-2007	Clytus arietis				Center for Biology and Management of Populations, Montpellier	adult
CBGPC	CBGPC490-21	CCOC02420_0101	CC02420	BOLD:AAO2826	CCOC02420_0101	658[0n]				No				27-May-2007	Clytus arietis				Center for Biology and Management of Populations, Montpellier	adult
CBGPC	CBGPC491-21	CCOC02421_0101	CC02421	BOLD:AEJ6281	CCOC02421_0101	658[0n]				No				27-May-2007	Cortodera humeralis humeralis				Center for Biology and Management of Populations, Montpellier	adult
FCCER	COLFE666-13	ZMUO.005511		BOLD:AAI0307	ZMUO.005511	628[0n]	2	KJ967423	1	No				16-Jun-2012	Rhagium sycophanta	adult			University of Oulu, Zoological Museum
CBGPC	CBGPC493-21	CCOC02423_0101	CC02423	BOLD:AEJ6281	CCOC02423_0101	658[0n]			1	No				27-May-2007	Cortodera humeralis humeralis				Center for Biology and Management of Populations, Montpellier	adult
FCCER	COLFE668-13	ZMUO.005513		BOLD:ABX9051	ZMUO.005513	633[0n]	2	KJ966553	1	No				16-Jun-2012	Anaglyptus mysticus	adult			University of Oulu, Zoological Museum
FCCER	COLFE669-13	ZMUO.005514		BOLD:ACD4107	ZMUO.005514	637[1n]	2	KJ964459	1	No				16-Jun-2012	Ropalopus femoratus	adult			University of Oulu, Zoological Museum
GCOL	GCOL3919-16	ZFMK-TIS-2000141		BOLD:AAP7401	ZFMK-TIS-2000141	658[2n]	2	KU916939		Yes					Molorchus minor	adult			Zoologisches Forschungsmuseum Alexander Koenig
FCCER	COLFE671-13	ZMUO.005516		BOLD:ABX9051	ZMUO.005516	635[0n]	2	KJ965874	1	No				16-Jun-2012	Anaglyptus mysticus	adult			University of Oulu, Zoological Museum
CBGPC	CBGPC498-21	CCOC02428_0101	CC02428	BOLD:AEJ5156	CCOC02428_0101	658[0n]				No				27-May-2007	Callimus angulatus				Center for Biology and Management of Populations, Montpellier	adult
CBGPC	CBGPC499-21	CCOC02429_0101	CC02429	BOLD:AEJ5156	CCOC02429_0101	658[0n]				No				27-May-2007	Callimus angulatus				Center for Biology and Management of Populations, Montpellier	adult
CBGPC	CBGPC500-21	CCOC02433_0101	CC02433	BOLD:AAO2224	CCOC02433_0101	658[0n]				No				27-May-2007	Molorchus umbellatarum				Center for Biology and Management of Populations, Montpellier	adult
CBGPC	CBGPC501-21	CCOC02434_0101	CC02434	BOLD:AAP7353	CCOC02434_0101	658[0n]				No				27-May-2007	Pogonocherus hispidus				Center for Biology and Management of Populations, Montpellier	adult
CBGPC	CBGPC502-21	CCOC02435_0101	CC02435	BOLD:ACC3507	CCOC02435_0101	658[0n]				No				26-May-2007	Stenopterus rufus				Center for Biology and Management of Populations, Montpellier	adult
CBGPC	CBGPC503-21	CCOC02436_0101	CC02436	BOLD:ACC3507	CCOC02436_0101	658[0n]				No				26-May-2007	Stenopterus rufus				Center for Biology and Management of Populations, Montpellier	adult
CBGPC	CBGPC504-21	CCOC02437_0101	CC02437	BOLD:AAN9955	CCOC02437_0101	658[0n]				No				26-May-2007	Agapanthia cardui				Center for Biology and Management of Populations, Montpellier	adult
CBGPC	CBGPC505-21	CCOC02438_0101	CC02438	BOLD:ACD3961	CCOC02438_0101	658[0n]				No				26-May-2007	Clytus rhamni				Center for Biology and Management of Populations, Montpellier	adult
CBGPC	CBGPC507-21	CCOC02440_0101	CC02440	BOLD:AAJ2082	CCOC02440_0101	658[0n]				No				26-May-2007	Anastrangalia sanguinolenta				Center for Biology and Management of Populations, Montpellier	adult
CBGPC	CBGPC508-21	CCOC02441_0101	CC02441	BOLD:AEK1233	CCOC02441_0101	658[0n]				No				05-Jun-2007	Vadonia unipunctata				Center for Biology and Management of Populations, Montpellier	adult
CBGPC	CBGPC510-21	CCOC02443_0101	CC02443	BOLD:ACD3961	CCOC02443_0101	658[0n]				No				05-Jun-2007	Clytus rhamni				Center for Biology and Management of Populations, Montpellier	adult
FCCER	COLFA069-10	MP00258		BOLD:AAD6525	MP00258	658[0n]	2	HM909087	1	Yes				31-Aug-2009	Callidium violaceum	immature			University of Oulu, Zoological Museum	larva, sample brought to ZMO for identification, collector`s name missing
FBCER	FBCOO115-13	BFB_Col_FK_12180	12.07.18-v3	BOLD:ABX1273	BFB_Col_FK_12180	630[0n]	2	KM445840	1	Yes				18-Jul-2012	Chlorophorus sartor	adult			Bavarian State Collection of Zoology
CBGPC	CBGPC515-21	CCOC02448_0101	CC02448	BOLD:AAP7171	CCOC02448_0101	658[0n]				No				05-Jun-2007	Stenurella melanura				Center for Biology and Management of Populations, Montpellier	adult
CBGPC	CBGPC516-21	CCOC02449_0101	CC02449	BOLD:ACD4159	CCOC02449_0101	658[0n]				No				05-Jun-2007	Pseudovadonia livida				Center for Biology and Management of Populations, Montpellier	adult
FCCER	COLFE691-13	ZMUO.005536		BOLD:AAX4737	ZMUO.005536	628[0n]	2	KJ965030	1	Yes				05-Jul-2012	Monochamus sutor	adult			University of Oulu, Zoological Museum
CLPFR	CLPFR025-21	BC-JT-EUR-025	BC-JT-EUR-025	BOLD:AAP7171		644[0n]			1	No				27-Jun-2020	Stenurella melanura				Museum national d Histoire naturelle
CBGPC	CBGPC519-21	CCOC02452_0101	CC02452	BOLD:AAJ2082	CCOC02452_0101	658[0n]				No				04-Jun-2007	Anastrangalia sanguinolenta				Center for Biology and Management of Populations, Montpellier	adult
CBGPC	CBGPC520-21	CCOC02453_0101	CC02453	BOLD:AAO2826	CCOC02453_0101	658[0n]				No				04-Jun-2007	Clytus arietis				Center for Biology and Management of Populations, Montpellier	adult
CBGPC	CBGPC521-21	CCOC02455_0101	CC02455	BOLD:AAN3203	CCOC02455_0101	658[0n]				No				04-Jun-2007	Tetrops praeustus				Center for Biology and Management of Populations, Montpellier	adult
FBCER	FBCOE367-12	BFB_Col_FK_3882	11.05.19-h34	BOLD:AAN9247	BFB_Col_FK_3882	658[0n]	6	KM445703	1	Yes				19-May-2011	Alosterna tabacicolor	A			Bavarian State Collection of Zoology
GCOL	GCOL10400-16	ZFMK-TIS-2524323		BOLD:AAP7173	ZFMK-TIS-2524323	658[0n]	2	KU910772		Yes				26-Apr-2014	Stenostola dubia	adult			Zoologisches Forschungsmuseum Alexander Koenig	http://id.zfmk.de/collection_ZFMK/2524323/817524/111696
CBGPC	CBGPC038-21	CCOC04555_0101	CC04555	BOLD:ABW4504	CCOC04555_0101	658[0n]				No				30-Jun-2008	Xylotrechus antilope	Adult			Center for Biology and Management of Populations, Montpellier	adult
CBGPC	CBGPC529-21	CCOC02471_0101	CC02471	BOLD:AAP8247	CCOC02471_0101	658[0n]				No				30-Jun-2006	Prionus coriarius				Center for Biology and Management of Populations, Montpellier	adult
CBGPC	CBGPC530-21	CCOC02472_0101	CC02472	BOLD:AAP8247	CCOC02472_0101	658[0n]				No				30-Jun-2006	Prionus coriarius				Center for Biology and Management of Populations, Montpellier	adult
CBGPC	CBGPC531-21	CCOC02473_0101	CC02473	BOLD:AAB7646	CCOC02473_0101	658[0n]				No				01-Jul-2005	Prinobius myardi				Center for Biology and Management of Populations, Montpellier	adult
CBGPC	CBGPC532-21	CCOC02474_0101	CC02474	BOLD:AAB7646	CCOC02474_0101	624[0n]				No				01-Jul-2005	Prinobius myardi				Center for Biology and Management of Populations, Montpellier	adult
CBGPC	CBGPC533-21	CCOC02475_0101	CC02475	BOLD:AAB7646	CCOC02475_0101	658[0n]				No				01-Jul-2005	Prinobius myardi				Center for Biology and Management of Populations, Montpellier	adult
CBGPC	CBGPC534-21	CCOC02476_0101	CC02476	BOLD:AAB7646	CCOC02476_0101	658[0n]				No				01-Jul-2005	Prinobius myardi				Center for Biology and Management of Populations, Montpellier	adult
CBGPC	CBGPC535-21	CCOC02477_0101	CC02477	BOLD:AAB7646	CCOC02477_0101	658[0n]				No				01-Jul-2005	Prinobius myardi				Center for Biology and Management of Populations, Montpellier	adult
CBGPC	CBGPC536-21	CCOC02478_0101	CC02478	BOLD:AAB7646	CCOC02478_0101	658[0n]				No				01-Jul-2005	Prinobius myardi				Center for Biology and Management of Populations, Montpellier	adult
GCOL	GCOL3960-16	ZFMK-TIS-2000260		BOLD:ACZ0619	ZFMK-TIS-2000260	658[0n]	2	KU913603		Yes				10-Aug-2013	Paracorymbia maculicornis	adult			Zoologisches Forschungsmuseum Alexander Koenig
GCOL	GCOL3961-16	ZFMK-TIS-2000261		BOLD:ACZ0619	ZFMK-TIS-2000261	658[0n]	2	KU914041		Yes				10-Aug-2013	Paracorymbia maculicornis	adult			Zoologisches Forschungsmuseum Alexander Koenig
BURE	UKAN1673-23	NHMUK015081278	NHMUK015081278	BOLD:ABW4710	NHMUK015081278	658[0n]			3	No				29-Jun-2022	Leptura quadrifasciata	Adult		Vouchered:Registered Collection	Natural History Museum, London
CBGPC	CBGPC540-21	CCOC02525_0101	CC02525	BOLD:AAI8975	CCOC02525_0101	658[0n]				No				30-Jun-2007	Stictoleptura rubra				Center for Biology and Management of Populations, Montpellier	adult
FCCER	COLFE715-13	ZMUO.005560		BOLD:ADK6803	ZMUO.005560	627[0n]	2	KJ962934	1	No				16-Jun-2012	Cerambyx scopolii	adult			University of Oulu, Zoological Museum
FCCER	COLFE716-13	ZMUO.005561		BOLD:ADK6803	ZMUO.005561	634[0n]	2	KJ962535	1	No				16-Jun-2012	Cerambyx scopolii	adult			University of Oulu, Zoological Museum
GCOL	GCOL3966-16	ZFMK-TIS-2000272		BOLD:ACZ0500	ZFMK-TIS-2000272	658[0n]	2	KU908088		Yes				10-Aug-2013	Stenurella melanura	adult			Zoologisches Forschungsmuseum Alexander Koenig
FCCER	COLFE718-13	ZMUO.005563		BOLD:AAO2826	ZMUO.005563	637[0n]	2	KJ963569	1	No				16-Jun-2012	Clytus arietis	adult			University of Oulu, Zoological Museum
CBGPC	CBGPC545-21	CCOC02591_0101	CC02591	BOLD:AAP7401	CCOC02591_0101	658[1n]				No				12-Jul-2006	Molorchus minor				Center for Biology and Management of Populations, Montpellier	adult
CBGPC	CBGPC546-21	CCOC02596_0101	CC02596	BOLD:AAN3203	CCOC02596_0101	658[0n]				No				13-May-2006	Tetrops praeustus				Center for Biology and Management of Populations, Montpellier	adult
FCCER	COLFE721-13	ZMUO.005566		BOLD:AAP7340	ZMUO.005566	632[0n]	2	KJ962986	1	No				16-Jun-2012	Plagionotus arcuatus	adult			University of Oulu, Zoological Museum
FCCER	COLFE722-13	ZMUO.005567		BOLD:AAP7340	ZMUO.005567	633[0n]	2	KJ966952	1	No				16-Jun-2012	Plagionotus arcuatus	adult			University of Oulu, Zoological Museum
CBGPC	CBGPC549-21	CCOC02602_0101	CC02602	BOLD:AAN9955	CCOC02602_0101	658[2n]			1	No				17-May-2006	Agapanthia cardui				Center for Biology and Management of Populations, Montpellier	adult
CBGPC	CBGPC551-21	CCOC02610_0101	CC02610	BOLD:AAO3124	CCOC02610_0101	658[1n]				No				12-May-2006	Phymatodes alni				Center for Biology and Management of Populations, Montpellier	adult
GCOL	GCOL3975-16	ZFMK-TIS-2000286		BOLD:AAJ2082	ZFMK-TIS-2000286	658[0n]	2	KU908371		Yes				20-Aug-2013	Anastrangalia sanguinolenta	adult			Zoologisches Forschungsmuseum Alexander Koenig
CBGPC	CBGPC553-21	CCOC02612_0101	CC02612	BOLD:AAO3124	CCOC02612_0101	658[0n]				No				12-May-2006	Phymatodes alni				Center for Biology and Management of Populations, Montpellier	adult
CBGPC	CBGPC043-21	CCOC04560_0101	CC04560	BOLD:ABW4504	CCOC04560_0101	658[0n]				No				30-Jun-2008	Xylotrechus antilope	Adult			Center for Biology and Management of Populations, Montpellier	adult
CBGPC	CBGPC556-21	CCOC02629_0101	CC02629	BOLD:AEJ4378	CCOC02629_0101	658[1n]			1	No				02-Jun-2006	Dinoptera collaris				Center for Biology and Management of Populations, Montpellier	adult
CBGPC	CBGPC557-21	CCOC02630_0101	CC02630	BOLD:ACF0404	CCOC02630_0101	658[1n]				No				02-Jun-2006	Dinoptera collaris				Center for Biology and Management of Populations, Montpellier	adult
CBGPC	CBGPC558-21	CCOC02633_0101	CC02633	BOLD:ACI4661	CCOC02633_0101	658[6n]				No				12-May-2006	Alosterna tabacicolor				Center for Biology and Management of Populations, Montpellier	adult
FBCER	FBCOO163-13	BFB_Col_FK_12228	11.04.24-tv	BOLD:AAE3490	BFB_Col_FK_12228	658[0n]	2	KM448996	1	Yes				24-Apr-2011	Rhagium bifasciatum	adult			Bavarian State Collection of Zoology
FCCER	COLFA119-10	MP00381		BOLD:AAM0486	MP00381	658[0n]	2	HQ559240	1	Yes					Aromia moschata	adult			University of Oulu, Zoological Museum	Period: 22.7.2002-29.7.2002
CBGPC	CBGPC562-21	CCOC02638_0101	CC02638	BOLD:AAO3124	CCOC02638_0101	658[0n]				No				15-May-2006	Phymatodes alni				Center for Biology and Management of Populations, Montpellier	adult
GCOL	GCOL3986-16	ZFMK-TIS-2000309		BOLD:AAI8975	ZFMK-TIS-2000309	658[0n]	2	KU915664		Yes				20-Jul-2013	Stictoleptura rubra	adult			Zoologisches Forschungsmuseum Alexander Koenig
FCCER	COLFA122-10	MP00384		BOLD:AAM0199	MP00384	658[0n]	6	HQ559242	1	Yes				28-Jul-2002	Acanthocinus griseus	adult			University of Oulu, Zoological Museum
CBGPC	CBGPC565-21	CCOC02643_0101	CC02643	BOLD:AAO3124	CCOC02643_0101	658[0n]				No				11-May-2006	Phymatodes alni				Center for Biology and Management of Populations, Montpellier	adult
CBGPC	CBGPC566-21	CCOC02644_0101	CC02644	BOLD:AAO3124	CCOC02644_0101	658[1n]				No				11-May-2006	Phymatodes alni				Center for Biology and Management of Populations, Montpellier	adult
CBGPC	CBGPC567-21	CCOC02645_0101	CC02645	BOLD:AAO3124	CCOC02645_0101	658[0n]				No				11-May-2006	Phymatodes alni				Center for Biology and Management of Populations, Montpellier	adult
GCOL	GCOL3991-16	ZFMK-TIS-2000319		BOLD:ACZ1528	ZFMK-TIS-2000319	658[0n]	2	KU913152		Yes				28-Jul-2013	Mesosa nebulosa	adult			Zoologisches Forschungsmuseum Alexander Koenig
GCOL	GCOL3992-16	ZFMK-TIS-2000320		BOLD:AAP8247	ZFMK-TIS-2000320	658[0n]	2	KU908107		Yes				28-Jul-2013	Prionus coriarius	adult			Zoologisches Forschungsmuseum Alexander Koenig
GCOL	GCOL3994-16	ZFMK-TIS-2000322		BOLD:AAP8247	ZFMK-TIS-2000322	658[0n]	2	KU916468		Yes				28-Jul-2013	Prionus coriarius	adult			Zoologisches Forschungsmuseum Alexander Koenig
CBGPC	CBGPC572-21	CCOC02650_0101	CC02650	BOLD:AAJ2082	CCOC02650_0101	658[0n]				No				29-Jun-2006	Anastrangalia sanguinolenta				Center for Biology and Management of Populations, Montpellier	adult
CBGPC	CBGPC573-21	CCOC02651_0101	CC02651	BOLD:ABA3171	CCOC02651_0101	657[3n]				No				29-Jun-2006	Stenurella nigra				Center for Biology and Management of Populations, Montpellier	adult
CBGPC	CBGPC574-21	CCOC02652_0101	CC02652	BOLD:AAP7353	CCOC02652_0101	658[0n]				No				26-Jun-2006	Pogonocherus hispidus				Center for Biology and Management of Populations, Montpellier	adult
CBGPC	CBGPC575-21	CCOC02660_0101	CC02660	BOLD:AAN9247	CCOC02660_0101	658[1n]				No				03-Jul-2006	Alosterna tabacicolor				Center for Biology and Management of Populations, Montpellier	adult
FCCER	COLFA135-10	MP00397		BOLD:AAL9233	MP00397	646[0n]	2	HQ559249	1	Yes					Necydalis major	adult			University of Oulu, Zoological Museum	Period: 8.7.2005-2.8.2005
FCCER	COLFE752-13	ZMUO.005597		BOLD:AER4257	ZMUO.005597	632[0n]	2	KJ962863	1	No				19-Jun-2012	Stenurella melanura	adult			University of Oulu, Zoological Museum
GCOL	GCOL4001-16	ZFMK-TIS-2000329		BOLD:ABW4710	ZFMK-TIS-2000329	658[0n]	2	KU908140		Yes					Leptura quadrifasciata	adult			Zoologisches Forschungsmuseum Alexander Koenig
CBGPC	CBGPC580-21	CCOC02666_0101	CC02666	BOLD:AAP7171	CCOC02666_0101	658[0n]				No				03-Jul-2006	Stenurella melanura				Center for Biology and Management of Populations, Montpellier	adult
FCCER	COLFA139-10	MP00401		BOLD:AAL7152	MP00401	658[0n]	2	HQ559250	1	Yes				30-Jul-2005	Arhopalus rusticus	adult			University of Oulu, Zoological Museum
GCOL	GCOL4004-16	ZFMK-TIS-2000333		BOLD:AAI8975	ZFMK-TIS-2000333	658[0n]	2	KU918058		Yes					Stictoleptura rubra	adult			Zoologisches Forschungsmuseum Alexander Koenig
FCCER	COLFA141-10	MP00403		BOLD:AAI0219	MP00403	637[0n]	6	JN284885	1	Yes				29-Jul-2005	Spondylis buprestoides	adult			University of Oulu, Zoological Museum
CBGPC	CBGPC584-21	CCOC02675_0101	CC02675	BOLD:AAJ2082	CCOC02675_0101	658[0n]				No				26-Jun-2006	Anastrangalia sanguinolenta				Center for Biology and Management of Populations, Montpellier	adult
CBGPC	CBGPC585-21	CCOC02676_0101	CC02676	BOLD:AAJ2082	CCOC02676_0101	658[0n]				No				26-Jun-2006	Anastrangalia sanguinolenta				Center for Biology and Management of Populations, Montpellier	adult
CBGPC	CBGPC586-21	CCOC02677_0101	CC02677	BOLD:AAO2826	CCOC02677_0101	658[0n]				No				26-Jun-2006	Clytus arietis				Center for Biology and Management of Populations, Montpellier	adult
CBGPC	CBGPC587-21	CCOC02678_0101	CC02678	BOLD:AAE6807	CCOC02678_0101	658[0n]				No				13-Jul-2006	Rutpela maculata				Center for Biology and Management of Populations, Montpellier	adult
GCOL	GCOL4010-16	ZFMK-TIS-2000341		BOLD:AAL7152	ZFMK-TIS-2000341	658[0n]	2	KU918848		Yes					Arhopalus rusticus	adult			Zoologisches Forschungsmuseum Alexander Koenig
CBGPC	CBGPC589-21	CCOC02680_0101	CC02680	BOLD:AAJ2081	CCOC02680_0101	658[0n]				No				12-Jul-2006	Anastrangalia dubia				Center for Biology and Management of Populations, Montpellier	adult
CBGPC	CBGPC590-21	CCOC02681_0101	CC02681	BOLD:AAJ2081	CCOC02681_0101	658[0n]				No				12-Jul-2006	Anastrangalia dubia				Center for Biology and Management of Populations, Montpellier	adult
CBGPC	CBGPC591-21	CCOC02682_0101	CC02682	BOLD:AAE6807	CCOC02682_0101	658[0n]				No				12-Jul-2006	Rutpela maculata				Center for Biology and Management of Populations, Montpellier	adult
CBGPC	CBGPC592-21	CCOC02683_0101	CC02683	BOLD:AAE6807	CCOC02683_0101	658[0n]				No				12-Jul-2006	Rutpela maculata				Center for Biology and Management of Populations, Montpellier	adult
CBGPC	CBGPC593-21	CCOC02684_0101	CC02684	BOLD:AAJ2081	CCOC02684_0101	658[0n]				No				12-Jul-2006	Anastrangalia dubia				Center for Biology and Management of Populations, Montpellier	adult
CBGPC	CBGPC594-21	CCOC02685_0101	CC02685	BOLD:AAJ2082	CCOC02685_0101	658[0n]				No				12-Jul-2006	Anastrangalia sanguinolenta				Center for Biology and Management of Populations, Montpellier	adult
CBGPC	CBGPC596-21	CCOC02688_0101	CC02688	BOLD:AAJ2082	CCOC02688_0101	658[0n]				No				12-Jul-2006	Anastrangalia sanguinolenta				Center for Biology and Management of Populations, Montpellier	adult
CBGPC	CBGPC597-21	CCOC02689_0101	CC02689	BOLD:AAJ2082	CCOC02689_0101	658[0n]				No				12-Jul-2006	Anastrangalia sanguinolenta				Center for Biology and Management of Populations, Montpellier	adult
CBGPC	CBGPC598-21	CCOC02690_0101	CC02690	BOLD:AAJ2082	CCOC02690_0101	658[0n]				No				12-Jul-2006	Anastrangalia sanguinolenta				Center for Biology and Management of Populations, Montpellier	adult
CBGPC	CBGPC599-21	CCOC02691_0101	CC02691	BOLD:AAJ2082	CCOC02691_0101	658[0n]				No				12-Jul-2006	Anastrangalia sanguinolenta				Center for Biology and Management of Populations, Montpellier	adult
CBGPC	CBGPC600-21	CCOC02692_0101	CC02692	BOLD:AAJ2082	CCOC02692_0101	658[0n]				No				11-Jul-2006	Anastrangalia sanguinolenta				Center for Biology and Management of Populations, Montpellier	adult
CBGPC	CBGPC601-21	CCOC02693_0101	CC02693	BOLD:AAP7171	CCOC02693_0101	658[0n]				No				11-Jul-2006	Stenurella melanura				Center for Biology and Management of Populations, Montpellier	adult
CBGPC	CBGPC602-21	CCOC02694_0101	CC02694	BOLD:AAK2420	CCOC02694_0101	658[0n]				No				12-Jul-2006	Paracorymbia maculicornis				Center for Biology and Management of Populations, Montpellier	adult
CBGPC	CBGPC603-21	CCOC02695_0101	CC02695	BOLD:AAP7171	CCOC02695_0101	658[0n]				No				12-Jul-2006	Stenurella melanura				Center for Biology and Management of Populations, Montpellier	adult
FBCER	FBCOO207-13	BFB_Col_FK_12272	11.05.25-e3	BOLD:ABW4504	BFB_Col_FK_12272	600[0n]	2	KM446967	1	No				25-May-2011	Xylotrechus antilope	adult			Bavarian State Collection of Zoology
CBGPC	CBGPC605-21	CCOC02697_0101	CC02697	BOLD:AAJ2082	CCOC02697_0101	658[0n]				No				12-Jul-2006	Anastrangalia sanguinolenta				Center for Biology and Management of Populations, Montpellier	adult
CBGPC	CBGPC606-21	CCOC02698_0101	CC02698	BOLD:AAJ2082	CCOC02698_0101	658[0n]				No				12-Jul-2006	Anastrangalia sanguinolenta				Center for Biology and Management of Populations, Montpellier	adult
GCOL	GCOL4029-16	ZFMK-TIS-2000715		BOLD:AAD6525	ZFMK-TIS-2000715	658[0n]	2	KU907537		Yes				22-Sep-2014	Callidium violaceum	adult			Zoologisches Forschungsmuseum Alexander Koenig
CBGPC	CBGPC608-21	CCOC02700_0101	CC02700	BOLD:AAJ2082	CCOC02700_0101	658[0n]				No				12-Jul-2006	Anastrangalia sanguinolenta				Center for Biology and Management of Populations, Montpellier	adult
CBGPC	CBGPC609-21	CCOC02701_0101	CC02701	BOLD:ACA4945	CCOC02701_0101	658[0n]				No				13-Jul-2006	Leptura aurulenta				Center for Biology and Management of Populations, Montpellier	adult
CERLF	CERLF009-08	LFCa-08-009		BOLD:ACE8452	LFCa-08-009	611[0n]	2			Yes				15-Jun-1993	Asemum striatum	A	Asemum Asemum striatum		Canadian Forest Service, Laurentian Forestry Centre
CBGPC	CBGPC613-21	CCOC02705_0101	CC02705	BOLD:AAJ2082	CCOC02705_0101	658[0n]			1	No				12-Jul-2006	Anastrangalia sanguinolenta				Center for Biology and Management of Populations, Montpellier	adult
GCOL	GCOL4036-16	ZFMK-TIS-2000768		BOLD:ABX1255	ZFMK-TIS-2000768	658[0n]	2	KU909304		Yes				09-Feb-2015	Stictoleptura cordigera	adult			Zoologisches Forschungsmuseum Alexander Koenig
FCCER	COLFA174-10	MP00436		BOLD:AAO4412	MP00436	658[0n]	6	KJ967080	1	Yes					Stenocorus meridianus	adult			University of Oulu, Zoological Museum	old museum specimen: exact collecting data not available
CBGPC	CBGPC617-21	CCOC02711_0101	CC02711	BOLD:AAY4067	CCOC02711_0101	658[0n]				No				11-Jul-2006	Pidonia lurida				Center for Biology and Management of Populations, Montpellier	adult
CBGPC	CBGPC618-21	CCOC02712_0101	CC02712	BOLD:AAY4067	CCOC02712_0101	658[0n]				No				11-Jul-2006	Pidonia lurida				Center for Biology and Management of Populations, Montpellier	adult
CBGPC	CBGPC619-21	CCOC02713_0101	CC02713	BOLD:AAE6807	CCOC02713_0101	658[0n]				No				12-Jul-2006	Rutpela maculata				Center for Biology and Management of Populations, Montpellier	adult
CBGPC	CBGPC620-21	CCOC02714_0101	CC02714	BOLD:AAE6807	CCOC02714_0101	658[0n]				No				12-Jul-2006	Rutpela maculata				Center for Biology and Management of Populations, Montpellier	adult
GCOL	GCOL4043-16	ZFMK-TIS-2000779		BOLD:AAZ2654	ZFMK-TIS-2000779	658[0n]	2	KU917243		Yes				09-Feb-2015	Stenurella bifasciata	adult			Zoologisches Forschungsmuseum Alexander Koenig
GCOL	GCOL4044-16	ZFMK-TIS-2000780		BOLD:AAZ2654	ZFMK-TIS-2000780	658[0n]	2	KU912935		Yes				09-Feb-2015	Stenurella bifasciata	adult			Zoologisches Forschungsmuseum Alexander Koenig
CBGPC	CBGPC623-21	CCOC02717_0101	CC02717	BOLD:ACD3940	CCOC02717_0101	658[0n]			1	No				12-Jun-2006	Stenurella bifasciata				Center for Biology and Management of Populations, Montpellier	adult
CBGPC	CBGPC624-21	CCOC02718_0101	CC02718	BOLD:AAZ2654	CCOC02718_0101	658[0n]				No				12-Jun-2006	Stenurella bifasciata				Center for Biology and Management of Populations, Montpellier	adult
GMGMP	GMGMP6786-18	BIOUG42762-E05	GMP#10392	BOLD:AAO4230	BIOUG42762-E05	648[0n]				No				29-May-2017	Grammoptera ruficornis			Vouchered:Registered Collection	Bavarian State Collection of Zoology
CBGPC	CBGPC055-21	CCOC04368_0101	CC04368	BOLD:ABW4504	CCOC04368_0101	658[0n]				No				12-Aug-2008	Xylotrechus antilope	Adult			Center for Biology and Management of Populations, Montpellier	adult
GBCEB	GBCOU2590-13	GBOL_Col_FK_7245	13.07.22-av2	BOLD:AAJ2081	GBOL_Col_FK_7245	658[0n]	2	KM444576	1	Yes				22-Jul-2013	Anastrangalia reyi	adult			Bavarian State Collection of Zoology
CBGPC	CBGPC629-21	CCOC02723_0101	CC02723	BOLD:ACC3507	CCOC02723_0101	658[0n]				No				12-Jun-2006	Stenopterus rufus				Center for Biology and Management of Populations, Montpellier	adult
GCOL	GCOL4052-16	ZFMK-TIS-2000829		BOLD:AAI5475	ZFMK-TIS-2000829	658[0n]	2	KU916715		Yes				06-Aug-2013	Oxymirus cursor	adult			Zoologisches Forschungsmuseum Alexander Koenig
CBGPC	CBGPC631-21	CCOC02725_0101	CC02725	BOLD:ACC3507	CCOC02725_0101	658[0n]				No				12-Jun-2006	Stenopterus rufus				Center for Biology and Management of Populations, Montpellier	adult
CBGPC	CBGPC632-21	CCOC02726_0101	CC02726	BOLD:ACC3507	CCOC02726_0101	658[0n]				No				12-Jun-2006	Stenopterus rufus				Center for Biology and Management of Populations, Montpellier	adult
CBGPC	CBGPC633-21	CCOC02727_0101	CC02727	BOLD:AAP7171	CCOC02727_0101	658[0n]				No				11-Jul-2006	Stenurella melanura				Center for Biology and Management of Populations, Montpellier	adult
CBGPC	CBGPC634-21	CCOC02728_0101	CC02728	BOLD:AAP7171	CCOC02728_0101	658[0n]				No				11-Jul-2006	Stenurella melanura				Center for Biology and Management of Populations, Montpellier	adult
CBGPC	CBGPC635-21	CCOC02729_0101	CC02729	BOLD:AAP7171	CCOC02729_0101	658[0n]				No				11-Jul-2006	Stenurella melanura				Center for Biology and Management of Populations, Montpellier	adult
CBGPC	CBGPC636-21	CCOC02730_0101	CC02730	BOLD:AAP7171	CCOC02730_0101	658[0n]				No				11-Jul-2006	Stenurella melanura				Center for Biology and Management of Populations, Montpellier	adult
CBGPC	CBGPC637-21	CCOC02731_0101	CC02731	BOLD:AAP7171	CCOC02731_0101	658[0n]				No				11-Jul-2006	Stenurella melanura				Center for Biology and Management of Populations, Montpellier	adult
CBGPC	CBGPC638-21	CCOC02732_0101	CC02732	BOLD:AAP7171	CCOC02732_0101	658[0n]				No				11-Jul-2006	Stenurella melanura				Center for Biology and Management of Populations, Montpellier	adult
CBGPC	CBGPC639-21	CCOC02733_0101	CC02733	BOLD:AAP7171	CCOC02733_0101	551[0n]				No				11-Jul-2006	Stenurella melanura				Center for Biology and Management of Populations, Montpellier	adult
CBGPC	CBGPC640-21	CCOC02734_0101	CC02734	BOLD:AAP7171	CCOC02734_0101	658[0n]				No				09-Jul-2006	Stenurella melanura				Center for Biology and Management of Populations, Montpellier	adult
CBGPC	CBGPC641-21	CCOC02735_0101	CC02735	BOLD:AAP7171	CCOC02735_0101	658[0n]				No				09-Jul-2006	Stenurella melanura				Center for Biology and Management of Populations, Montpellier	adult
CBGPC	CBGPC642-21	CCOC02736_0101	CC02736	BOLD:AAP7171	CCOC02736_0101	658[0n]				No				09-Jul-2006	Stenurella melanura				Center for Biology and Management of Populations, Montpellier	adult
CBGPC	CBGPC643-21	CCOC02737_0101	CC02737	BOLD:AAP7171	CCOC02737_0101	658[0n]				No				09-Jul-2006	Stenurella melanura				Center for Biology and Management of Populations, Montpellier	adult
CBGPC	CBGPC058-21	CCOC04542_0101	CC04542	BOLD:AEJ1133	CCOC04542_0101	658[0n]				No				30-Jun-2008	Rhagium sycophanta	Adult			Center for Biology and Management of Populations, Montpellier	adult
CBGPC	CBGPC645-21	CCOC02739_0101	CC02739	BOLD:AAP7171	CCOC02739_0101	658[0n]				No				09-Jul-2006	Stenurella melanura				Center for Biology and Management of Populations, Montpellier	adult
CBGPC	CBGPC646-21	CCOC02741_0101	CC02741	BOLD:AAI8975	CCOC02741_0101	658[0n]				No				11-Jul-2006	Stictoleptura rubra				Center for Biology and Management of Populations, Montpellier	adult
CBGPC	CBGPC647-21	CCOC02742_0101	CC02742	BOLD:AAI8975	CCOC02742_0101	658[0n]				No				11-Jul-2006	Stictoleptura rubra				Center for Biology and Management of Populations, Montpellier	adult
CBGPC	CBGPC648-21	CCOC02743_0101	CC02743	BOLD:AAI8975	CCOC02743_0101	658[0n]				No				11-Jul-2006	Stictoleptura rubra				Center for Biology and Management of Populations, Montpellier	adult
CBGPC	CBGPC649-21	CCOC02744_0101	CC02744	BOLD:ABW4525	CCOC02744_0101	658[0n]				No				10-Jul-2006	Brachyta interrogationis				Center for Biology and Management of Populations, Montpellier	adult
CBGPC	CBGPC653-21	CCOC02749_0101	CC02749	BOLD:AAJ2082	CCOC02749_0101	658[0n]			1	No				20-Jun-2006	Anastrangalia sanguinolenta				Center for Biology and Management of Populations, Montpellier	adult
CBGPC	CBGPC654-21	CCOC02750_0101	CC02750	BOLD:AAJ2082	CCOC02750_0101	658[0n]			1	No				20-Jun-2006	Anastrangalia sanguinolenta				Center for Biology and Management of Populations, Montpellier	adult
CBGPC	CBGPC655-21	CCOC02751_0101	CC02751	BOLD:AAE6807	CCOC02751_0101	658[0n]				No				22-Jun-2006	Rutpela maculata				Center for Biology and Management of Populations, Montpellier	adult
CBGPC	CBGPC659-21	CCOC02755_0101	CC02755	BOLD:AEK1233	CCOC02755_0101	658[0n]				No				20-Jun-2006	Vadonia unipunctata				Center for Biology and Management of Populations, Montpellier	adult
CBGPC	CBGPC660-21	CCOC02756_0101	CC02756	BOLD:AEK1233	CCOC02756_0101	658[0n]				No				20-Jun-2006	Vadonia unipunctata				Center for Biology and Management of Populations, Montpellier	adult
CBGPC	CBGPC661-21	CCOC02757_0101	CC02757	BOLD:AAP7353	CCOC02757_0101	581[0n]				No				21-Jun-2006	Pogonocherus hispidus				Center for Biology and Management of Populations, Montpellier	adult
CBGPC	CBGPC662-21	CCOC02758_0101	CC02758	BOLD:ACD3961	CCOC02758_0101	658[0n]				No				12-Jun-2006	Clytus rhamni				Center for Biology and Management of Populations, Montpellier	adult
CBGPC	CBGPC663-21	CCOC02759_0101	CC02759	BOLD:ACD3961	CCOC02759_0101	658[0n]				No				12-Jun-2006	Clytus rhamni				Center for Biology and Management of Populations, Montpellier	adult
CBGPC	CBGPC664-21	CCOC02760_0101	CC02760	BOLD:ACD3961	CCOC02760_0101	658[0n]				No				12-Jun-2006	Clytus rhamni				Center for Biology and Management of Populations, Montpellier	adult
CBGPC	CBGPC665-21	CCOC02761_0101	CC02761	BOLD:ACD3961	CCOC02761_0101	658[0n]				No				12-Jun-2006	Clytus rhamni				Center for Biology and Management of Populations, Montpellier	adult
CBGPC	CBGPC666-21	CCOC02762_0101	CC02762	BOLD:AAP7171	CCOC02762_0101	658[0n]				No				13-Jul-2006	Stenurella melanura				Center for Biology and Management of Populations, Montpellier	adult
CBGPC	CBGPC667-21	CCOC02763_0101	CC02763	BOLD:AAP7171	CCOC02763_0101	658[0n]				No				13-Jul-2006	Stenurella melanura				Center for Biology and Management of Populations, Montpellier	adult
CBGPC	CBGPC668-21	CCOC02764_0101	CC02764	BOLD:AAP7171	CCOC02764_0101	658[0n]				No				13-Jul-2006	Stenurella melanura				Center for Biology and Management of Populations, Montpellier	adult
CBGPC	CBGPC669-21	CCOC02765_0101	CC02765	BOLD:AAJ2082	CCOC02765_0101	658[0n]				No				22-Jun-2006	Anastrangalia sanguinolenta				Center for Biology and Management of Populations, Montpellier	adult
CBGPC	CBGPC670-21	CCOC02766_0101	CC02766	BOLD:AAJ2082	CCOC02766_0101	658[0n]				No				22-Jun-2006	Anastrangalia sanguinolenta				Center for Biology and Management of Populations, Montpellier	adult
CBGPC	CBGPC672-21	CCOC02768_0101	CC02768	BOLD:AAN9955	CCOC02768_0101	658[1n]				No				20-Jun-2006	Agapanthia cardui				Center for Biology and Management of Populations, Montpellier	adult
CBGPC	CBGPC673-21	CCOC02769_0101	CC02769	BOLD:AAN9955	CCOC02769_0101	658[0n]				No				20-Jun-2006	Agapanthia cardui				Center for Biology and Management of Populations, Montpellier	adult
CBGPC	CBGPC674-21	CCOC02770_0101	CC02770	BOLD:AEK1233	CCOC02770_0101	658[0n]				No				22-Jun-2006	Vadonia unipunctata				Center for Biology and Management of Populations, Montpellier	adult
CBGPC	CBGPC675-21	CCOC02771_0101	CC02771	BOLD:AEK1233	CCOC02771_0101	658[1n]				No				22-Jun-2006	Vadonia unipunctata				Center for Biology and Management of Populations, Montpellier	adult
CBGPC	CBGPC676-21	CCOC02772_0101	CC02772	BOLD:AEK1233	CCOC02772_0101	658[0n]				No				21-Jun-2006	Vadonia unipunctata				Center for Biology and Management of Populations, Montpellier	adult
CBGPC	CBGPC677-21	CCOC02773_0101	CC02773	BOLD:AAO2826	CCOC02773_0101	658[0n]				No				23-Jun-2006	Clytus arietis				Center for Biology and Management of Populations, Montpellier	adult
CBGPC	CBGPC678-21	CCOC02774_0101	CC02774	BOLD:ACD4159	CCOC02774_0101	658[0n]				No				21-Jun-2006	Pseudovadonia livida				Center for Biology and Management of Populations, Montpellier	adult
CBGPC	CBGPC679-21	CCOC02775_0101	CC02775	BOLD:ACD4159	CCOC02775_0101	658[0n]				No				21-Jun-2006	Pseudovadonia livida				Center for Biology and Management of Populations, Montpellier	adult
CBGPC	CBGPC682-21	CCOC02779_0101	CC02779	BOLD:AAJ2082	CCOC02779_0101	551[0n]				No				02-Jul-2006	Anastrangalia sanguinolenta				Center for Biology and Management of Populations, Montpellier	adult
CBGPC	CBGPC683-21	CCOC02780_0101	CC02780	BOLD:AAJ2082	CCOC02780_0101	658[0n]				No				02-Jul-2006	Anastrangalia sanguinolenta				Center for Biology and Management of Populations, Montpellier	adult
CBGPC	CBGPC684-21	CCOC02781_0101	CC02781	BOLD:AAJ2082	CCOC02781_0101	658[0n]				No				02-Jul-2006	Anastrangalia sanguinolenta				Center for Biology and Management of Populations, Montpellier	adult
CBGPC	CBGPC685-21	CCOC02782_0101	CC02782	BOLD:ACC3507	CCOC02782_0101	658[0n]				No				20-Jun-2006	Stenopterus rufus				Center for Biology and Management of Populations, Montpellier	adult
CBGPC	CBGPC686-21	CCOC02783_0101	CC02783	BOLD:ACD3940	CCOC02783_0101	658[0n]				No				21-Jun-2006	Stenurella bifasciata				Center for Biology and Management of Populations, Montpellier	adult
CBGPC	CBGPC687-21	CCOC02784_0101	CC02784	BOLD:AAP7171	CCOC02784_0101	658[0n]				No				21-Jun-2006	Stenurella melanura				Center for Biology and Management of Populations, Montpellier	adult
CBGPC	CBGPC688-21	CCOC02785_0101	CC02785	BOLD:ABX2293	CCOC02785_0101	605[0n]				No				21-Jun-2006	Anoplodera sexguttata				Center for Biology and Management of Populations, Montpellier	adult
CBGPC	CBGPC689-21	CCOC02786_0101	CC02786	BOLD:AAO2224	CCOC02786_0101	658[0n]				No				22-Jun-2006	Molorchus umbellatarum				Center for Biology and Management of Populations, Montpellier	adult
CBGPC	CBGPC690-21	CCOC02787_0101	CC02787	BOLD:AAJ2082	CCOC02787_0101	658[0n]				No				11-Jul-2006	Anastrangalia sanguinolenta				Center for Biology and Management of Populations, Montpellier	adult
CBGPC	CBGPC691-21	CCOC02788_0101	CC02788	BOLD:AAJ2081	CCOC02788_0101	658[2n]				No				11-Jul-2006	Anastrangalia dubia				Center for Biology and Management of Populations, Montpellier	adult
CBGPC	CBGPC692-21	CCOC02789_0101	CC02789	BOLD:AAJ2081	CCOC02789_0101	535[0n]				No				11-Jul-2006	Anastrangalia dubia				Center for Biology and Management of Populations, Montpellier	adult
CBGPC	CBGPC693-21	CCOC02790_0101	CC02790	BOLD:AAP7401	CCOC02790_0101	658[0n]				No				10-Jul-2006	Molorchus minor				Center for Biology and Management of Populations, Montpellier	adult
CBGPC	CBGPC694-21	CCOC02791_0101	CC02791	BOLD:AAP7401	CCOC02791_0101	658[0n]				No				10-Jul-2006	Molorchus minor				Center for Biology and Management of Populations, Montpellier	adult
CBGPC	CBGPC695-21	CCOC02792_0101	CC02792	BOLD:AAP7401	CCOC02792_0101	658[0n]				No				10-Jul-2006	Molorchus minor				Center for Biology and Management of Populations, Montpellier	adult
CBGPC	CBGPC696-21	CCOC02793_0101	CC02793	BOLD:AAP7401	CCOC02793_0101	658[0n]				No				10-Jul-2006	Molorchus minor				Center for Biology and Management of Populations, Montpellier	adult
CBGPC	CBGPC697-21	CCOC02794_0101	CC02794	BOLD:AAP7401	CCOC02794_0101	658[0n]				No				10-Jul-2006	Molorchus minor				Center for Biology and Management of Populations, Montpellier	adult
CBGPC	CBGPC1264-21	CCOC04647_0101	CC04647	BOLD:ACO7318	CCOC04647_0101	658[0n]				No				23-Jun-2008	Phytoecia pustulata				Center for Biology and Management of Populations, Montpellier	adult
CERAC	CERAC053-19	CLV7761	CLV7761	BOLD:AEC2535		653[0n]			1	No				19-Jun-2012	Spondylis buprestoides	adult		Vouchered:Registered Collection	Institut National de la Recherche Agronomique, Zoologie Forestiere
TDAAT	TDAAT933-20	ABOL-BioBlitz 2019 19-0912	19-0912	BOLD:AAE6807		573[4n]	2		2	Yes				15-Jun-2019	Rutpela maculata	adult			Naturhistorisches Museum Wien
CBGPC	CBGPC705-21	CCOC02802_0101	CC02802	BOLD:AAJ2081	CCOC02802_0101	658[0n]				No				11-Jul-2006	Anastrangalia dubia				Center for Biology and Management of Populations, Montpellier	adult
CBGPC	CBGPC706-21	CCOC02803_0101	CC02803	BOLD:AAJ2082	CCOC02803_0101	658[1n]				No				11-Jul-2006	Anastrangalia sanguinolenta				Center for Biology and Management of Populations, Montpellier	adult
CBGPC	CBGPC707-21	CCOC02804_0101	CC02804	BOLD:AAE6807	CCOC02804_0101	658[0n]				No				09-Jul-2006	Rutpela maculata				Center for Biology and Management of Populations, Montpellier	adult
CBGPC	CBGPC708-21	CCOC02805_0101	CC02805	BOLD:AAE6807	CCOC02805_0101	658[0n]				No				09-Jul-2006	Rutpela maculata				Center for Biology and Management of Populations, Montpellier	adult
CBGPC	CBGPC709-21	CCOC02806_0101	CC02806	BOLD:AEJ8225	CCOC02806_0101	658[0n]				No				22-Jun-2006	Deilus fugax				Center for Biology and Management of Populations, Montpellier	adult
CBGPC	CBGPC710-21	CCOC02807_0101	CC02807	BOLD:AAJ2081	CCOC02807_0101	658[0n]				No				12-Jul-2006	Anastrangalia dubia				Center for Biology and Management of Populations, Montpellier	adult
CBGPC	CBGPC711-21	CCOC02808_0101	CC02808	BOLD:AAJ2081	CCOC02808_0101	658[0n]				No				12-Jul-2006	Anastrangalia dubia				Center for Biology and Management of Populations, Montpellier	adult
CBGPC	CBGPC712-21	CCOC02809_0101	CC02809	BOLD:AAE6807	CCOC02809_0101	658[0n]				No				09-Jul-2006	Rutpela maculata				Center for Biology and Management of Populations, Montpellier	adult
CBGPC	CBGPC713-21	CCOC02810_0101	CC02810	BOLD:ACJ5849	CCOC02810_0101	658[0n]				No				20-Jun-2006	Pachytodes erraticus				Center for Biology and Management of Populations, Montpellier	adult
CBGPC	CBGPC714-21	CCOC02811_0101	CC02811	BOLD:ACJ5849	CCOC02811_0101	658[1n]				No				20-Jun-2006	Pachytodes erraticus				Center for Biology and Management of Populations, Montpellier	adult
CBGPC	CBGPC715-21	CCOC02812_0101	CC02812	BOLD:ACJ5849	CCOC02812_0101	658[0n]				No				20-Jun-2006	Pachytodes erraticus				Center for Biology and Management of Populations, Montpellier	adult
CBGPC	CBGPC716-21	CCOC02813_0101	CC02813	BOLD:AAO4417	CCOC02813_0101	658[0n]				No				09-Jul-2006	Stenopterus rufus				Center for Biology and Management of Populations, Montpellier	adult
CBGPC	CBGPC717-21	CCOC02814_0101	CC02814	BOLD:AAK2420	CCOC02814_0101	658[0n]				No				12-Jul-2006	Paracorymbia maculicornis				Center for Biology and Management of Populations, Montpellier	adult
CBGPC	CBGPC718-21	CCOC02815_0101	CC02815	BOLD:AEK1233	CCOC02815_0101	658[1n]				No				21-Jun-2006	Vadonia unipunctata				Center for Biology and Management of Populations, Montpellier	adult
CBGPC	CBGPC719-21	CCOC02816_0101	CC02816	BOLD:AEK1233	CCOC02816_0101	658[0n]				No				21-Jun-2006	Vadonia unipunctata				Center for Biology and Management of Populations, Montpellier	adult
CBGPC	CBGPC720-21	CCOC02817_0101	CC02817	BOLD:ACD4159	CCOC02817_0101	658[0n]				No				21-Jun-2006	Pseudovadonia livida				Center for Biology and Management of Populations, Montpellier	adult
CBGPC	CBGPC721-21	CCOC02818_0101	CC02818	BOLD:AAN9247	CCOC02818_0101	658[0n]				No				10-Jul-2006	Alosterna tabacicolor				Center for Biology and Management of Populations, Montpellier	adult
CBGPC	CBGPC723-21	CCOC02820_0101	CC02820	BOLD:AAN9247	CCOC02820_0101	658[0n]				No				10-Jul-2006	Alosterna tabacicolor				Center for Biology and Management of Populations, Montpellier	adult
CBGPC	CBGPC724-21	CCOC02821_0101	CC02821	BOLD:AAN9247	CCOC02821_0101	658[0n]				No				10-Jul-2006	Alosterna tabacicolor				Center for Biology and Management of Populations, Montpellier	adult
GCOL	GCOL4148-16	ZFMK-TIS-2001356		BOLD:AAI8975	ZFMK-TIS-2001356	658[0n]	2	KU910734		Yes					Stictoleptura rubra	adult			Zoologisches Forschungsmuseum Alexander Koenig
CBGPC	CBGPC727-21	CCOC02824_0101	CC02824	BOLD:AAY4067	CCOC02824_0101	658[0n]				No				10-Jul-2006	Pidonia lurida				Center for Biology and Management of Populations, Montpellier	adult
CBGPC	CBGPC728-21	CCOC02825_0101	CC02825	BOLD:AAY4067	CCOC02825_0101	510[0n]				No				10-Jul-2006	Pidonia lurida				Center for Biology and Management of Populations, Montpellier	adult
CBGPC	CBGPC729-21	CCOC02826_0101	CC02826	BOLD:AAP7171	CCOC02826_0101	658[0n]				No				11-Jul-2006	Stenurella melanura				Center for Biology and Management of Populations, Montpellier	adult
CBGPC	CBGPC730-21	CCOC02827_0101	CC02827	BOLD:AAP7171	CCOC02827_0101	658[0n]				No				11-Jul-2006	Stenurella melanura				Center for Biology and Management of Populations, Montpellier	adult
CBGPC	CBGPC731-21	CCOC02828_0101	CC02828	BOLD:AAP7171	CCOC02828_0101	658[0n]				No				11-Jul-2006	Stenurella melanura				Center for Biology and Management of Populations, Montpellier	adult
CBGPC	CBGPC732-21	CCOC02829_0101	CC02829	BOLD:AEK0350	CCOC02829_0101	658[0n]				No				21-Jun-2006	Chlorophorus figuratus				Center for Biology and Management of Populations, Montpellier	adult
CBGPC	CBGPC733-21	CCOC02833_0101	CC02833	BOLD:AAJ2081	CCOC02833_0101	575[0n]				No				10-Jul-2006	Anastrangalia dubia				Center for Biology and Management of Populations, Montpellier	adult
CBGPC	CBGPC734-21	CCOC02834_0101	CC02834	BOLD:AAJ2081	CCOC02834_0101	658[0n]				No				10-Jul-2006	Anastrangalia dubia				Center for Biology and Management of Populations, Montpellier	adult
CBGPC	CBGPC735-21	CCOC02835_0101	CC02835	BOLD:AAN9247	CCOC02835_0101	658[0n]				No				12-Jul-2006	Alosterna tabacicolor				Center for Biology and Management of Populations, Montpellier	adult
CBGPC	CBGPC736-21	CCOC02836_0101	CC02836	BOLD:AAO2826	CCOC02836_0101	658[0n]				No				12-Jul-2006	Clytus arietis				Center for Biology and Management of Populations, Montpellier	adult
CBGPC	CBGPC737-21	CCOC02837_0101	CC02837	BOLD:AAO2826	CCOC02837_0101	658[0n]				No				11-Jul-2006	Clytus arietis				Center for Biology and Management of Populations, Montpellier	adult
CBGPC	CBGPC738-21	CCOC02838_0101	CC02838	BOLD:AAO2826	CCOC02838_0101	658[0n]				No				11-Jul-2006	Clytus arietis				Center for Biology and Management of Populations, Montpellier	adult
CBGPC	CBGPC739-21	CCOC02839_0101	CC02839	BOLD:AAO2826	CCOC02839_0101	658[0n]				No				11-Jul-2006	Clytus arietis				Center for Biology and Management of Populations, Montpellier	adult
CBGPC	CBGPC740-21	CCOC02840_0101	CC02840	BOLD:AAO2826	CCOC02840_0101	658[0n]				No				11-Jul-2006	Clytus arietis				Center for Biology and Management of Populations, Montpellier	adult
CBGPC	CBGPC747-21	CCOC02847_0101	CC02847	BOLD:AAO3198	CCOC02847_0101	658[0n]				No				09-Jul-2006	Pseudovadonia livida				Center for Biology and Management of Populations, Montpellier	adult
CBGPC	CBGPC748-21	CCOC02848_0101	CC02848	BOLD:AAJ2081	CCOC02848_0101	658[0n]			1	No				12-Jul-2006	Anastrangalia dubia				Center for Biology and Management of Populations, Montpellier	adult
TDAAT	TDAAT978-20	ABOL-BioBlitz 2019 19-0957	19-0957	BOLD:AAN9247		658[0n]	2		2	Yes				14-Jun-2019	Alosterna tabacicolor	adult			Naturhistorisches Museum Wien
CBGPC	CBGPC750-21	CCOC02850_0101	CC02850	BOLD:AAP7171	CCOC02850_0101	658[0n]				No				13-Jul-2006	Stenurella melanura				Center for Biology and Management of Populations, Montpellier	adult
CBGPC	CBGPC751-21	CCOC02851_0101	CC02851	BOLD:AAP7171	CCOC02851_0101	658[0n]				No				13-Jul-2006	Stenurella melanura				Center for Biology and Management of Populations, Montpellier	adult
CBGPC	CBGPC752-21	CCOC02852_0101	CC02852	BOLD:AAP7171	CCOC02852_0101	658[0n]				No				13-Jul-2006	Stenurella melanura				Center for Biology and Management of Populations, Montpellier	adult
CBGPC	CBGPC753-21	CCOC02853_0101	CC02853	BOLD:AAJ2081	CCOC02853_0101	658[0n]			1	No				12-Jul-2006	Anastrangalia dubia				Center for Biology and Management of Populations, Montpellier	adult
CBGPC	CBGPC754-21	CCOC02854_0101	CC02854	BOLD:AAJ2081	CCOC02854_0101	658[0n]			1	No				12-Jul-2006	Anastrangalia dubia				Center for Biology and Management of Populations, Montpellier	adult
CBGPC	CBGPC760-21	CCOC02860_0101	CC02860	BOLD:AAP7340	CCOC02860_0101	658[0n]				No				11-Jul-2006	Plagionotus arcuatus				Center for Biology and Management of Populations, Montpellier	adult
CBGPC	CBGPC761-21	CCOC02861_0101	CC02861	BOLD:AAP7340	CCOC02861_0101	658[0n]				No				11-Jul-2006	Plagionotus arcuatus				Center for Biology and Management of Populations, Montpellier	adult
GCOL	GCOL4184-16	ZFMK-TIS-2001419		BOLD:AAI0219	ZFMK-TIS-2001419	658[0n]	2	KU910941		Yes				27-Aug-2013	Spondylis buprestoides	adult			Zoologisches Forschungsmuseum Alexander Koenig
CBGPC	CBGPC765-21	CCOC02865_0101	CC02865	BOLD:AAP7401	CCOC02865_0101	658[0n]				No				12-Jul-2006	Molorchus minor				Center for Biology and Management of Populations, Montpellier	adult
CBGPC	CBGPC766-21	CCOC02866_0101	CC02866	BOLD:AAP7401	CCOC02866_0101	658[0n]				No				12-Jul-2006	Molorchus minor				Center for Biology and Management of Populations, Montpellier	adult
CBGPC	CBGPC767-21	CCOC02867_0101	CC02867	BOLD:AAE6807	CCOC02867_0101	658[0n]				No				11-Jul-2006	Rutpela maculata				Center for Biology and Management of Populations, Montpellier	adult
CBGPC	CBGPC768-21	CCOC02868_0101	CC02868	BOLD:AAE6807	CCOC02868_0101	658[0n]				No				11-Jul-2006	Rutpela maculata				Center for Biology and Management of Populations, Montpellier	adult
CBGPC	CBGPC769-21	CCOC02869_0101	CC02869	BOLD:AAE6807	CCOC02869_0101	658[0n]				No				11-Jul-2006	Rutpela maculata				Center for Biology and Management of Populations, Montpellier	adult
TDAAT	TDAAT999-20	ABOL-BioBlitz 2019 19-0978	19-0978	BOLD:AED3281		658[0n]	2		2	Yes				15-Jun-2019	Stictoleptura scutellata	adult			Naturhistorisches Museum Wien
TDAAT	TDAAT1000-20	ABOL-BioBlitz 2019 19-0979	19-0979	BOLD:AAI8975		658[0n]	2		2	Yes				15-Jun-2019	Stictoleptura rubra	adult			Naturhistorisches Museum Wien
FCCER	COLFH1023-15	ZMUO.024393		BOLD:ABW5053	ZMUO.024393	658[0n]	2	MZ657463	1	Yes				20-Oct-2015	Hylotrupes bajulus	adult			Research Collection of Juha Salokannel
GCOL	GCOL4196-16	ZFMK-TIS-2001512		BOLD:AAP7173	ZFMK-TIS-2001512	658[0n]	2	KU908432		Yes				29-Mar-2014	Stenostola dubia	adult			Zoologisches Forschungsmuseum Alexander Koenig
CBGPC	CBGPC775-21	CCOC02875_0101	CC02875	BOLD:ACD4039	CCOC02875_0101	658[0n]				No				05-Apr-2006	Niphona picticornis				Center for Biology and Management of Populations, Montpellier	adult
CBGPC	CBGPC776-21	CCOC02876_0101	CC02876	BOLD:ACD4039	CCOC02876_0101	658[1n]				No				05-Apr-2006	Niphona picticornis				Center for Biology and Management of Populations, Montpellier	adult
GCOL	GCOL4199-16	ZFMK-TIS-2001518		BOLD:ABW4537	ZFMK-TIS-2001518	658[0n]	2	KU911360		Yes				30-Apr-2014	Agapanthia villosoviridescens	adult			Zoologisches Forschungsmuseum Alexander Koenig
CBGPC	CBGPC778-21	CCOC02879_0101	CC02879	BOLD:AAO2826	CCOC02879_0101	658[0n]				No				27-Jun-2006	Clytus arietis				Center for Biology and Management of Populations, Montpellier	adult
CBGPC	CBGPC779-21	CCOC02880_0101	CC02880	BOLD:ACC3507	CCOC02880_0101	658[0n]				No				22-Jun-2006	Stenopterus rufus				Center for Biology and Management of Populations, Montpellier	adult
CBGPC	CBGPC780-21	CCOC02881_0101	CC02881	BOLD:ACC3507	CCOC02881_0101	658[0n]				No				22-Jun-2006	Stenopterus rufus				Center for Biology and Management of Populations, Montpellier	adult
CBGPC	CBGPC781-21	CCOC02882_0101	CC02882	BOLD:AEK1233	CCOC02882_0101	658[0n]				No				22-Jun-2006	Vadonia unipunctata				Center for Biology and Management of Populations, Montpellier	adult
CBGPC	CBGPC782-21	CCOC02883_0101	CC02883	BOLD:AEK1233	CCOC02883_0101	658[0n]				No				22-Jun-2006	Vadonia unipunctata				Center for Biology and Management of Populations, Montpellier	adult
CBGPC	CBGPC783-21	CCOC02884_0101	CC02884	BOLD:AEK1233	CCOC02884_0101	658[0n]				No				22-Jun-2006	Vadonia unipunctata				Center for Biology and Management of Populations, Montpellier	adult
CBGPC	CBGPC784-21	CCOC02885_0101	CC02885	BOLD:AAP7171	CCOC02885_0101	658[0n]				No				09-Jul-2006	Stenurella melanura				Center for Biology and Management of Populations, Montpellier	adult
TDAAT	TDAAT1014-20	ABOL-BioBlitz 2019 19-0993	19-0993	BOLD:AAJ2081		658[0n]	2		2	Yes				15-Jun-2019	Anastrangalia dubia	adult			Naturhistorisches Museum Wien
OPPOC	OPPOC2982-17	BIOUG33405-F03	GMP#03741	BOLD:AAE9431	BIOUG33405-F03	658[0n]				No				05-Jun-2014	Tetrops praeustus	A	Ferris PP|Reads:2	Vouchered:Registered Collection	Centre for Biodiversity Genomics
GCOL	GCOL4209-16	ZFMK-TIS-2001534		BOLD:AAO1346	ZFMK-TIS-2001534	658[0n]	2	KU919166		Yes				31-May-2014	Phytoecia nigricornis	adult			Zoologisches Forschungsmuseum Alexander Koenig
CBGPC	CBGPC788-21	CCOC02889_0101	CC02889	BOLD:AAJ2082	CCOC02889_0101	658[0n]				No				04-Jul-2006	Anastrangalia sanguinolenta				Center for Biology and Management of Populations, Montpellier	adult
CBGPC	CBGPC789-21	CCOC02890_0101	CC02890	BOLD:AAJ2082	CCOC02890_0101	658[0n]				No				04-Jul-2006	Anastrangalia sanguinolenta				Center for Biology and Management of Populations, Montpellier	adult
CBGPC	CBGPC790-21	CCOC02891_0101	CC02891	BOLD:AAE6807	CCOC02891_0101	658[0n]				No				20-Jun-2006	Rutpela maculata				Center for Biology and Management of Populations, Montpellier	adult
CBGPC	CBGPC791-21	CCOC02892_0101	CC02892	BOLD:AAE6807	CCOC02892_0101	603[0n]				No				20-Jun-2006	Rutpela maculata				Center for Biology and Management of Populations, Montpellier	adult
CBGPC	CBGPC792-21	CCOC02893_0101	CC02893	BOLD:ABW4525	CCOC02893_0101	658[0n]				No				23-Jun-2006	Brachyta interrogationis				Center for Biology and Management of Populations, Montpellier	adult
CBGPC	CBGPC793-21	CCOC02894_0101	CC02894	BOLD:AAP7171	CCOC02894_0101	658[0n]				No				20-Jun-2006	Stenurella melanura				Center for Biology and Management of Populations, Montpellier	adult
CBGPC	CBGPC794-21	CCOC02895_0101	CC02895	BOLD:AAP7171	CCOC02895_0101	658[0n]				No				20-Jun-2006	Stenurella melanura				Center for Biology and Management of Populations, Montpellier	adult
GCOL	GCOL4217-16	ZFMK-TIS-2001546		BOLD:AAO3198	ZFMK-TIS-2001546	658[0n]	2	KU914015		Yes				30-May-2014	Pseudovadonia livida	adult			Zoologisches Forschungsmuseum Alexander Koenig
CBGPC	CBGPC798-21	CCOC02899_0101	CC02899	BOLD:ACO7318	CCOC02899_0101	658[0n]				No				22-Jun-2006	Phytoecia pustulata				Center for Biology and Management of Populations, Montpellier	adult
CBGPC	CBGPC799-21	CCOC02901_0101	CC02901	BOLD:ACD4119	CCOC02901_0101	658[0n]				No				28-Jun-2006	Clytus lama				Center for Biology and Management of Populations, Montpellier	adult
CBGPC	CBGPC800-21	CCOC02902_0101	CC02902	BOLD:ACD4119	CCOC02902_0101	658[0n]				No				28-Jun-2006	Clytus lama				Center for Biology and Management of Populations, Montpellier	adult
CBGPC	CBGPC803-21	CCOC02907_0101	CC02907	BOLD:AAP7401	CCOC02907_0101	658[0n]				No				28-Jun-2006	Molorchus minor				Center for Biology and Management of Populations, Montpellier	adult
CBGPC	CBGPC804-21	CCOC02908_0101	CC02908	BOLD:AAP7401	CCOC02908_0101	658[0n]				No				28-Jun-2006	Molorchus minor				Center for Biology and Management of Populations, Montpellier	adult
CBGPC	CBGPC805-21	CCOC02909_0101	CC02909	BOLD:ABX1255	CCOC02909_0101	658[0n]				No				30-Jun-2006	Stictoleptura cordigera				Center for Biology and Management of Populations, Montpellier	adult
FCCER	COLFH1056-15	ZMUO.024426		BOLD:AAK2322	ZMUO.024426	658[0n]	2	MZ658186	1	Yes				22-Jun-2015	Tetropium fuscum	adult			University of Oulu, Zoological Museum	Period: 22.6.2015-27.7.2015
CBGPC	CBGPC807-21	CCOC02911_0101	CC02911	BOLD:AEJ4377	CCOC02911_0101	658[0n]			1	No				27-Jun-2006	Dinoptera collaris				Center for Biology and Management of Populations, Montpellier	adult
FCCER	COLFH1058-15	ZMUO.024428		BOLD:AAW6793	ZMUO.024428	658[0n]	2	MZ659072	1	Yes				27-Jul-2015	Tetropium castaneum	adult			University of Oulu, Zoological Museum	Period: 27.7.2015-31.8.2015
CBGPC	CBGPC809-21	CCOC02913_0101	CC02913	BOLD:ACF0404	CCOC02913_0101	658[0n]				No				27-Jun-2006	Dinoptera collaris				Center for Biology and Management of Populations, Montpellier	adult
GCOL	GCOL4232-16	ZFMK-TIS-2001627		BOLD:ACC9865	ZFMK-TIS-2001627	658[0n]	2	KU907382		No				02-Apr-2014	Pyrrhidium sanguineum	adult			Zoologisches Forschungsmuseum Alexander Koenig
CBGPC	CBGPC816-21	CCOC02923_0101	CC02923	BOLD:AAN9955	CCOC02923_0101	658[0n]				No				22-Jun-2006	Agapanthia cardui				Center for Biology and Management of Populations, Montpellier	adult
CBGPC	CBGPC817-21	CCOC02924_0101	CC02924	BOLD:AAN9955	CCOC02924_0101	658[0n]				No				22-Jun-2006	Agapanthia cardui				Center for Biology and Management of Populations, Montpellier	adult
CBGPC	CBGPC818-21	CCOC02925_0101	CC02925	BOLD:AAJ2082	CCOC02925_0101	658[0n]				No				21-Jun-2006	Anastrangalia sanguinolenta				Center for Biology and Management of Populations, Montpellier	adult
CBGPC	CBGPC819-21	CCOC02926_0101	CC02926	BOLD:AAJ2082	CCOC02926_0101	658[0n]				No				21-Jun-2006	Anastrangalia sanguinolenta				Center for Biology and Management of Populations, Montpellier	adult
CBGPC	CBGPC820-21	CCOC02927_0101	CC02927	BOLD:AAJ2082	CCOC02927_0101	658[0n]				No				21-Jun-2006	Anastrangalia sanguinolenta				Center for Biology and Management of Populations, Montpellier	adult
CBGPC	CBGPC821-21	CCOC02928_0101	CC02928	BOLD:AAP7171	CCOC02928_0101	658[0n]				No				11-Jul-2006	Stenurella melanura				Center for Biology and Management of Populations, Montpellier	adult
CBGPC	CBGPC822-21	CCOC02929_0101	CC02929	BOLD:AAP7171	CCOC02929_0101	658[1n]				No				11-Jul-2006	Stenurella melanura				Center for Biology and Management of Populations, Montpellier	adult
CBGPC	CBGPC823-21	CCOC02930_0101	CC02930	BOLD:AAP7171	CCOC02930_0101	658[0n]				No				11-Jul-2006	Stenurella melanura				Center for Biology and Management of Populations, Montpellier	adult
CBGPC	CBGPC824-21	CCOC02931_0101	CC02931	BOLD:AAP7171	CCOC02931_0101	658[0n]				No				24-Jul-2006	Stenurella melanura				Center for Biology and Management of Populations, Montpellier	adult
CBGPC	CBGPC825-21	CCOC02932_0101	CC02932	BOLD:AAP7171	CCOC02932_0101	658[0n]				No				24-Jul-2006	Stenurella melanura				Center for Biology and Management of Populations, Montpellier	adult
CBGPC	CBGPC827-21	CCOC02934_0101	CC02934	BOLD:AAJ2082	CCOC02934_0101	617[0n]				No				02-Jul-2006	Anastrangalia sanguinolenta				Center for Biology and Management of Populations, Montpellier	adult
CBGPC	CBGPC828-21	CCOC02935_0101	CC02935	BOLD:AAJ2082	CCOC02935_0101	658[0n]				No				02-Jul-2006	Anastrangalia sanguinolenta				Center for Biology and Management of Populations, Montpellier	adult
CBGPC	CBGPC831-21	CCOC02938_0101	CC02938	BOLD:AAO4417	CCOC02938_0101	658[0n]				No				21-Jun-2006	Stenopterus rufus				Center for Biology and Management of Populations, Montpellier	adult
CBGPC	CBGPC832-21	CCOC02939_0101	CC02939	BOLD:ACC3507	CCOC02939_0101	658[0n]				No				21-Jun-2006	Stenopterus rufus				Center for Biology and Management of Populations, Montpellier	adult
CBGPC	CBGPC833-21	CCOC02940_0101	CC02940	BOLD:ACJ5849	CCOC02940_0101	658[0n]				No				20-Jun-2006	Pachytodes erraticus				Center for Biology and Management of Populations, Montpellier	adult
CBGPC	CBGPC834-21	CCOC02941_0101	CC02941	BOLD:ACJ5849	CCOC02941_0101	658[0n]				No				20-Jun-2006	Pachytodes erraticus				Center for Biology and Management of Populations, Montpellier	adult
CBGPC	CBGPC839-21	CCOC02947_0101	CC02947	BOLD:ACU0222	CCOC02947_0101	658[0n]				No				30-Jun-2006	Stenopterus ater				Center for Biology and Management of Populations, Montpellier	adult
CBGPC	CBGPC840-21	CCOC02948_0101	CC02948	BOLD:ACU0222	CCOC02948_0101	658[0n]				No				30-Jun-2006	Stenopterus ater				Center for Biology and Management of Populations, Montpellier	adult
CBGPC	CBGPC841-21	CCOC02952_0101	CC02952	BOLD:ACD3955	CCOC02952_0101	658[0n]				No				26-Jun-2006	Oberea linearis				Center for Biology and Management of Populations, Montpellier	adult
CBGPC	CBGPC842-21	CCOC02953_0101	CC02953	BOLD:AAJ2082	CCOC02953_0101	658[0n]				No				04-Jul-2006	Anastrangalia sanguinolenta				Center for Biology and Management of Populations, Montpellier	adult
CBGPC	CBGPC843-21	CCOC02955_0101	CC02955	BOLD:AAJ2082	CCOC02955_0101	658[0n]				No				04-Jul-2006	Anastrangalia sanguinolenta				Center for Biology and Management of Populations, Montpellier	adult
CBGPC	CBGPC844-21	CCOC02956_0101	CC02956	BOLD:AAP7171	CCOC02956_0101	658[0n]				No				10-Jul-2006	Stenurella melanura				Center for Biology and Management of Populations, Montpellier	adult
CBGPC	CBGPC845-21	CCOC02957_0101	CC02957	BOLD:AAP7171	CCOC02957_0101	658[0n]				No				10-Jul-2006	Stenurella melanura				Center for Biology and Management of Populations, Montpellier	adult
GCOL	GCOL4268-16	ZFMK-TIS-2001839		BOLD:ACO7318	ZFMK-TIS-2001839	658[0n]	2	KU915286		Yes				04-May-2014	Phytoecia pustulata	adult			Zoologisches Forschungsmuseum Alexander Koenig
CBGPC	CBGPC847-21	CCOC02959_0101	CC02959	BOLD:ABW4537	CCOC02959_0101	658[1n]				No				27-Jun-2006	Agapanthia villosoviridescens				Center for Biology and Management of Populations, Montpellier	adult
CBGPC	CBGPC848-21	CCOC02960_0101	CC02960	BOLD:AAP7401	CCOC02960_0101	658[0n]				No				03-Jul-2006	Molorchus minor				Center for Biology and Management of Populations, Montpellier	adult
CBGPC	CBGPC850-21	CCOC02962_0101	CC02962	BOLD:AAM0199	CCOC02962_0101	658[0n]				No				29-Jun-2006	Acanthocinus griseus				Center for Biology and Management of Populations, Montpellier	adult
CBGPC	CBGPC851-21	CCOC02963_0101	CC02963	BOLD:AAM0199	CCOC02963_0101	658[0n]				No				29-Jun-2006	Acanthocinus griseus				Center for Biology and Management of Populations, Montpellier	adult
CBGPC	CBGPC852-21	CCOC02964_0101	CC02964	BOLD:ACI8470	CCOC02964_0101	658[0n]				No				10-Jul-2006	Obrium brunneum				Center for Biology and Management of Populations, Montpellier	adult
CBGPC	CBGPC853-21	CCOC02965_0101	CC02965	BOLD:ACI8470	CCOC02965_0101	658[0n]				No				10-Jul-2006	Obrium brunneum				Center for Biology and Management of Populations, Montpellier	adult
CBGPC	CBGPC854-21	CCOC02967_0101	CC02967	BOLD:ACI8470	CCOC02967_0101	652[0n]				No				10-Jul-2006	Obrium brunneum				Center for Biology and Management of Populations, Montpellier	adult
TDAAT	TDAAT1084-20	ABOL-BioBlitz 2019 19-1063	19-1063	BOLD:AAN9247		658[0n]	2		4	Yes				14-Jul-2019	Alosterna tabacicolor	adult			Naturhistorisches Museum Wien
TDAAT	TDAAT1086-20	ABOL-BioBlitz 2019 19-1065	19-1065	BOLD:AAP7340		658[0n]	2		5	Yes				14-Jul-2019	Plagionotus arcuatus	adult			Naturhistorisches Museum Wien
CBGPC	CBGPC858-21	CCOC02971_0101	CC02971	BOLD:ABX1255	CCOC02971_0101	658[0n]				No				30-Jun-2006	Stictoleptura cordigera				Center for Biology and Management of Populations, Montpellier	adult
CBGPC	CBGPC859-21	CCOC02972_0101	CC02972	BOLD:ACD3961	CCOC02972_0101	658[0n]				No				21-Jun-2006	Clytus rhamni				Center for Biology and Management of Populations, Montpellier	adult
CBGPC	CBGPC860-21	CCOC02973_0101	CC02973	BOLD:ACD3961	CCOC02973_0101	658[0n]				No				21-Jun-2006	Clytus rhamni				Center for Biology and Management of Populations, Montpellier	adult
CBGPC	CBGPC861-21	CCOC02974_0101	CC02974	BOLD:AAN9247	CCOC02974_0101	658[0n]				No				28-Jun-2006	Alosterna tabacicolor				Center for Biology and Management of Populations, Montpellier	adult
CBGPC	CBGPC862-21	CCOC02975_0101	CC02975	BOLD:AAN9247	CCOC02975_0101	658[0n]				No				28-Jun-2006	Alosterna tabacicolor				Center for Biology and Management of Populations, Montpellier	adult
CBGPC	CBGPC863-21	CCOC02976_0101	CC02976	BOLD:AEJ8224	CCOC02976_0101	582[0n]				No				03-Jul-2006	Deilus fugax				Center for Biology and Management of Populations, Montpellier	adult
CBGPC	CBGPC864-21	CCOC02977_0101	CC02977	BOLD:ACD4159	CCOC02977_0101	658[0n]				No				02-Jul-2006	Pseudovadonia livida				Center for Biology and Management of Populations, Montpellier	adult
TDAAT	TDAAT1094-20	ABOL-BioBlitz 2019 19-1073	19-1073	BOLD:AAK2322		598[0n]	2		4	Yes				14-Jul-2019	Tetropium fuscum	adult			Naturhistorisches Museum Wien
TDAAT	TDAAT1095-20	ABOL-BioBlitz 2019 19-1074	19-1074	BOLD:AED3281		624[0n]	2		5	Yes				14-Jul-2019	Stictoleptura scutellata	adult			Naturhistorisches Museum Wien
CBGPC	CBGPC867-21	CCOC02980_0101	CC02980	BOLD:AAO4230	CCOC02980_0101	658[0n]				No				03-Jul-2006	Grammoptera ruficornis				Center for Biology and Management of Populations, Montpellier	adult
TDAAT	TDAAT1097-20	ABOL-BioBlitz 2019 19-1076	19-1076	BOLD:AAP7171		658[0n]	2		4	Yes				14-Jul-2019	Stenurella melanura	adult			Naturhistorisches Museum Wien
CBGPC	CBGPC869-21	CCOC02982_0101	CC02982	BOLD:AAJ2082	CCOC02982_0101	658[0n]				No				02-Jul-2006	Anastrangalia sanguinolenta				Center for Biology and Management of Populations, Montpellier	adult
CBGPC	CBGPC870-21	CCOC02983_0101	CC02983	BOLD:AAJ2082	CCOC02983_0101	658[0n]				No				02-Jul-2006	Anastrangalia sanguinolenta				Center for Biology and Management of Populations, Montpellier	adult
CBGPC	CBGPC871-21	CCOC02984_0101	CC02984	BOLD:AAJ2082	CCOC02984_0101	611[0n]				No				10-Jul-2006	Anastrangalia sanguinolenta				Center for Biology and Management of Populations, Montpellier	adult
TDAAT	TDAAT1101-20	ABOL-BioBlitz 2019 19-1080	19-1080	BOLD:AAJ1829		634[0n]	2		4	Yes				14-Jul-2019	Leiopus nebulosus	adult			Naturhistorisches Museum Wien
CBGPC	CBGPC873-21	CCOC02987_0101	CC02987	BOLD:AAP7401	CCOC02987_0101	658[0n]				No				10-Jul-2006	Molorchus minor				Center for Biology and Management of Populations, Montpellier	adult
CBGPC	CBGPC874-21	CCOC02988_0101	CC02988	BOLD:AAP7401	CCOC02988_0101	658[0n]				No				10-Jul-2006	Molorchus minor				Center for Biology and Management of Populations, Montpellier	adult
CBGPC	CBGPC875-21	CCOC02989_0101	CC02989	BOLD:AAP7401	CCOC02989_0101	658[0n]				No				10-Jul-2006	Molorchus minor				Center for Biology and Management of Populations, Montpellier	adult
CBGPC	CBGPC876-21	CCOC02990_0101	CC02990	BOLD:AAP7401	CCOC02990_0101	658[0n]				No				10-Jul-2006	Molorchus minor				Center for Biology and Management of Populations, Montpellier	adult
CBGPC	CBGPC877-21	CCOC02991_0101	CC02991	BOLD:AAP7401	CCOC02991_0101	658[0n]				No				10-Jul-2006	Molorchus minor				Center for Biology and Management of Populations, Montpellier	adult
CBGPC	CBGPC878-21	CCOC02992_0101	CC02992	BOLD:AAP7401	CCOC02992_0101	643[0n]				No				10-Jul-2006	Molorchus minor				Center for Biology and Management of Populations, Montpellier	adult
CBGPC	CBGPC879-21	CCOC02993_0101	CC02993	BOLD:AAP7401	CCOC02993_0101	658[0n]				No				10-Jul-2006	Molorchus minor				Center for Biology and Management of Populations, Montpellier	adult
CBGPC	CBGPC880-21	CCOC02994_0101	CC02994	BOLD:ACC3140	CCOC02994_0101	658[0n]				No				04-Jul-2006	Stenurella melanura				Center for Biology and Management of Populations, Montpellier	adult
CBGPC	CBGPC881-21	CCOC02995_0101	CC02995	BOLD:ACC3140	CCOC02995_0101	658[0n]				No				04-Jul-2006	Stenurella melanura				Center for Biology and Management of Populations, Montpellier	adult
FBCER	FBCOO485-13	BFB_Col_FK_11790	12.05.20-v1	BOLD:ACD4240	BFB_Col_FK_11790	658[0n]	2	KM442406	1	Yes				20-May-2012	Anaesthetis testacea	adult			Bavarian State Collection of Zoology
CBGPC	CBGPC883-21	CCOC03000_0101	CC03000	BOLD:AAO4547	CCOC03000_0101	658[0n]				No				21-Jun-2006	Grammoptera ustulata				Center for Biology and Management of Populations, Montpellier	adult
CBGPC	CBGPC884-21	CCOC03001_0101	CC03001	BOLD:AAO4547	CCOC03001_0101	658[0n]				No				21-Jun-2006	Grammoptera ustulata				Center for Biology and Management of Populations, Montpellier	adult
CBGPC	CBGPC885-21	CCOC03002_0101	CC03002	BOLD:ABX1255	CCOC03002_0101	631[0n]				No				12-Jun-2006	Stictoleptura cordigera				Center for Biology and Management of Populations, Montpellier	adult
CBGPC	CBGPC886-21	CCOC03003_0101	CC03003	BOLD:ABX1255	CCOC03003_0101	658[0n]				No				12-Jun-2006	Stictoleptura cordigera				Center for Biology and Management of Populations, Montpellier	adult
CBGPC	CBGPC887-21	CCOC03004_0101	CC03004	BOLD:ABX1255	CCOC03004_0101	658[0n]				No				12-Jun-2006	Stictoleptura cordigera				Center for Biology and Management of Populations, Montpellier	adult
GBAAT	GBMNC63054-20	MN718005	MN718005	BOLD:AAH8082		658[0n]		MN718005		No					Trichoferus campestris				Mined from GenBank, NCBI
TDAAT	TDAAT1118-20	ABOL-BioBlitz 2019 19-1127	19-1127	BOLD:ABW4504		633[0n]	2		2	Yes				22-Jun-2019	Xylotrechus antilope	adult			Naturhistorisches Museum Wien
CBGPC	CBGPC890-21	CCOC03007_0101	CC03007	BOLD:ACD3961	CCOC03007_0101	658[0n]				No				22-Jun-2006	Clytus rhamni				Center for Biology and Management of Populations, Montpellier	adult
TDAAT	TDAAT1120-20	ABOL-BioBlitz 2019 19-1129	19-1129	BOLD:AAV7155		658[0n]	2		2	Yes				22-Jun-2019	Exocentrus adspersus	adult			Naturhistorisches Museum Wien
TDAAT	TDAAT1121-20	ABOL-BioBlitz 2019 19-1130	19-1130	BOLD:ACZ1304	19-1130	658[0n]	2		2	Yes				22-Jun-2019	Axinopalpis gracilis	adult			Naturhistorisches Museum Wien
CBGPC	CBGPC893-21	CCOC03011_0101	CC03011	BOLD:ACF0404	CCOC03011_0101	658[0n]				No				28-Jun-2006	Dinoptera collaris				Center for Biology and Management of Populations, Montpellier	adult
CBGPC	CBGPC895-21	CCOC03013_0101	CC03013	BOLD:AAV7155	CCOC03013_0101	658[0n]				No				23-Jun-2006	Exocentrus adspersus				Center for Biology and Management of Populations, Montpellier	adult
CBGPC	CBGPC896-21	CCOC03015_0101	CC03015	BOLD:AAP7171	CCOC03015_0101	658[0n]				No				04-Jul-2006	Stenurella melanura				Center for Biology and Management of Populations, Montpellier	adult
CBGPC	CBGPC897-21	CCOC03016_0101	CC03016	BOLD:AAP7171	CCOC03016_0101	658[0n]				No				04-Jul-2006	Stenurella melanura				Center for Biology and Management of Populations, Montpellier	adult
CBGPC	CBGPC898-21	CCOC03017_0101	CC03017	BOLD:AAP7171	CCOC03017_0101	658[0n]				No				04-Jul-2006	Stenurella melanura				Center for Biology and Management of Populations, Montpellier	adult
FBCER	FBCOO502-13	BFB_Col_FK_11807	12.05.20-v1	BOLD:AAJ1829	BFB_Col_FK_11807	658[0n]	2	KM446060	1	Yes				20-May-2012	Leiopus nebulosus	adult			Bavarian State Collection of Zoology	cf.
CBGPC	CBGPC900-21	CCOC03019_0101	CC03019	BOLD:AAP7171	CCOC03019_0101	658[0n]				No				04-Jul-2006	Stenurella melanura				Center for Biology and Management of Populations, Montpellier	adult
CBGPC	CBGPC901-21	CCOC03020_0101	CC03020	BOLD:AAP7171	CCOC03020_0101	658[0n]				No				04-Jul-2006	Stenurella melanura				Center for Biology and Management of Populations, Montpellier	adult
CBGPC	CBGPC902-21	CCOC03021_0101	CC03021	BOLD:AAP7171	CCOC03021_0101	658[0n]				No				04-Jul-2006	Stenurella melanura				Center for Biology and Management of Populations, Montpellier	adult
GMGMP	GMGMP7064-18	BIOUG42914-D10	GMP#10392	BOLD:AAO4230	BIOUG42914-D10	653[0n]				No				29-May-2017	Grammoptera ruficornis			Vouchered:Registered Collection	Bavarian State Collection of Zoology
CBGPC	CBGPC904-21	CCOC03023_0101	CC03023	BOLD:ACD3961	CCOC03023_0101	658[0n]				No				20-Jun-2006	Clytus rhamni				Center for Biology and Management of Populations, Montpellier	adult
CBGPC	CBGPC905-21	CCOC03024_0101	CC03024	BOLD:ACD3961	CCOC03024_0101	658[0n]				No				20-Jun-2006	Clytus rhamni				Center for Biology and Management of Populations, Montpellier	adult
CBGPC	CBGPC906-21	CCOC03029_0101	CC03029	BOLD:AEF0665	CCOC03029_0101	658[0n]				No				20-Jun-2006	Agapanthia cardui				Center for Biology and Management of Populations, Montpellier	adult
GCOL	GCOL4329-16	ZFMK-TIS-2002126		BOLD:ADK6803	ZFMK-TIS-2002126	658[0n]	2	KU910747		Yes				01-May-2014	Cerambyx scopolii	adult			Zoologisches Forschungsmuseum Alexander Koenig
GCOL	GCOL4330-16	ZFMK-TIS-2002132		BOLD:AAJ2825	ZFMK-TIS-2002132	658[0n]	2	KU914305		Yes				01-May-2014	Acanthocinus aedilis	adult			Zoologisches Forschungsmuseum Alexander Koenig
GCOL	GCOL4331-16	ZFMK-TIS-2002133		BOLD:AAJ2825	ZFMK-TIS-2002133	658[0n]	2	KU915701		Yes				01-May-2014	Acanthocinus aedilis	adult			Zoologisches Forschungsmuseum Alexander Koenig
GMFID	GMFID713-12	BIOUG04268-B03	GMP#00460	BOLD:AAI0308	BIOUG04268-B03	632[0n]	1			No				27-Jun-2012	Rhagium mordax			Vouchered:Registered Collection	Centre for Biodiversity Genomics
CBGPC	CBGPC916-21	CCOC03039_0101	CC03039	BOLD:AAJ2081	CCOC03039_0101	658[0n]				No				12-Jul-2006	Anastrangalia dubia				Center for Biology and Management of Populations, Montpellier	adult
CBGPC	CBGPC917-21	CCOC03040_0101	CC03040	BOLD:AAJ2081	CCOC03040_0101	658[0n]				No				12-Jul-2006	Anastrangalia dubia				Center for Biology and Management of Populations, Montpellier	adult
CBGPC	CBGPC918-21	CCOC03041_0101	CC03041	BOLD:AAJ2081	CCOC03041_0101	658[0n]				No				10-Jul-2006	Anastrangalia dubia				Center for Biology and Management of Populations, Montpellier	adult
CBGPC	CBGPC919-21	CCOC03042_0101	CC03042	BOLD:AAJ2082	CCOC03042_0101	658[0n]			1	No				10-Jul-2006	Anastrangalia sanguinolenta				Center for Biology and Management of Populations, Montpellier	adult
CBGPC	CBGPC921-21	CCOC03044_0101	CC03044	BOLD:AEF5551	CCOC03044_0101	658[1n]				No				20-Jun-2006	Stictoleptura scutellata				Center for Biology and Management of Populations, Montpellier	adult
CBGPC	CBGPC922-21	CCOC03045_0101	CC03045	BOLD:AEC3078	CCOC03045_0101	658[0n]				No				20-Jun-2006	Stictoleptura scutellata				Center for Biology and Management of Populations, Montpellier	adult
CBGPC	CBGPC923-21	CCOC03046_0101	CC03046	BOLD:AAJ2082	CCOC03046_0101	658[0n]				No				26-Jun-2006	Anastrangalia sanguinolenta				Center for Biology and Management of Populations, Montpellier	adult
PHDLV	PHDLV219-22	LVHOMED203	LVHOMED203	BOLD:AAX4791		653[0n]			1	No				01-Jan-2020	Menesia bipunctata	Adult			Institut National de la Recherche Agronomique, Zoologie Forestiere
CBGPC	CBGPC925-21	CCOC03048_0101	CC03048	BOLD:AAJ2082	CCOC03048_0101	658[0n]			1	No				26-Jun-2006	Anastrangalia sanguinolenta				Center for Biology and Management of Populations, Montpellier	adult
GBAAT	GBMNC63050-20	MN718009	MN718009	BOLD:AAH8082		658[0n]		MN718009		No					Trichoferus campestris				Mined from GenBank, NCBI
CBGPC	CBGPC927-21	CCOC03050_0101	CC03050	BOLD:AAP7171	CCOC03050_0101	658[0n]				No				12-Jul-2006	Stenurella melanura				Center for Biology and Management of Populations, Montpellier	adult
GBAAT	GBMNC63052-20	MN718007	MN718007	BOLD:AAH8082		658[0n]		MN718007		No					Trichoferus campestris				Mined from GenBank, NCBI
GBAAT	GBMNC63053-20	MN718006	MN718006	BOLD:AAH8082		658[0n]		MN718006		No					Trichoferus campestris				Mined from GenBank, NCBI
PHDLV	PHDLV225-22	LVHOMED209	LVHOMED209	BOLD:ACZ0914		641[0n]			1	No				01-Jan-2021	Trichoferus fasciculatus	Adult			Institut National de la Recherche Agronomique, Zoologie Forestiere
GBAAT	GBMNC63055-20	MN718004	MN718004	BOLD:AAH8082		658[0n]		MN718004		No					Trichoferus campestris				Mined from GenBank, NCBI
CBGPC	CBGPC932-21	CCOC03056_0101	CC03056	BOLD:AAO3124	CCOC03056_0101	658[0n]				No				10-May-2005	Phymatodes alni				Center for Biology and Management of Populations, Montpellier	adult
GBAAT	GBMNC63057-20	MN718002	MN718002	BOLD:AAH8082		658[0n]		MN718002		No					Trichoferus campestris				Mined from GenBank, NCBI
TDAAT	TDAAT1163-20	ABOL-BioBlitz 2019 19-1302	19-1302	BOLD:AAE6807		658[0n]	2		2	Yes				05-Jul-2019	Rutpela maculata	adult			Naturhistorisches Museum Wien
GBAAT	GBMNC63059-20	MN718000	MN718000	BOLD:AAH8082		658[0n]		MN718000		No					Trichoferus campestris				Mined from GenBank, NCBI
CBGPC	CBGPC936-21	CCOC03060_0101	CC03060	BOLD:AEJ4491	CCOC03060_0101	658[0n]				No				25-May-2005	Phymatodes fasciatus				Center for Biology and Management of Populations, Montpellier	adult
GBAAT	GBMNC63061-20	MN717998	MN717998	BOLD:AAH8082		658[0n]		MN717998		No					Trichoferus campestris				Mined from GenBank, NCBI
PHDLV	PHDLV233-22	LVHOMED217	LVHOMED217	BOLD:AER0197		640[0n]			1	No				01-Jan-2021	Chlorophorus glaucus	Adult			Institut National de la Recherche Agronomique, Zoologie Forestiere
GBAAT	GBMNC63063-20	MN717996	MN717996	BOLD:AAH8082		658[0n]		MN717996		No					Trichoferus campestris				Mined from GenBank, NCBI
PHDLV	PHDLV235-22	LVHOMED219	LVHOMED219	BOLD:AAW8686		653[0n]			1	No				01-Jan-2021	Callidium aeneum	Adult			Institut National de la Recherche Agronomique, Zoologie Forestiere
PHDLV	PHDLV236-22	LVHOMED220	LVHOMED220	BOLD:ACD4181		651[0n]			1	No				01-Jan-2021	Nathrius brevipennis	Adult			Institut National de la Recherche Agronomique, Zoologie Forestiere
GBAAT	GBMNC63066-20	MN717993	MN717993	BOLD:AAH8082		658[0n]		MN717993		No					Trichoferus campestris				Mined from GenBank, NCBI
GBAAT	GBMNC63067-20	MN717992	MN717992	BOLD:AAH8082		658[0n]		MN717992		No					Trichoferus campestris				Mined from GenBank, NCBI
GBAAT	GBMNC63068-20	MN717991	MN717991	BOLD:AAH8082		658[0n]		MN717991		No					Trichoferus campestris				Mined from GenBank, NCBI
GBAAT	GBMNC63069-20	MN717990	MN717990	BOLD:AAH8082		658[0n]		MN717990		No					Trichoferus campestris				Mined from GenBank, NCBI
CBGPC	CBGPC946-21	CCOC03076_0101	CC03076:HP0055	BOLD:ABX1255	CCOC03076_0101	658[1n]				No				03-Jul-2005	Stictoleptura cordigera				Center for Biology and Management of Populations, Montpellier	adult
CBGPC	CBGPC947-21	CCOC03077_0101	CC03077:HP0039	BOLD:ACD4121	CCOC03077_0101	658[0n]				No				15-Jul-2005	Cerambyx miles				Center for Biology and Management of Populations, Montpellier	adult
CBGPC	CBGPC1474-21	CCOC05313_0101	CC05313	BOLD:AEJ2969	CCOC05313_0101	658[0n]				No				30-May-2008	Agapanthia cardui				Center for Biology and Management of Populations, Montpellier	adult
CBGPC	CBGPC949-21	CCOC03079_0101	CC03079:HP0053	BOLD:ABX1255	CCOC03079_0101	658[0n]				No				26-Jun-2005	Stictoleptura cordigera				Center for Biology and Management of Populations, Montpellier	adult
GBAAT	GBMNC63074-20	MN717985	MN717985	BOLD:AAH8082		658[0n]		MN717985		No					Trichoferus campestris				Mined from GenBank, NCBI
GBAAT	GBMNC63075-20	MN717984	MN717984	BOLD:AAH8082		658[0n]		MN717984		No					Trichoferus campestris				Mined from GenBank, NCBI
GBAAT	GBMNC63076-20	MN717983	MN717983	BOLD:AAH8082		658[0n]		MN717983		No					Trichoferus campestris				Mined from GenBank, NCBI
PHDLV	PHDLV248-22	LVHOMED232	LVHOMED232	BOLD:AAV7155		653[0n]			1	No					Exocentrus adspersus	Adult			Institut National de la Recherche Agronomique, Zoologie Forestiere
GBAAT	GBMNC63078-20	MN717981	MN717981	BOLD:AAH8082		658[0n]		MN717981		No					Trichoferus campestris				Mined from GenBank, NCBI
CBGPC	CBGPC955-21	CCOC03107_0101	CC03107	BOLD:AAN4233	CCOC03107_0101	658[0n]				No				26-May-2005	Phymatodes rufipes				Center for Biology and Management of Populations, Montpellier	adult
GBAAT	GBMNC63080-20	MN717979	MN717979	BOLD:AAH8082		658[0n]		MN717979		No					Trichoferus campestris				Mined from GenBank, NCBI
GBAAT	GBMNC63081-20	MN717978	MN717978	BOLD:AAH8082		658[0n]		MN717978		No					Trichoferus campestris				Mined from GenBank, NCBI
PHDLV	PHDLV253-22	LVHOMED237	LVHOMED237	BOLD:AAJ1830		655[0n]			1	No				01-Jan-2021	Leiopus nebulosus	Adult			Institut National de la Recherche Agronomique, Zoologie Forestiere
GBAAT	GBMNC63083-20	MN717976	MN717976	BOLD:AAH8082		658[0n]		MN717976		No					Trichoferus campestris				Mined from GenBank, NCBI
GCOL	GCOL4382-16	ZFMK-TIS-2002306		BOLD:AAK2420	ZFMK-TIS-2002306	658[0n]	2	KU906295		Yes				16-Jun-2014	Paracorymbia maculicornis	adult			Zoologisches Forschungsmuseum Alexander Koenig
FBCER	FBCOO564-13	BFB_Col_FK_11869	12.06.23-v1	BOLD:ACD4240	BFB_Col_FK_11869	658[0n]	2	KM440369	1	Yes				23-Jun-2012	Anaesthetis testacea	adult			Bavarian State Collection of Zoology
PHDLV	PHDLV257-22	LVHOMED241	LVHOMED241	BOLD:ACF0404		653[0n]			1	No				01-Jan-2021	Dinoptera collaris	Adult			Institut National de la Recherche Agronomique, Zoologie Forestiere
GBAAT	GBMNC63087-20	MN717972	MN717972	BOLD:AAH8082		658[0n]		MN717972		No					Trichoferus campestris				Mined from GenBank, NCBI
TDAAT	TDAAT1193-20	ABOL-BioBlitz 2019 19-1332	19-1332	BOLD:AAJ2081		658[0n]	2		1	Yes				06-Jul-2019	Anastrangalia dubia	adult			Naturhistorisches Museum Wien
CBGPC	CBGPC965-21	CCOC03237_0101	CC03237	BOLD:AEJ4785	CCOC03237_0101	658[0n]			1	No				25-Jun-2005	Pseudovadonia livida				Center for Biology and Management of Populations, Montpellier	adult
CBGPC	CBGPC966-21	CCOC03238_0101	CC03238	BOLD:AEJ4785	CCOC03238_0101	658[0n]				No				25-Jun-2005	Pseudovadonia livida				Center for Biology and Management of Populations, Montpellier	adult
CBGPC	CBGPC967-21	CCOC03239_0101	CC03239	BOLD:AEJ4785	CCOC03239_0101	658[0n]				No				25-Jun-2005	Pseudovadonia livida				Center for Biology and Management of Populations, Montpellier	adult
PHDLV	PHDLV263-22	LVHOMED247	LVHOMED247	BOLD:AAJ2081		655[0n]			1	No				01-Jan-2021	Anastrangalia dubia	Adult			Institut National de la Recherche Agronomique, Zoologie Forestiere
CBGPC	CBGPC969-21	CCOC03241_0101	CC03241	BOLD:ACC3507	CCOC03241_0101	658[0n]				No				25-Jun-2005	Stenopterus rufus				Center for Biology and Management of Populations, Montpellier	adult
TDAAT	TDAAT1199-20	ABOL-BioBlitz 2019 19-1338	19-1338	BOLD:AEY5865		658[0n]	2		2	Yes				06-Jul-2019	Hylotrupes bajulus	adult			Naturhistorisches Museum Wien
GBAAT	GBMNC63095-20	MN717964	MN717964	BOLD:AAH8082		658[0n]		MN717964		No					Trichoferus campestris				Mined from GenBank, NCBI
GBAAT	GBMNC63096-20	MN717963	MN717963	BOLD:AAH8082		658[0n]		MN717963		No					Trichoferus campestris				Mined from GenBank, NCBI
GBAAT	GBMNC63097-20	MN717962	MN717962	BOLD:AAH8082		658[0n]		MN717962		No					Trichoferus campestris				Mined from GenBank, NCBI
CBGPC	CBGPC974-21	CCOC03246_0101	CC03246	BOLD:AAO2826	CCOC03246_0101	658[0n]				No				15-Jul-2005	Clytus arietis				Center for Biology and Management of Populations, Montpellier	adult
GBAAT	GBMNC63099-20	MN717960	MN717960	BOLD:AAH8082		658[0n]		MN717960		No					Trichoferus campestris				Mined from GenBank, NCBI
GBAAT	GBMNC63100-20	MN717959	MN717959	BOLD:AAH8082		658[0n]		MN717959		No					Trichoferus campestris				Mined from GenBank, NCBI
TDAAT	TDAAT1206-20	ABOL-BioBlitz 2019 19-1345	19-1345	BOLD:AAP7171		658[0n]	2		2	Yes				06-Jul-2019	Stenurella melanura	adult			Naturhistorisches Museum Wien
GBAAT	GBMNC63102-20	MN717957	MN717957	BOLD:AAH8082		658[0n]		MN717957		No					Trichoferus campestris				Mined from GenBank, NCBI
GBAAT	GBMNC63103-20	MN717956	MN717956	BOLD:AAH8082		658[0n]		MN717956		No					Trichoferus campestris				Mined from GenBank, NCBI
GCOL	GCOL4402-16	ZFMK-TIS-2002365		BOLD:AAI0307	ZFMK-TIS-2002365	658[0n]	2	KU907792		Yes				29-May-2014	Rhagium sycophanta	adult			Zoologisches Forschungsmuseum Alexander Koenig
GBAAT	GBMNC63105-20	MN717954	MN717954	BOLD:AAH8082		658[0n]		MN717954		No					Trichoferus campestris				Mined from GenBank, NCBI
CBGPC	CBGPC982-21	CCOC03261_0101	CC03261	BOLD:AAJ2082	CCOC03261_0101	658[0n]				No				24-Jul-2006	Anastrangalia sanguinolenta				Center for Biology and Management of Populations, Montpellier	adult
TDAAT	TDAAT1212-20	ABOL-BioBlitz 2019 19-1351	19-1351	BOLD:AAK2420		658[0n]	2		2	Yes				06-Jul-2019	Paracorymbia maculicornis	adult			Naturhistorisches Museum Wien
GCOL	GCOL4406-16	ZFMK-TIS-2002372		BOLD:AAP7340	ZFMK-TIS-2002372	658[0n]	2	KU906136		Yes				25-Apr-2014	Plagionotus arcuatus	adult			Zoologisches Forschungsmuseum Alexander Koenig
PHDLV	PHDLV280-22	LVHOMED264	LVHOMED264	BOLD:ACI4450		654[0n]			1	No				01-Jan-2021	Clytus tropicus	Adult			Institut National de la Recherche Agronomique, Zoologie Forestiere
RRSSA	RRSSA1043-15	BIOUG21895-H11	L#15RARE-0143	BOLD:AAE9431	BIOUG21895-H11	516[1n]	1	KT615264		No				25-May-2015	Tetrops praeustus	A		Vouchered:Registered Collection	Centre for Biodiversity Genomics
GBAAT	GBMNC63111-20	MN717948	MN717948	BOLD:AAH8082		658[0n]		MN717948		No					Trichoferus campestris				Mined from GenBank, NCBI
PHDLV	PHDLV283-22	LVHOMED267	LVHOMED267	BOLD:ABW2218		658[0n]			1	No				01-Jan-2021	Pogonocherus decoratus	Adult			Institut National de la Recherche Agronomique, Zoologie Forestiere
PHDLV	PHDLV284-22	LVHOMED268	LVHOMED268	BOLD:AEF1703		653[0n]			1	No				01-Jan-2021	Deroplia troberti	Adult			Institut National de la Recherche Agronomique, Zoologie Forestiere
GBAAT	GBMNC63114-20	MN717945	MN717945	BOLD:AAH8082		658[0n]		MN717945		No					Trichoferus campestris				Mined from GenBank, NCBI
GBAAT	GBMNC63115-20	MN717944	MN717944	BOLD:AAH8082		658[0n]		MN717944		No					Trichoferus campestris				Mined from GenBank, NCBI
GBCEB	GBCOU210-13	GBOL 01258	GBOL 01258	BOLD:AAI9899	GBOL 01258	658[0n]	2	KM447554	1	Yes				15-Jun-2013	Dinoptera collaris				Bavarian State Collection of Zoology
GBAAT	GBMNC63117-20	MN717942	MN717942	BOLD:AAH8082		658[0n]		MN717942		No					Trichoferus campestris				Mined from GenBank, NCBI
FBCER	FBCON232-13	BFB_Col_FK_10777	12.05.30-kks	BOLD:AAI9899	BFB_Col_FK_10777	658[0n]	2	KM446985	1	Yes				30-May-2012	Dinoptera collaris	adult			Bavarian State Collection of Zoology
CBGPC	CBGPC995-21	CCOC03951_0101	CC03951	BOLD:AAP7171	CCOC03951_0101	658[0n]				No				29-Jul-2008	Stenurella melanura				Center for Biology and Management of Populations, Montpellier	adult
CBGPC	CBGPC996-21	CCOC03952_0101	CC03952	BOLD:AAP7171	CCOC03952_0101	658[0n]				No				29-Jul-2008	Stenurella melanura				Center for Biology and Management of Populations, Montpellier	adult
PHDLV	PHDLV292-22	LVHOMED276	LVHOMED276	BOLD:AER0661		653[0n]			1	No				01-Jan-2021	Alocerus moesiacus	Adult			Institut National de la Recherche Agronomique, Zoologie Forestiere
GBAAT	GBMNC63122-20	MN717937	MN717937	BOLD:AAH8082		658[0n]		MN717937		No					Trichoferus campestris				Mined from GenBank, NCBI
PHDLV	PHDLV294-22	LVHOMED278	LVHOMED278	BOLD:ACD4157		654[0n]			1	No				01-Jan-2021	Arhopalus ferus	Adult			Institut National de la Recherche Agronomique, Zoologie Forestiere
GCOL	GCOL4422-16	ZFMK-TIS-2002400		BOLD:AAE6807	ZFMK-TIS-2002400	658[0n]	2	KU913217		Yes					Rutpela maculata	adult			Zoologisches Forschungsmuseum Alexander Koenig
GCOL	GCOL4423-16	ZFMK-TIS-2002401		BOLD:AAE6807	ZFMK-TIS-2002401	658[0n]	2	KU916229		Yes					Rutpela maculata	adult			Zoologisches Forschungsmuseum Alexander Koenig
CBGPC	CBGPC1002-21	CCOC03958_0101	CC03958	BOLD:AAE6807	CCOC03958_0101	658[0n]				No				29-Jul-2008	Rutpela maculata				Center for Biology and Management of Populations, Montpellier	adult
CBGPC	CBGPC1003-21	CCOC03959_0101	CC03959	BOLD:AAE6807	CCOC03959_0101	657[0n]				No				29-Jul-2008	Rutpela maculata				Center for Biology and Management of Populations, Montpellier	adult
PHDLV	PHDLV299-22	LVHOMED283	LVHOMED283	BOLD:ABZ8254		657[0n]			1	No				01-Jan-2020	Monochamus galloprovincialis	Adult			Institut National de la Recherche Agronomique, Zoologie Forestiere
FBCER	FBCON243-13	BFB_Col_FK_10788	12.05.30-kks	BOLD:AAJ1829	BFB_Col_FK_10788	658[0n]	2	KM439430	1	Yes				30-May-2012	Leiopus nebulosus	adult			Bavarian State Collection of Zoology	cf.
GBAAT	GBMNC63130-20	MN717929	MN717929	BOLD:AAH8082		658[0n]		MN717929		No					Trichoferus campestris				Mined from GenBank, NCBI
GBAAT	GBMNC63131-20	MN717928	MN717928	BOLD:AAH8082		658[0n]		MN717928		No					Trichoferus campestris				Mined from GenBank, NCBI
GBAAT	GBMNC63132-20	MN717927	MN717927	BOLD:AAH8082		658[0n]		MN717927		No					Trichoferus campestris				Mined from GenBank, NCBI
CBGPC	CBGPC1009-21	CCOC03965_0101	CC03965	BOLD:AAP7171	CCOC03965_0101	658[0n]				No				29-Jul-2008	Stenurella melanura				Center for Biology and Management of Populations, Montpellier	adult
GBAAT	GBMNC63134-20	MN717925	MN717925	BOLD:AAH8082		658[0n]		MN717925		No					Trichoferus campestris				Mined from GenBank, NCBI
PHDLV	PHDLV306-22	LVHOMED290	LVHOMED290	BOLD:ACD4181		653[0n]			1	No				01-Jan-2021	Nathrius brevipennis	Adult			Institut National de la Recherche Agronomique, Zoologie Forestiere
GBAAT	GBMNC63136-20	MN717923	MN717923	BOLD:AAH8082		658[0n]		MN717923		No					Trichoferus campestris				Mined from GenBank, NCBI
PHDLV	PHDLV308-22	LVHOMED292	LVHOMED292	BOLD:AAD8900		652[0n]			1	No				01-Jan-2020	Phymatodes testaceus	Adult			Institut National de la Recherche Agronomique, Zoologie Forestiere
CBGPC	CBGPC1014-21	CCOC03970_0101	CC03970	BOLD:AAE6807	CCOC03970_0101	658[0n]				No				29-Jul-2008	Rutpela maculata				Center for Biology and Management of Populations, Montpellier	adult
GBAAT	GBMNC63139-20	MN717920	MN717920	BOLD:AAH8082		658[0n]		MN717920		No					Trichoferus campestris				Mined from GenBank, NCBI
CBGPC	CBGPC1016-21	CCOC03972_0101	CC03972	BOLD:AAI8975	CCOC03972_0101	658[0n]				No				29-Jul-2008	Stictoleptura rubra				Center for Biology and Management of Populations, Montpellier	adult
GBAAT	GBMNC63141-20	MN717918	MN717918	BOLD:AAH8082		658[0n]		MN717918		No					Trichoferus campestris				Mined from GenBank, NCBI
CBGPC	CBGPC1018-21	CCOC03974_0101	CC03974	BOLD:AAP7171	CCOC03974_0101	657[1n]				No				29-Jul-2008	Stenurella melanura				Center for Biology and Management of Populations, Montpellier	adult
CBGPC	CBGPC1019-21	CCOC03975_0101	CC03975	BOLD:AAP7171	CCOC03975_0101	658[0n]				No				29-Jul-2008	Stenurella melanura				Center for Biology and Management of Populations, Montpellier	adult
CLPFR	LPRCI2478-22	JT-EUR-172	JT-EUR-172	BOLD:AEF7923		653[0n]		OR486218	1	No				19-Jul-2019	Purpuricenus globulicollis	Adult			Research Collection of Julien Touroult
CBGPC	CBGPC1021-21	CCOC03977_0101	CC03977	BOLD:AAP7171	CCOC03977_0101	658[0n]				No				29-Jul-2008	Stenurella melanura				Center for Biology and Management of Populations, Montpellier	adult
CBGPC	CBGPC1022-21	CCOC03979_0101	CC03979	BOLD:AAP7171	CCOC03979_0101	658[0n]				No				29-Jul-2008	Stenurella melanura				Center for Biology and Management of Populations, Montpellier	adult
CBGPC	CBGPC1023-21	CCOC03980_0101	CC03980	BOLD:AAP7171	CCOC03980_0101	658[0n]				No				29-Jul-2008	Stenurella melanura				Center for Biology and Management of Populations, Montpellier	adult
CBGPC	CBGPC1024-21	CCOC03981_0101	CC03981	BOLD:AAP7171	CCOC03981_0101	658[0n]				No				29-Jul-2008	Stenurella melanura				Center for Biology and Management of Populations, Montpellier	adult
CLPFR	LPRCI2479-22	JT-EUR-173	JT-EUR-173	BOLD:AEF7923		653[0n]		OR486245	1	No				19-Jul-2019	Purpuricenus globulicollis	Adult			Research Collection of Julien Touroult
CBGPC	CBGPC1028-21	CCOC03985_0101	CC03985	BOLD:AAJ2082	CCOC03985_0101	658[0n]				No				29-Jul-2008	Anastrangalia sanguinolenta				Center for Biology and Management of Populations, Montpellier	adult
CBGPC	CBGPC1029-21	CCOC03986_0101	CC03986	BOLD:AAJ2082	CCOC03986_0101	658[0n]				No				29-Jul-2008	Anastrangalia sanguinolenta				Center for Biology and Management of Populations, Montpellier	adult
CBGPC	CBGPC1030-21	CCOC03987_0101	CC03987	BOLD:AAO3504	CCOC03987_0101	658[0n]				No				29-Jul-2008	Stictoleptura scutellata				Center for Biology and Management of Populations, Montpellier	adult
CBGPC	CBGPC1031-21	CCOC03989_0101	CC03989	BOLD:ABX1255	CCOC03989_0101	658[0n]				No				29-Jul-2008	Stictoleptura cordigera				Center for Biology and Management of Populations, Montpellier	adult
CBGPC	CBGPC1032-21	CCOC03990_0101	CC03990	BOLD:ABX1255	CCOC03990_0101	658[0n]				No				29-Jul-2008	Stictoleptura cordigera				Center for Biology and Management of Populations, Montpellier	adult
CBGPC	CBGPC1033-21	CCOC03991_0101	CC03991	BOLD:ACC3507	CCOC03991_0101	658[0n]				No				29-Jul-2008	Stenopterus rufus				Center for Biology and Management of Populations, Montpellier	adult
CBGPC	CBGPC1034-21	CCOC03992_0101	CC03992	BOLD:ACD4189	CCOC03992_0101	658[0n]				No				29-Jul-2008	Chlorophorus trifasciatus				Center for Biology and Management of Populations, Montpellier	adult
GBAAB	GBCLC1899-19	KJ159165		BOLD:AAM0119		500[0n]		KJ159165		No					Saperda scalaris				Mined from GenBank, NCBI
FBCER	FBCOF026-12	BFB_Col_FK_4776	11.07.09-ke2	BOLD:AAP7401	BFB_Col_FK_4776	592[0n]	2	KM447056	1	Yes				09-Jul-2011	Molorchus minor	A			Bavarian State Collection of Zoology
GBCEB	GBCOU258-13	GBOL 01306	GBOL 01306	BOLD:ABW4525	GBOL 01306	658[0n]	2	KM448538	1	Yes				15-Jun-2013	Brachyta interrogationis				Bavarian State Collection of Zoology
CBGPC	CBGPC1041-21	CCOC03999_0101	CC03999	BOLD:ACC3507	CCOC03999_0101	658[0n]				No				29-Jul-2008	Stenopterus rufus				Center for Biology and Management of Populations, Montpellier	adult
CBGPC	CBGPC1042-21	CCOC04201_0101	CC04201	BOLD:ACD4189	CCOC04201_0101	658[0n]				No				29-Jul-2008	Chlorophorus trifasciatus				Center for Biology and Management of Populations, Montpellier	adult
CBGPC	CBGPC1043-21	CCOC04202_0101	CC04202	BOLD:AAI8975	CCOC04202_0101	658[0n]				No				29-Jul-2008	Stictoleptura rubra				Center for Biology and Management of Populations, Montpellier	adult
CBGPC	CBGPC1044-21	CCOC04203_0101	CC04203	BOLD:AAI8975	CCOC04203_0101	658[0n]				No				29-Jul-2008	Stictoleptura rubra				Center for Biology and Management of Populations, Montpellier	adult
CBGPC	CBGPC1045-21	CCOC04204_0101	CC04204	BOLD:AAI8975	CCOC04204_0101	658[0n]				No				29-Jul-2008	Stictoleptura rubra				Center for Biology and Management of Populations, Montpellier	adult
CBGPC	CBGPC1046-21	CCOC04205_0101	CC04205	BOLD:AAI8975	CCOC04205_0101	658[0n]				No				29-Jul-2008	Stictoleptura rubra				Center for Biology and Management of Populations, Montpellier	adult
TDAAT	TDAAT1204-20	ABOL-BioBlitz 2019 19-1343	19-1343	BOLD:AAP7173		658[0n]	2		2	Yes				06-Jul-2019	Stenostola dubia	adult			Naturhistorisches Museum Wien
CBGPC	CBGPC1048-21	CCOC04207_0101	CC04207	BOLD:AAI8975	CCOC04207_0101	658[0n]				No				29-Jul-2008	Stictoleptura rubra				Center for Biology and Management of Populations, Montpellier	adult
CBGPC	CBGPC1049-21	CCOC04208_0101	CC04208	BOLD:AAI8975	CCOC04208_0101	658[0n]				No				29-Jul-2008	Stictoleptura rubra				Center for Biology and Management of Populations, Montpellier	adult
CBGPC	CBGPC1050-21	CCOC04209_0101	CC04209	BOLD:AAJ2082	CCOC04209_0101	658[0n]				No				29-Jul-2008	Anastrangalia sanguinolenta				Center for Biology and Management of Populations, Montpellier	adult
CBGPC	CBGPC1051-21	CCOC04210_0101	CC04210	BOLD:AAE6807	CCOC04210_0101	658[0n]				No				29-Jul-2008	Rutpela maculata				Center for Biology and Management of Populations, Montpellier	adult
CBGPC	CBGPC1052-21	CCOC04211_0101	CC04211	BOLD:AAE6807	CCOC04211_0101	658[0n]				No				29-Jul-2008	Rutpela maculata				Center for Biology and Management of Populations, Montpellier	adult
CBGPC	CBGPC1053-21	CCOC04212_0101	CC04212	BOLD:AAE6807	CCOC04212_0101	658[0n]				No				29-Jul-2008	Rutpela maculata				Center for Biology and Management of Populations, Montpellier	adult
CBGPC	CBGPC1054-21	CCOC04213_0101	CC04213	BOLD:AAE6807	CCOC04213_0101	658[0n]				No				29-Jul-2008	Rutpela maculata				Center for Biology and Management of Populations, Montpellier	adult
CBGPC	CBGPC1055-21	CCOC04214_0101	CC04214	BOLD:ABX1255	CCOC04214_0101	658[0n]				No				29-Jul-2008	Stictoleptura cordigera				Center for Biology and Management of Populations, Montpellier	adult
CBGPC	CBGPC1056-21	CCOC04215_0101	CC04215	BOLD:ABX1255	CCOC04215_0101	658[0n]				No				29-Jul-2008	Stictoleptura cordigera				Center for Biology and Management of Populations, Montpellier	adult
CBGPC	CBGPC1057-21	CCOC04216_0101	CC04216	BOLD:ACD4189	CCOC04216_0101	658[0n]				No				29-Jul-2008	Chlorophorus trifasciatus				Center for Biology and Management of Populations, Montpellier	adult
CBGPC	CBGPC1058-21	CCOC04217_0101	CC04217	BOLD:ABX1273	CCOC04217_0101	658[0n]				No				29-Jul-2008	Chlorophorus sartor				Center for Biology and Management of Populations, Montpellier	adult
CBGPC	CBGPC1059-21	CCOC04218_0101	CC04218	BOLD:AAP7242	CCOC04218_0101	658[0n]				No				01-Jul-2008	Cerambyx scopolii				Center for Biology and Management of Populations, Montpellier	adult
CBGPC	CBGPC1060-21	CCOC04219_0101	CC04219	BOLD:AAP7242	CCOC04219_0101	658[0n]				No				01-Jul-2008	Cerambyx scopolii				Center for Biology and Management of Populations, Montpellier	adult
GCOL	GCOL4483-16	ZFMK-TIS-2003257		BOLD:ABW4710	ZFMK-TIS-2003257	658[0n]	2	KU910914		Yes				21-Jul-2014	Leptura quadrifasciata	adult			Zoologisches Forschungsmuseum Alexander Koenig
FBCER	FBCON300-13	BFB_Col_FK_10655	12.05.19-kkh	BOLD:AAM0119	BFB_Col_FK_10655	658[0n]	1	KM443578	1	No				19-May-2012	Saperda scalaris	adult			Bavarian State Collection of Zoology
GCOL	GCOL4485-16	ZFMK-TIS-2003259		BOLD:AAI8975	ZFMK-TIS-2003259	658[0n]	2	KU918852		Yes				21-Jul-2014	Stictoleptura rubra	adult			Zoologisches Forschungsmuseum Alexander Koenig
GBCEB	GBCOU282-13	GBOL 01330	GBOL 01330	BOLD:AAI5475	GBOL 01330	658[0n]	2	KM441941	1	Yes				15-Jun-2013	Oxymirus cursor				Bavarian State Collection of Zoology
CBGPC	CBGPC1065-21	CCOC04228_0101	CC04228	BOLD:AAM0486	CCOC04228_0101	658[0n]				No				01-Jul-2008	Aromia moschata				Center for Biology and Management of Populations, Montpellier	adult
CBGPC	CBGPC1066-21	CCOC04229_0101	CC04229	BOLD:ACA4945	CCOC04229_0101	658[0n]				No				01-Jul-2008	Leptura aurulenta				Center for Biology and Management of Populations, Montpellier	adult
GMGML	GMGML283-14	BIOUG17230-H05	GMP#06027	BOLD:AAP7171	BIOUG17230-H05	588[0n]	1			No				17-Jun-2014	Stenurella melanura			Vouchered:Registered Collection	Zoologisches Forschungsmuseum Alexander Koenig
GMGML	GMGML284-14	BIOUG17230-H06	GMP#06027	BOLD:AAE6807	BIOUG17230-H06	561[0n]	1			No				17-Jun-2014	Rutpela maculata			Vouchered:Registered Collection	Zoologisches Forschungsmuseum Alexander Koenig
CBGPC	CBGPC1069-21	CCOC04232_0101	CC04232	BOLD:ACA4945	CCOC04232_0101	658[0n]				No				01-Jul-2008	Leptura aurulenta				Center for Biology and Management of Populations, Montpellier	adult
GCOL	GCOL8674-16	ZFMK-TIS-2515867		BOLD:AAE3490	ZFMK-TIS-2515867	658[0n]	2	KU911045		Yes				08-Sep-2014	Rhagium bifasciatum	adult			Zoologisches Forschungsmuseum Alexander Koenig	http://id.zfmk.de/collection_ZFMK/2515867/870118/142894
CBGPC	CBGPC1072-21	CCOC04235_0101	CC04235	BOLD:AAE6807	CCOC04235_0101	658[0n]				No				01-Jul-2008	Rutpela maculata				Center for Biology and Management of Populations, Montpellier	adult
CBGPC	CBGPC1073-21	CCOC04236_0101	CC04236	BOLD:AAE6807	CCOC04236_0101	658[0n]				No				01-Jul-2008	Rutpela maculata				Center for Biology and Management of Populations, Montpellier	adult
GCOL	GCOL4496-16	ZFMK-TIS-2003298		BOLD:AAB4856	ZFMK-TIS-2003298	658[0n]	2	KU906156		Yes				28-Sep-2014	Rhagium inquisitor	adult			Zoologisches Forschungsmuseum Alexander Koenig
CBGPC	CBGPC130-21	CCOC05176_0101	CC05176	BOLD:ABW4504	CCOC05176_0101	658[0n]				No				22-Jun-2008	Xylotrechus antilope				Center for Biology and Management of Populations, Montpellier	adult
CBGPC	CBGPC1078-21	CCOC04241_0101	CC04241	BOLD:AAP7242	CCOC04241_0101	647[0n]				No				01-Jul-2008	Cerambyx scopolii				Center for Biology and Management of Populations, Montpellier	adult
CBGPC	CBGPC1079-21	CCOC04242_0101	CC04242	BOLD:AAP7242	CCOC04242_0101	652[0n]				No				01-Jul-2008	Cerambyx scopolii				Center for Biology and Management of Populations, Montpellier	adult
CBGPC	CBGPC1080-21	CCOC04245_0101	CC04245	BOLD:AAE6807	CCOC04245_0101	648[0n]				No				04-Aug-2008	Rutpela maculata				Center for Biology and Management of Populations, Montpellier	adult
CBGPC	CBGPC1081-21	CCOC04246_0101	CC04246	BOLD:AAE6807	CCOC04246_0101	654[0n]				No				04-Aug-2008	Rutpela maculata				Center for Biology and Management of Populations, Montpellier	adult
CBGPC	CBGPC1082-21	CCOC04247_0101	CC04247	BOLD:AAE6807	CCOC04247_0101	654[0n]				No				04-Aug-2008	Rutpela maculata				Center for Biology and Management of Populations, Montpellier	adult
GCOL	GCOL4505-16	ZFMK-TIS-2003425		BOLD:AAO1346	ZFMK-TIS-2003425	658[0n]	2	KU917202		Yes					Phytoecia nigricornis	adult			Zoologisches Forschungsmuseum Alexander Koenig
CBGPC	CBGPC1084-21	CCOC04249_0101	CC04249	BOLD:AAI8975	CCOC04249_0101	644[0n]				No				05-Aug-2008	Stictoleptura rubra				Center for Biology and Management of Populations, Montpellier	adult
CBGPC	CBGPC1085-21	CCOC04250_0101	CC04250	BOLD:AAK2420	CCOC04250_0101	648[0n]				No				05-Aug-2008	Paracorymbia maculicornis				Center for Biology and Management of Populations, Montpellier	adult
CBGPC	CBGPC1086-21	CCOC04251_0101	CC04251	BOLD:AAK2420	CCOC04251_0101	648[0n]				No				05-Aug-2008	Paracorymbia maculicornis				Center for Biology and Management of Populations, Montpellier	adult
CBGPC	CBGPC1087-21	CCOC04253_0101	CC04253	BOLD:AAK2420	CCOC04253_0101	648[0n]				No				05-Aug-2008	Paracorymbia maculicornis				Center for Biology and Management of Populations, Montpellier	adult
CBGPC	CBGPC1088-21	CCOC04254_0101	CC04254	BOLD:AAK2420	CCOC04254_0101	587[0n]				No				05-Aug-2008	Paracorymbia maculicornis				Center for Biology and Management of Populations, Montpellier	adult
GCOL	GCOL4511-16	ZFMK-TIS-2003438		BOLD:AAK2322	ZFMK-TIS-2003438	658[0n]	2	KU913108		Yes					Tetropium fuscum	adult			Zoologisches Forschungsmuseum Alexander Koenig
CBGPC	CBGPC1090-21	CCOC04256_0101	CC04256	BOLD:AAK2420	CCOC04256_0101	624[0n]				No				05-Aug-2008	Paracorymbia maculicornis				Center for Biology and Management of Populations, Montpellier	adult
CBGPC	CBGPC1093-21	CCOC04259_0101	CC04259	BOLD:AAJ2082	CCOC04259_0101	643[0n]			1	No				05-Aug-2008	Anastrangalia sanguinolenta				Center for Biology and Management of Populations, Montpellier	adult
GCOL	GCOL4516-16	ZFMK-TIS-2003444		BOLD:ACJ7377	ZFMK-TIS-2003444	658[0n]	2	KU916216		Yes					Pogonocherus fasciculatus	adult			Zoologisches Forschungsmuseum Alexander Koenig
CBGPC	CBGPC1095-21	CCOC04290_0101	CC04290	BOLD:ACD3940	CCOC04290_0101	608[0n]				No				03-Jul-2008	Stenurella bifasciata				Center for Biology and Management of Populations, Montpellier	adult
CBGPC	CBGPC1096-21	CCOC04291_0101	CC04291	BOLD:AAP7171	CCOC04291_0101	648[0n]			1	No				03-Jul-2008	Stenurella melanura				Center for Biology and Management of Populations, Montpellier	adult
CBGPC	CBGPC1097-21	CCOC04292_0101	CC04292	BOLD:AAP7171	CCOC04292_0101	588[0n]				No				03-Jul-2008	Stenurella melanura				Center for Biology and Management of Populations, Montpellier	adult
GCOL	GCOL4520-16	ZFMK-TIS-2003451		BOLD:AAI0219	ZFMK-TIS-2003451	658[0n]	2	KU911417		Yes					Spondylis buprestoides	adult			Zoologisches Forschungsmuseum Alexander Koenig
GCOL	GCOL4522-16	ZFMK-TIS-2003454		BOLD:AAI8975	ZFMK-TIS-2003454	658[0n]	2	KU918254		Yes					Stictoleptura rubra	adult			Zoologisches Forschungsmuseum Alexander Koenig
GCOL	GCOL4523-16	ZFMK-TIS-2003455		BOLD:AAI8975	ZFMK-TIS-2003455	658[0n]	2	KU913609		Yes					Stictoleptura rubra	adult			Zoologisches Forschungsmuseum Alexander Koenig
CBGPC	CBGPC999-21	CCOC03955_0101	CC03955	BOLD:AAP7171	CCOC03955_0101	658[1n]				No				29-Jul-2008	Stenurella melanura				Center for Biology and Management of Populations, Montpellier	adult
GCOL	GCOL4525-16	ZFMK-TIS-2003565		BOLD:AAI8975	ZFMK-TIS-2003565	658[0n]	2	KU913678		Yes					Stictoleptura rubra	adult			Zoologisches Forschungsmuseum Alexander Koenig
GCOL	GCOL4526-16	ZFMK-TIS-2003566		BOLD:AAM0199	ZFMK-TIS-2003566	658[0n]	2	KU918495		Yes					Acanthocinus griseus	adult			Zoologisches Forschungsmuseum Alexander Koenig
GCOL	GCOL8709-16	ZFMK-TIS-2515993		BOLD:ACF4210	ZFMK-TIS-2515993	658[0n]	2	KU911491		Yes				08-Sep-2014	Cortodera femorata	adult			Zoologisches Forschungsmuseum Alexander Koenig	http://id.zfmk.de/collection_ZFMK/2515993/870244/143020
CBGPC	CBGPC1108-21	CCOC04350_0101	CC04350	BOLD:AEI9961	CCOC04350_0101	658[0n]				No				11-Jul-2008	Purpuricenus kaehleri				Center for Biology and Management of Populations, Montpellier	adult
CBGPC	CBGPC1109-21	CCOC04351_0101	CC04351	BOLD:AEI9961	CCOC04351_0101	643[0n]				No				11-Jul-2008	Purpuricenus kaehleri				Center for Biology and Management of Populations, Montpellier	adult
CBGPC	CBGPC1110-21	CCOC04352_0101	CC04352	BOLD:AEI9961	CCOC04352_0101	658[0n]				No				11-Jul-2008	Purpuricenus kaehleri				Center for Biology and Management of Populations, Montpellier	adult
CBGPC	CBGPC1111-21	CCOC04353_0101	CC04353	BOLD:AEI9961	CCOC04353_0101	658[0n]				No				11-Jul-2008	Purpuricenus kaehleri				Center for Biology and Management of Populations, Montpellier	adult
CBGPC	CBGPC1112-21	CCOC04355_0101	CC04355	BOLD:AEC3078	CCOC04355_0101	658[0n]				No				11-Jul-2008	Stictoleptura scutellata				Center for Biology and Management of Populations, Montpellier	adult
GCOL	GCOL4535-16	ZFMK-TIS-2003577		BOLD:AEK7478	ZFMK-TIS-2003577	658[0n]	2	KU915557		Yes					Xylotrechus arvicola	adult			Zoologisches Forschungsmuseum Alexander Koenig
UZINS	UZINS213-23	UZSAV506	LV506	BOLD:AAN3203		572[0n]	1		1	No				02-May-2022	Tetrops praeustus	adult		Vouchered:Registered Collection	Slovak National Museum, Natural History Museum
UZINS	UZINS214-23	UZSAV507	LV507	BOLD:ACB9231		502[0n]	1		1	No				02-May-2022	Mesosa curculionoides	adult		Vouchered:Registered Collection	Slovak National Museum, Natural History Museum
CBGPC	CBGPC1116-21	CCOC04360_0101	CC04360	BOLD:AAO4621	CCOC04360_0101	658[0n]				No				13-Jul-2008	Cerambyx cerdo				Center for Biology and Management of Populations, Montpellier	egg
CBGPC	CBGPC1117-21	CCOC04364_0101	CC04364	BOLD:AAD8900	CCOC04364_0101	658[0n]				No				12-Aug-2008	Phymatodes testaceus				Center for Biology and Management of Populations, Montpellier	adult
CBGPC	CBGPC1118-21	CCOC04365_0101	CC04365	BOLD:AAD8900	CCOC04365_0101	658[0n]				No				12-Aug-2008	Phymatodes testaceus				Center for Biology and Management of Populations, Montpellier	adult
GCOL	GCOL4541-16	ZFMK-TIS-2003586		BOLD:AAM0486	ZFMK-TIS-2003586	658[0n]	2	KU913894		Yes					Aromia moschata	adult			Zoologisches Forschungsmuseum Alexander Koenig
FBCER	FBCON358-13	BFB_Col_FK_10713	12.05.19-kkh	BOLD:AAP7353	BFB_Col_FK_10713	658[0n]	1	KM440995	1	No				19-May-2012	Pogonocherus hispidus	adult			Bavarian State Collection of Zoology
CBGPC	CBGPC1121-21	CCOC04372_0101	CC04372	BOLD:AEJ6204	CCOC04372_0101	658[0n]				No				12-Aug-2008	Ropalopus varini				Center for Biology and Management of Populations, Montpellier	adult
UZINS	UZINS221-23	UZSAV514	LV514	BOLD:AAO4417		623[0n]	1			No				20-Jun-2022	Stenopterus rufus	adult		Vouchered:Registered Collection	Slovak National Museum, Natural History Museum
CBGPC	CBGPC1123-21	CCOC04378_0101	CC04378	BOLD:AAD8900	CCOC04378_0101	658[0n]				No				12-Aug-2008	Phymatodes testaceus				Center for Biology and Management of Populations, Montpellier	adult
CBGPC	CBGPC1124-21	CCOC04379_0101	CC04379	BOLD:AAD8900	CCOC04379_0101	658[0n]				No				12-Aug-2008	Phymatodes testaceus				Center for Biology and Management of Populations, Montpellier	adult
CBGPC	CBGPC1125-21	CCOC04380_0101	CC04380	BOLD:AAO2826	CCOC04380_0101	658[0n]				No				12-Aug-2008	Clytus arietis				Center for Biology and Management of Populations, Montpellier	adult
CBGPC	CBGPC1126-21	CCOC04381_0101	CC04381	BOLD:ABX9051	CCOC04381_0101	658[0n]				No				12-Aug-2008	Anaglyptus mysticus				Center for Biology and Management of Populations, Montpellier	adult
CBGPC	CBGPC1127-21	CCOC04382_0101	CC04382	BOLD:AAP7401	CCOC04382_0101	658[0n]				No				09-Jul-2008	Molorchus minor				Center for Biology and Management of Populations, Montpellier	adult
TDAAT	TDAAT1733-20	ABOL-BioBlitz 2019 NB_0346	NB_0346	BOLD:AAO2826		643[0n]	2		2	Yes				18-May-2019	Clytus arietis	adult			Naturhistorisches Museum Wien
CBGPC	CBGPC1129-21	CCOC04401_0101	CC04401	BOLD:AEK1233	CCOC04401_0101	658[0n]				No				28-Jun-2008	Vadonia unipunctata				Center for Biology and Management of Populations, Montpellier	adult
CBGPC	CBGPC1130-21	CCOC04402_0101	CC04402	BOLD:AEK1233	CCOC04402_0101	658[0n]				No				28-Jun-2008	Vadonia unipunctata				Center for Biology and Management of Populations, Montpellier	adult
CBGPC	CBGPC1131-21	CCOC04403_0101	CC04403	BOLD:AEK1233	CCOC04403_0101	658[0n]				No				28-Jun-2008	Vadonia unipunctata				Center for Biology and Management of Populations, Montpellier	adult
CBGPC	CBGPC1132-21	CCOC04404_0101	CC04404	BOLD:ABX1255	CCOC04404_0101	658[0n]				No				28-Jun-2008	Stictoleptura cordigera				Center for Biology and Management of Populations, Montpellier	adult
CBGPC	CBGPC1133-21	CCOC04405_0101	CC04405	BOLD:ACD4159	CCOC04405_0101	658[0n]				No				28-Jun-2008	Pseudovadonia livida				Center for Biology and Management of Populations, Montpellier	adult
CBGPC	CBGPC1134-21	CCOC04406_0101	CC04406	BOLD:ACD4159	CCOC04406_0101	658[0n]				No				28-Jun-2008	Pseudovadonia livida				Center for Biology and Management of Populations, Montpellier	adult
CBGPC	CBGPC1135-21	CCOC04407_0101	CC04407	BOLD:ACD4159	CCOC04407_0101	658[0n]				No				28-Jun-2008	Pseudovadonia livida				Center for Biology and Management of Populations, Montpellier	adult
CBGPC	CBGPC1136-21	CCOC04408_0101	CC04408	BOLD:ACD4159	CCOC04408_0101	658[0n]				No				28-Jun-2008	Pseudovadonia livida				Center for Biology and Management of Populations, Montpellier	adult
CBGPC	CBGPC1137-21	CCOC04409_0101	CC04409	BOLD:ACD4159	CCOC04409_0101	625[0n]				No				28-Jun-2008	Pseudovadonia livida				Center for Biology and Management of Populations, Montpellier	adult
GBCEB	GBCOU356-13	GBOL 01974	GBOL 01974	BOLD:AEK1974	GBOL 01974	658[0n]	2	KM447131	1	Yes				15-Jun-2013	Agapanthia villosoviridescens				Bavarian State Collection of Zoology
CBGPC	CBGPC1139-21	CCOC04411_0101	CC04411	BOLD:AAV7155	CCOC04411_0101	658[0n]				No				28-Jun-2008	Exocentrus adspersus				Center for Biology and Management of Populations, Montpellier	adult
CBGPC	CBGPC1140-21	CCOC04412_0101	CC04412	BOLD:ACC3140	CCOC04412_0101	657[0n]				No				28-Jun-2008	Stenurella melanura				Center for Biology and Management of Populations, Montpellier	adult
CBGPC	CBGPC1141-21	CCOC04413_0101	CC04413	BOLD:AAP7171	CCOC04413_0101	658[0n]				No				28-Jun-2008	Stenurella melanura				Center for Biology and Management of Populations, Montpellier	adult
CBGPC	CBGPC1143-21	CCOC04415_0101	CC04415	BOLD:ACD4159	CCOC04415_0101	658[0n]				No				29-Jun-2008	Pseudovadonia livida				Center for Biology and Management of Populations, Montpellier	adult
CBGPC	CBGPC1144-21	CCOC04416_0101	CC04416	BOLD:ACD4159	CCOC04416_0101	658[0n]				No				29-Jun-2008	Pseudovadonia livida				Center for Biology and Management of Populations, Montpellier	adult
CBGPC	CBGPC1145-21	CCOC04417_0101	CC04417	BOLD:AAP7171	CCOC04417_0101	658[0n]				No				29-Jun-2008	Stenurella melanura				Center for Biology and Management of Populations, Montpellier	adult
CBGPC	CBGPC1146-21	CCOC04418_0101	CC04418	BOLD:AAP7171	CCOC04418_0101	657[0n]				No				29-Jun-2008	Stenurella melanura				Center for Biology and Management of Populations, Montpellier	adult
CBGPC	CBGPC1147-21	CCOC04431_0101	CC04431	BOLD:AEC3078	CCOC04431_0101	658[0n]				No				28-Jun-2008	Stictoleptura scutellata				Center for Biology and Management of Populations, Montpellier	adult
CBGPC	CBGPC1149-21	CCOC04450_0101	CC04450	BOLD:AAV7155	CCOC04450_0101	658[0n]				No				28-Jun-2008	Exocentrus adspersus				Center for Biology and Management of Populations, Montpellier	adult
GCOL	GCOL4574-16	ZFMK-TIS-2003698		BOLD:ADK6803	ZFMK-TIS-2003698	658[0n]	2	KU910773		Yes					Cerambyx scopolii	adult			Zoologisches Forschungsmuseum Alexander Koenig
CBGPC	CBGPC1154-21	CCOC04462_0101	CC04462	BOLD:ACD3961	CCOC04462_0101	658[0n]				No				25-Jun-2008	Clytus rhamni				Center for Biology and Management of Populations, Montpellier	adult
GCOL	GCOL4537-16	ZFMK-TIS-2003580		BOLD:AAI8975	ZFMK-TIS-2003580	658[0n]	2	KU916550		Yes					Stictoleptura rubra	adult			Zoologisches Forschungsmuseum Alexander Koenig
CBGPC	CBGPC1156-21	CCOC04465_0101	CC04465	BOLD:ACC3507	CCOC04465_0101	658[0n]				No				25-Jun-2008	Stenopterus rufus				Center for Biology and Management of Populations, Montpellier	adult
CBGPC	CBGPC1157-21	CCOC04466_0101	CC04466	BOLD:AEJ8223	CCOC04466_0101	658[0n]				No				25-Jun-2008	Deilus fugax				Center for Biology and Management of Populations, Montpellier	adult
CBGPC	CBGPC1158-21	CCOC04467_0101	CC04467	BOLD:AAP7171	CCOC04467_0101	658[0n]				No				25-Jun-2008	Stenurella melanura				Center for Biology and Management of Populations, Montpellier	adult
CBGPC	CBGPC1159-21	CCOC04468_0101	CC04468	BOLD:AAP7171	CCOC04468_0101	658[0n]				No				25-Jun-2008	Stenurella melanura				Center for Biology and Management of Populations, Montpellier	adult
CBGPC	CBGPC1160-21	CCOC04469_0101	CC04469	BOLD:ACJ5849	CCOC04469_0101	658[0n]				No				25-Jun-2008	Pachytodes erraticus				Center for Biology and Management of Populations, Montpellier	adult
CBGPC	CBGPC1161-21	CCOC04470_0101	CC04470	BOLD:ACJ5849	CCOC04470_0101	658[0n]				No				25-Jun-2008	Pachytodes erraticus				Center for Biology and Management of Populations, Montpellier	adult
CBGPC	CBGPC1162-21	CCOC04471_0101	CC04471	BOLD:ACJ5849	CCOC04471_0101	658[0n]				No				25-Jun-2008	Pachytodes erraticus				Center for Biology and Management of Populations, Montpellier	adult
CBGPC	CBGPC1163-21	CCOC04472_0101	CC04472	BOLD:ACJ5849	CCOC04472_0101	658[0n]				No				25-Jun-2008	Pachytodes erraticus				Center for Biology and Management of Populations, Montpellier	adult
COAS	COAS039-10	09-NSWHH-1818	09-NSWHH-1818	BOLD:AAM7694		658[0n]	2	HQ559064	2	Yes				26-Dec-2009	Phoracantha semipunctata	A			Centre for Biodiversity Genomics
CBGPC	CBGPC1165-21	CCOC04474_0101	CC04474	BOLD:AEK1233	CCOC04474_0101	657[0n]				No				25-Jun-2008	Vadonia unipunctata				Center for Biology and Management of Populations, Montpellier	adult
CBGPC	CBGPC1166-21	CCOC04475_0101	CC04475	BOLD:AEK1233	CCOC04475_0101	658[0n]				No				25-Jun-2008	Vadonia unipunctata				Center for Biology and Management of Populations, Montpellier	adult
CBGPC	CBGPC1167-21	CCOC04476_0101	CC04476	BOLD:AEK1233	CCOC04476_0101	657[0n]				No				25-Jun-2008	Vadonia unipunctata				Center for Biology and Management of Populations, Montpellier	adult
GMGMJ	GMGMJ371-14	BIOUG16899-G02	GMP#06025	BOLD:AAO4415	BIOUG16899-G02	585[0n]	1			No				16-May-2014	Stenurella nigra			Vouchered:Registered Collection	Zoologisches Forschungsmuseum Alexander Koenig
CBGPC	CBGPC1169-21	CCOC04478_0101	CC04478	BOLD:AEK1233	CCOC04478_0101	658[0n]				No				25-Jun-2008	Vadonia unipunctata				Center for Biology and Management of Populations, Montpellier	adult
CBGPC	CBGPC1170-21	CCOC04479_0101	CC04479	BOLD:ACD3961	CCOC04479_0101	658[0n]				No				25-Jun-2008	Clytus rhamni				Center for Biology and Management of Populations, Montpellier	adult
CBGPC	CBGPC1171-21	CCOC04480_0101	CC04480	BOLD:ACD3961	CCOC04480_0101	658[0n]				No				25-Jun-2008	Clytus rhamni				Center for Biology and Management of Populations, Montpellier	adult
CBGPC	CBGPC1172-21	CCOC04481_0101	CC04481	BOLD:ACD3961	CCOC04481_0101	655[0n]				No				25-Jun-2008	Clytus rhamni				Center for Biology and Management of Populations, Montpellier	adult
CBGPC	CBGPC1173-21	CCOC04482_0101	CC04482	BOLD:ACD3961	CCOC04482_0101	658[0n]				No				25-Jun-2008	Clytus rhamni				Center for Biology and Management of Populations, Montpellier	adult
GMGMJ	GMGMJ377-14	BIOUG16899-G08	GMP#06025	BOLD:AAO4230	BIOUG16899-G08	567[0n]	1			No				16-May-2014	Grammoptera ruficornis			Vouchered:Registered Collection	Zoologisches Forschungsmuseum Alexander Koenig
CBGPC	CBGPC1175-21	CCOC04484_0101	CC04484	BOLD:ACC3507	CCOC04484_0101	658[0n]				No				25-Jun-2008	Stenopterus rufus				Center for Biology and Management of Populations, Montpellier	adult
COLAT	COLAT042-08	AtA-08-042	AtA-08-042	BOLD:AAD8900		644[0n]	4			Yes				18-Jun-1976	Phymatodes testaceus	A	Phymatodes testaceus (Linnaeus, 1758)		Canadian Forest Service, Atlantic Forestry Centre
CBGPC	CBGPC1177-21	CCOC04486_0101	CC04486	BOLD:ACD4159	CCOC04486_0101	658[0n]				No				25-Jun-2008	Pseudovadonia livida				Center for Biology and Management of Populations, Montpellier	adult
CBGPC	CBGPC1178-21	CCOC04487_0101	CC04487	BOLD:ACD4159	CCOC04487_0101	658[0n]				No				25-Jun-2008	Pseudovadonia livida				Center for Biology and Management of Populations, Montpellier	adult
CBGPC	CBGPC1179-21	CCOC04488_0101	CC04488	BOLD:ACD4159	CCOC04488_0101	654[0n]				No				25-Jun-2008	Pseudovadonia livida				Center for Biology and Management of Populations, Montpellier	adult
CBGPC	CBGPC1180-21	CCOC04489_0101	CC04489	BOLD:AEK0350	CCOC04489_0101	656[0n]				No				25-Jun-2008	Chlorophorus figuratus				Center for Biology and Management of Populations, Montpellier	adult
FBCER	FBCOG474-12	BFB_Col_FK_6459	11.06.28-v3	BOLD:AAL7152	BFB_Col_FK_6459	658[0n]	2	KM440404	1	Yes				28-Jun-2011	Arhopalus rusticus	A			Bavarian State Collection of Zoology
CBGPC	CBGPC1182-21	CCOC04491_0101	CC04491	BOLD:AAP7171	CCOC04491_0101	658[0n]				No				25-Jun-2008	Stenurella melanura				Center for Biology and Management of Populations, Montpellier	adult
CBGPC	CBGPC1183-21	CCOC04492_0101	CC04492	BOLD:AAP7171	CCOC04492_0101	658[0n]				No				25-Jun-2008	Stenurella melanura				Center for Biology and Management of Populations, Montpellier	adult
CBGPC	CBGPC1184-21	CCOC04493_0101	CC04493	BOLD:AAP7171	CCOC04493_0101	658[0n]				No				25-Jun-2008	Stenurella melanura				Center for Biology and Management of Populations, Montpellier	adult
CBGPC	CBGPC1185-21	CCOC04494_0101	CC04494	BOLD:AAP7171	CCOC04494_0101	658[0n]				No				25-Jun-2008	Stenurella melanura				Center for Biology and Management of Populations, Montpellier	adult
CBGPC	CBGPC1186-21	CCOC04495_0101	CC04495	BOLD:AAP7171	CCOC04495_0101	658[0n]				No				25-Jun-2008	Stenurella melanura				Center for Biology and Management of Populations, Montpellier	adult
CBGPC	CBGPC1187-21	CCOC04496_0101	CC04496	BOLD:AAP7171	CCOC04496_0101	658[0n]				No				25-Jun-2008	Stenurella melanura				Center for Biology and Management of Populations, Montpellier	adult
CBGPC	CBGPC1188-21	CCOC04497_0101	CC04497	BOLD:AAP7171	CCOC04497_0101	641[0n]				No				25-Jun-2008	Stenurella melanura				Center for Biology and Management of Populations, Montpellier	adult
CBGPC	CBGPC1189-21	CCOC04524_0101	CC04524	BOLD:ACD3961	CCOC04524_0101	636[0n]				No				19-Jun-2008	Clytus rhamni				Center for Biology and Management of Populations, Montpellier	adult
GCOL	GCOL8794-16	ZFMK-TIS-2517502		BOLD:ACI4661	ZFMK-TIS-2517502	658[0n]	2	KU918838		Yes				08-Sep-2014	Alosterna tabacicolor	adult			Zoologisches Forschungsmuseum Alexander Koenig	http://id.zfmk.de/collection_ZFMK/2517502/870910/143688
CBGPC	CBGPC1191-21	CCOC04526_0101	CC04526	BOLD:ACD3961	CCOC04526_0101	658[0n]				No				19-Jun-2008	Clytus rhamni				Center for Biology and Management of Populations, Montpellier	adult
CBGPC	CBGPC1192-21	CCOC04527_0101	CC04527	BOLD:ACD3961	CCOC04527_0101	658[0n]				No				19-Jun-2008	Clytus rhamni				Center for Biology and Management of Populations, Montpellier	adult
CBGPC	CBGPC1193-21	CCOC04528_0101	CC04528	BOLD:ACD3961	CCOC04528_0101	636[0n]				No				19-Jun-2008	Clytus rhamni				Center for Biology and Management of Populations, Montpellier	adult
CBGPC	CBGPC1194-21	CCOC04529_0101	CC04529	BOLD:ACD3961	CCOC04529_0101	633[0n]				No				19-Jun-2008	Clytus rhamni				Center for Biology and Management of Populations, Montpellier	adult
CBGPC	CBGPC1195-21	CCOC04530_0101	CC04530	BOLD:ACD3961	CCOC04530_0101	636[0n]				No				19-Jun-2008	Clytus rhamni				Center for Biology and Management of Populations, Montpellier	adult
CBGPC	CBGPC1196-21	CCOC04531_0101	CC04531	BOLD:ACD3961	CCOC04531_0101	639[0n]				No				19-Jun-2008	Clytus rhamni				Center for Biology and Management of Populations, Montpellier	adult
GBCEB	GBCOU415-13	GBOL 02224	GBOL 02224	BOLD:ABW4504	GBOL 02224	658[0n]	2	KM442801	1	Yes				17-Jun-2013	Xylotrechus antilope				Bavarian State Collection of Zoology
CBGPC	CBGPC1198-21	CCOC04533_0101	CC04533	BOLD:ABA3171	CCOC04533_0101	658[0n]				No				19-Jun-2008	Stenurella nigra				Center for Biology and Management of Populations, Montpellier	adult
CBGPC	CBGPC1199-21	CCOC04534_0101	CC04534	BOLD:AAP7171	CCOC04534_0101	641[0n]				No				19-Jun-2008	Stenurella melanura				Center for Biology and Management of Populations, Montpellier	adult
CBGPC	CBGPC1200-21	CCOC04535_0101	CC04535	BOLD:AAP7171	CCOC04535_0101	658[0n]				No				19-Jun-2008	Stenurella melanura				Center for Biology and Management of Populations, Montpellier	adult
CBGPC	CBGPC1201-21	CCOC04536_0101	CC04536	BOLD:AEK1233	CCOC04536_0101	658[0n]				No				19-Jun-2008	Vadonia unipunctata				Center for Biology and Management of Populations, Montpellier	adult
CBGPC	CBGPC1202-21	CCOC04537_0101	CC04537	BOLD:AEK1233	CCOC04537_0101	658[0n]				No				19-Jun-2008	Vadonia unipunctata				Center for Biology and Management of Populations, Montpellier	adult
CBGPC	CBGPC1203-21	CCOC04538_0101	CC04538	BOLD:ACD4159	CCOC04538_0101	658[0n]				No				19-Jun-2008	Pseudovadonia livida				Center for Biology and Management of Populations, Montpellier	adult
CBGPC	CBGPC1204-21	CCOC04539_0101	CC04539	BOLD:AAP7242	CCOC04539_0101	658[0n]				No				30-Jun-2008	Cerambyx scopolii				Center for Biology and Management of Populations, Montpellier	adult
CBGPC	CBGPC1205-21	CCOC04540_0101	CC04540	BOLD:AAP7242	CCOC04540_0101	658[0n]				No				30-Jun-2008	Cerambyx scopolii				Center for Biology and Management of Populations, Montpellier	adult
CBGPC	CBGPC1206-21	CCOC04562_0101	CC04562	BOLD:AAD8900	CCOC04562_0101	658[0n]				No				30-Jun-2008	Phymatodes testaceus				Center for Biology and Management of Populations, Montpellier	adult
CBGPC	CBGPC1207-21	CCOC04563_0101	CC04563	BOLD:AAD8900	CCOC04563_0101	658[0n]				No				30-Jun-2008	Phymatodes testaceus				Center for Biology and Management of Populations, Montpellier	adult
CBGPC	CBGPC1208-21	CCOC04564_0101	CC04564	BOLD:AAD8900	CCOC04564_0101	658[0n]				No				30-Jun-2008	Phymatodes testaceus				Center for Biology and Management of Populations, Montpellier	adult
CBGPC	CBGPC1209-21	CCOC04565_0101	CC04565	BOLD:AAD8900	CCOC04565_0101	639[0n]				No				30-Jun-2008	Phymatodes testaceus				Center for Biology and Management of Populations, Montpellier	adult
CBGPC	CBGPC1210-21	CCOC04566_0101	CC04566	BOLD:AAD8900	CCOC04566_0101	658[0n]				No				30-Jun-2008	Phymatodes testaceus				Center for Biology and Management of Populations, Montpellier	adult
CBGPC	CBGPC1211-21	CCOC04567_0101	CC04567	BOLD:AAD8900	CCOC04567_0101	658[0n]				No				30-Jun-2008	Phymatodes testaceus				Center for Biology and Management of Populations, Montpellier	adult
CBGPC	CBGPC1212-21	CCOC04568_0101	CC04568	BOLD:AAD8900	CCOC04568_0101	658[0n]				No				30-Jun-2008	Phymatodes testaceus				Center for Biology and Management of Populations, Montpellier	adult
CBGPC	CBGPC1213-21	CCOC04569_0101	CC04569	BOLD:AAD8900	CCOC04569_0101	658[0n]				No				30-Jun-2008	Phymatodes testaceus				Center for Biology and Management of Populations, Montpellier	adult
CBGPC	CBGPC1214-21	CCOC04570_0101	CC04570	BOLD:AAD8900	CCOC04570_0101	658[0n]				No				30-Jun-2008	Phymatodes testaceus				Center for Biology and Management of Populations, Montpellier	adult
GBCEB	GBCOU433-13	GBOL 02242	GBOL 02242	BOLD:AAN9247	GBOL 02242	658[0n]	2	KM451942	1	Yes				05-Jul-2013	Alosterna tabacicolor				Bavarian State Collection of Zoology
GBAAT	GBMNC63062-20	MN717997	MN717997	BOLD:AAH8082		658[0n]		MN717997		No					Trichoferus campestris				Mined from GenBank, NCBI
CBGPC	CBGPC1217-21	CCOC04573_0101	CC04573	BOLD:AAD8900	CCOC04573_0101	658[0n]				No				30-Jun-2008	Phymatodes testaceus				Center for Biology and Management of Populations, Montpellier	adult
CBGPC	CBGPC1218-21	CCOC04574_0101	CC04574	BOLD:AAD8900	CCOC04574_0101	658[0n]				No				30-Jun-2008	Phymatodes testaceus				Center for Biology and Management of Populations, Montpellier	adult
GBCEB	GBCOU437-13	GBOL 02246	GBOL 02246	BOLD:AAN9247	GBOL 02246	658[0n]	2	KM447086	1	Yes				05-Jul-2013	Alosterna tabacicolor				Bavarian State Collection of Zoology
FCCER	COLFH1579-16	ZMUO.028654		BOLD:AAE9431	ZMUO.028654	658[0n]	2	MZ656721	1	Yes				15-Jun-2016	Tetrops praeustus	adult			University of Oulu, Zoological Museum
GBCEB	GBCOU439-13	GBOL 02248	GBOL 02248	BOLD:ACI8470	GBOL 02248	658[0n]	2	KM451977	1	Yes				05-Jul-2013	Obrium brunneum				Bavarian State Collection of Zoology
GBCEB	GBCOU440-13	GBOL 02249	GBOL 02249	BOLD:AAN9247	GBOL 02249	658[0n]	2	KM440194	1	Yes				05-Jul-2013	Alosterna tabacicolor				Bavarian State Collection of Zoology
CBGPC	CBGPC1223-21	CCOC04579_0101	CC04579	BOLD:AEK0350	CCOC04579_0101	658[0n]				No				30-Jun-2008	Chlorophorus figuratus				Center for Biology and Management of Populations, Montpellier	adult
CBGPC	CBGPC1224-21	CCOC04580_0101	CC04580	BOLD:AEK0350	CCOC04580_0101	658[0n]				No				30-Jun-2008	Chlorophorus figuratus				Center for Biology and Management of Populations, Montpellier	adult
CBGPC	CBGPC1225-21	CCOC04581_0101	CC04581	BOLD:AEK0350	CCOC04581_0101	658[0n]				No				30-Jun-2008	Chlorophorus figuratus				Center for Biology and Management of Populations, Montpellier	adult
CBGPC	CBGPC1226-21	CCOC04582_0101	CC04582	BOLD:AEK0350	CCOC04582_0101	658[0n]				No				30-Jun-2008	Chlorophorus figuratus				Center for Biology and Management of Populations, Montpellier	adult
CBGPC	CBGPC1227-21	CCOC04583_0101	CC04583	BOLD:ABX9051	CCOC04583_0101	658[0n]				No				30-Jun-2008	Anaglyptus mysticus				Center for Biology and Management of Populations, Montpellier	adult
CBGPC	CBGPC1228-21	CCOC04584_0101	CC04584	BOLD:ABX9051	CCOC04584_0101	658[0n]				No				30-Jun-2008	Anaglyptus mysticus				Center for Biology and Management of Populations, Montpellier	adult
CBGPC	CBGPC1229-21	CCOC04585_0101	CC04585	BOLD:ABX9051	CCOC04585_0101	658[0n]				No				30-Jun-2008	Anaglyptus mysticus				Center for Biology and Management of Populations, Montpellier	adult
GBCEB	GBCOU448-13	GBOL 02257	GBOL 02257	BOLD:AAN9247	GBOL 02257	658[0n]	2	KM440841	1	Yes				05-Jul-2013	Alosterna tabacicolor				Bavarian State Collection of Zoology
GBCEB	GBCOU449-13	GBOL 02258	GBOL 02258	BOLD:ACI8470	GBOL 02258	630[0n]	2	KM452702	1	Yes				05-Jul-2013	Obrium brunneum				Bavarian State Collection of Zoology
GBCEB	GBCOU450-13	GBOL 02259	GBOL 02259	BOLD:ACI8470	GBOL 02259	658[0n]	2	KM439219	1	Yes				05-Jul-2013	Obrium brunneum				Bavarian State Collection of Zoology
CBGPC	CBGPC1233-21	CCOC04589_0101	CC04589	BOLD:AAO4547	CCOC04589_0101	658[0n]				No				30-Jun-2008	Grammoptera ustulata				Center for Biology and Management of Populations, Montpellier	adult
CBGPC	CBGPC1234-21	CCOC04590_0101	CC04590	BOLD:AAO4547	CCOC04590_0101	658[0n]				No				30-Jun-2008	Grammoptera ustulata				Center for Biology and Management of Populations, Montpellier	adult
CBGPC	CBGPC1235-21	CCOC04591_0101	CC04591	BOLD:AAO4547	CCOC04591_0101	658[0n]				No				30-Jun-2008	Grammoptera ustulata				Center for Biology and Management of Populations, Montpellier	adult
CBGPC	CBGPC1236-21	CCOC04592_0101	CC04592	BOLD:AAO4547	CCOC04592_0101	658[0n]				No				30-Jun-2008	Grammoptera ustulata				Center for Biology and Management of Populations, Montpellier	adult
CBGPC	CBGPC1237-21	CCOC04593_0101	CC04593	BOLD:AEJ8225	CCOC04593_0101	658[0n]				No				30-Jun-2008	Deilus fugax				Center for Biology and Management of Populations, Montpellier	adult
CBGPC	CBGPC1238-21	CCOC04594_0101	CC04594	BOLD:AEJ6204	CCOC04594_0101	658[0n]				No				30-Jun-2008	Ropalopus varini				Center for Biology and Management of Populations, Montpellier	adult
FBCER	FBCOG532-12	BFB_Col_FK_6042	11.06.27-i3	BOLD:AAL7152	BFB_Col_FK_6042	658[0n]	2	KM440454	1	Yes				27-Jun-2011	Arhopalus rusticus	A			Bavarian State Collection of Zoology
CBGPC	CBGPC1240-21	CCOC04600_0101	CC04600	BOLD:AAE6807	CCOC04600_0101	658[0n]				No				19-Jun-2008	Rutpela maculata				Center for Biology and Management of Populations, Montpellier	adult
CBGPC	CBGPC1241-21	CCOC04601_0101	CC04601	BOLD:AAE6807	CCOC04601_0101	658[0n]				No				19-Jun-2008	Rutpela maculata				Center for Biology and Management of Populations, Montpellier	adult
CBGPC	CBGPC1242-21	CCOC04602_0101	CC04602	BOLD:AAE6807	CCOC04602_0101	658[0n]				No				19-Jun-2008	Rutpela maculata				Center for Biology and Management of Populations, Montpellier	adult
CBGPC	CBGPC1243-21	CCOC04603_0101	CC04603	BOLD:AAE6807	CCOC04603_0101	658[0n]				No				19-Jun-2008	Rutpela maculata				Center for Biology and Management of Populations, Montpellier	adult
CBGPC	CBGPC1244-21	CCOC04604_0101	CC04604	BOLD:AAE6807	CCOC04604_0101	658[0n]				No				19-Jun-2008	Rutpela maculata				Center for Biology and Management of Populations, Montpellier	adult
CBGPC	CBGPC1245-21	CCOC04625_0101	CC04625	BOLD:AAP7173	CCOC04625_0101	658[0n]			1	No				24-Jun-2008	Stenostola dubia				Center for Biology and Management of Populations, Montpellier	adult
CBGPC	CBGPC1246-21	CCOC04626_0101	CC04626	BOLD:AAJ1830	CCOC04626_0101	658[0n]				No				24-Jun-2008	Leiopus nebulosus				Center for Biology and Management of Populations, Montpellier	adult
CBGPC	CBGPC1247-21	CCOC04627_0101	CC04627	BOLD:AAO4417	CCOC04627_0101	658[0n]				No				19-Jun-2008	Stenopterus rufus				Center for Biology and Management of Populations, Montpellier	adult
CBGPC	CBGPC1248-21	CCOC04628_0101	CC04628	BOLD:AAO4417	CCOC04628_0101	658[0n]				No				19-Jun-2008	Stenopterus rufus				Center for Biology and Management of Populations, Montpellier	adult
CBGPC	CBGPC1249-21	CCOC04629_0101	CC04629	BOLD:ACC3507	CCOC04629_0101	658[0n]				No				19-Jun-2008	Stenopterus rufus				Center for Biology and Management of Populations, Montpellier	adult
CBGPC	CBGPC1250-21	CCOC04630_0101	CC04630	BOLD:ACC3507	CCOC04630_0101	658[0n]				No				19-Jun-2008	Stenopterus rufus				Center for Biology and Management of Populations, Montpellier	adult
CBGPC	CBGPC1251-21	CCOC04631_0101	CC04631	BOLD:ACC3507	CCOC04631_0101	658[0n]				No				19-Jun-2008	Stenopterus rufus				Center for Biology and Management of Populations, Montpellier	adult
CBGPC	CBGPC1252-21	CCOC04632_0101	CC04632	BOLD:AAO4417	CCOC04632_0101	658[0n]				No				19-Jun-2008	Stenopterus rufus				Center for Biology and Management of Populations, Montpellier	adult
CBGPC	CBGPC1253-21	CCOC04633_0101	CC04633	BOLD:AEJ4785	CCOC04633_0101	658[0n]				No				19-Jun-2008	Pseudovadonia livida				Center for Biology and Management of Populations, Montpellier	adult
CBGPC	CBGPC1254-21	CCOC04634_0101	CC04634	BOLD:AEK1233	CCOC04634_0101	658[0n]				No				19-Jun-2008	Vadonia unipunctata				Center for Biology and Management of Populations, Montpellier	adult
CBGPC	CBGPC1255-21	CCOC04635_0101	CC04635	BOLD:AEK1233	CCOC04635_0101	658[0n]				No				19-Jun-2008	Vadonia unipunctata				Center for Biology and Management of Populations, Montpellier	adult
CBGPC	CBGPC1256-21	CCOC04636_0101	CC04636	BOLD:AEK1233	CCOC04636_0101	658[0n]				No				19-Jun-2008	Vadonia unipunctata				Center for Biology and Management of Populations, Montpellier	adult
CBGPC	CBGPC1257-21	CCOC04637_0101	CC04637	BOLD:AEK1233	CCOC04637_0101	658[0n]				No				19-Jun-2008	Vadonia unipunctata				Center for Biology and Management of Populations, Montpellier	adult
CBGPC	CBGPC1258-21	CCOC04638_0101	CC04638	BOLD:AAJ2082	CCOC04638_0101	658[0n]				No				19-Jun-2008	Anastrangalia sanguinolenta				Center for Biology and Management of Populations, Montpellier	adult
CBGPC	CBGPC1259-21	CCOC04639_0101	CC04639	BOLD:AAJ2082	CCOC04639_0101	658[0n]				No				19-Jun-2008	Anastrangalia sanguinolenta				Center for Biology and Management of Populations, Montpellier	adult
FBCER	FBCOG554-12	BFB_Col_FK_6064	11.06.27-i3	BOLD:AAJ1829	BFB_Col_FK_6064	658[0n]	2	KM445160	1	Yes				27-Jun-2011	Leiopus nebulosus	A			Bavarian State Collection of Zoology	cf.
FBCER	FBCON501-13	BFB_Col_FK_12376	11.07.16-t3	BOLD:ACD4102	BFB_Col_FK_12376	658[0n]	2	KM440524	1	Yes				16-Jul-2011	Necydalis ulmi	adult			Bavarian State Collection of Zoology	Beine
FBCER	FBCON502-13	BFB_Col_FK_12377	11.07.16-t3		BFB_Col_FK_12377	658[0n]	2	KM447681	1	Yes			Yes	16-Jul-2011	Necydalis ulmi	adult			Bavarian State Collection of Zoology	Beine
CBGPC	CBGPC1269-21	CCOC04673_0101	CC04673	BOLD:ACP8589	CCOC04673_0101	658[0n]				No				07-Jul-2008	Penichroa fasciata				Center for Biology and Management of Populations, Montpellier	adult
CBGPC	CBGPC1274-21	CCOC04680_0101	CC04680	BOLD:AAP8247	CCOC04680_0101	658[0n]				No				28-Jun-2008	Prionus coriarius				Center for Biology and Management of Populations, Montpellier	adult
CBGPC	CBGPC1275-21	CCOC04683_0101	CC04683	BOLD:AAO2826	CCOC04683_0101	658[0n]				No				30-Jun-2008	Clytus arietis				Center for Biology and Management of Populations, Montpellier	adult
CBGPC	CBGPC1276-21	CCOC04690_0101	CC04690	BOLD:AAD8900	CCOC04690_0101	658[0n]				No				30-Jun-2008	Phymatodes testaceus				Center for Biology and Management of Populations, Montpellier	adult
CBGPC	CBGPC1277-21	CCOC04691_0101	CC04691	BOLD:AAO4547	CCOC04691_0101	658[0n]				No				30-Jun-2008	Grammoptera ustulata				Center for Biology and Management of Populations, Montpellier	adult
CBGPC	CBGPC1278-21	CCOC04696_0101	CC04696	BOLD:AAJ2082	CCOC04696_0101	658[0n]				No				30-Jun-2008	Anastrangalia sanguinolenta				Center for Biology and Management of Populations, Montpellier	adult
CBGPC	CBGPC1279-21	CCOC04697_0101	CC04697	BOLD:AAJ1830	CCOC04697_0101	658[0n]				No				30-Jun-2008	Leiopus nebulosus				Center for Biology and Management of Populations, Montpellier	adult
CBGPC	CBGPC1280-21	CCOC04698_0101	CC04698	BOLD:AAP7242	CCOC04698_0101	658[0n]				No				30-Jun-2008	Cerambyx scopolii				Center for Biology and Management of Populations, Montpellier	adult
CBGPC	CBGPC1281-21	CCOC04699_0101	CC04699	BOLD:AAO2826	CCOC04699_0101	658[0n]				No				30-Jun-2008	Clytus arietis				Center for Biology and Management of Populations, Montpellier	adult
CBGPC	CBGPC1282-21	CCOC04701_0101	CC04701	BOLD:AAD8900	CCOC04701_0101	658[0n]				No				30-Jun-2008	Phymatodes testaceus				Center for Biology and Management of Populations, Montpellier	adult
CBGPC	CBGPC1283-21	CCOC04702_0101	CC04702	BOLD:AAD8900	CCOC04702_0101	658[0n]				No				30-Jun-2008	Phymatodes testaceus				Center for Biology and Management of Populations, Montpellier	adult
CBGPC	CBGPC1284-21	CCOC04707_0101	CC04707	BOLD:AEJ0807	CCOC04707_0101	658[0n]			1	No				30-Jun-2008	Parmena balteus				Center for Biology and Management of Populations, Montpellier	adult
CBGPC	CBGPC1286-21	CCOC04723_0101	CC04723	BOLD:AEI9961	CCOC04723_0101	658[0n]				No				30-Jun-2008	Purpuricenus kaehleri				Center for Biology and Management of Populations, Montpellier	adult
CBGPC	CBGPC1287-21	CCOC04725_0101	CC04725	BOLD:AAV7155	CCOC04725_0101	632[0n]				No				30-Jun-2008	Exocentrus adspersus				Center for Biology and Management of Populations, Montpellier	adult
CBGPC	CBGPC1288-21	CCOC04726_0101	CC04726	BOLD:AAV7155	CCOC04726_0101	658[0n]				No				28-Jun-2008	Exocentrus adspersus				Center for Biology and Management of Populations, Montpellier	adult
CBGPC	CBGPC1289-21	CCOC04727_0101	CC04727	BOLD:AAV7155	CCOC04727_0101	658[0n]				No				28-Jun-2008	Exocentrus adspersus				Center for Biology and Management of Populations, Montpellier	adult
CBGPC	CBGPC1290-21	CCOC04741_0101	CC04741	BOLD:ABX1255	CCOC04741_0101	658[0n]				No				29-Jun-2008	Stictoleptura cordigera				Center for Biology and Management of Populations, Montpellier	adult
CBGPC	CBGPC1291-21	CCOC04742_0101	CC04742	BOLD:ABX1255	CCOC04742_0101	658[0n]				No				29-Jun-2008	Stictoleptura cordigera				Center for Biology and Management of Populations, Montpellier	adult
CBGPC	CBGPC1292-21	CCOC04743_0101	CC04743	BOLD:ABX1255	CCOC04743_0101	658[0n]				No				29-Jun-2008	Stictoleptura cordigera				Center for Biology and Management of Populations, Montpellier	adult
TDAOE	TDAOE185-21	19-0798	19-0798	BOLD:ACN0412		614[0n]	2		2	Yes				15-Jun-2019	Grammoptera ruficornis	adult			Private Collection of Dominik Rabl
CBGPC	CBGPC1294-21	CCOC04745_0101	CC04745	BOLD:ABX1255	CCOC04745_0101	658[0n]				No				29-Jun-2008	Stictoleptura cordigera				Center for Biology and Management of Populations, Montpellier	adult
CBGPC	CBGPC1295-21	CCOC04746_0101	CC04746	BOLD:AAE6807	CCOC04746_0101	658[0n]				No				30-Jun-2008	Rutpela maculata				Center for Biology and Management of Populations, Montpellier	adult
CBGPC	CBGPC1296-21	CCOC04759_0101	CC04759	BOLD:AEI9961	CCOC04759_0101	658[0n]				No				30-Jun-2008	Purpuricenus kaehleri				Center for Biology and Management of Populations, Montpellier	adult
CBGPC	CBGPC1297-21	CCOC04760_0101	CC04760	BOLD:AEI9961	CCOC04760_0101	657[0n]				No				30-Jun-2008	Purpuricenus kaehleri				Center for Biology and Management of Populations, Montpellier	adult
CBGPC	CBGPC1298-21	CCOC04761_0101	CC04761	BOLD:AAD8900	CCOC04761_0101	658[0n]				No				30-Jun-2008	Phymatodes testaceus				Center for Biology and Management of Populations, Montpellier	adult
CBGPC	CBGPC1299-21	CCOC04762_0101	CC04762	BOLD:AAD8900	CCOC04762_0101	658[0n]				No				30-Jun-2008	Phymatodes testaceus				Center for Biology and Management of Populations, Montpellier	adult
CBGPC	CBGPC1300-21	CCOC04763_0101	CC04763	BOLD:ABX1255	CCOC04763_0101	658[0n]				No				30-Jun-2008	Stictoleptura cordigera				Center for Biology and Management of Populations, Montpellier	adult
CBGPC	CBGPC1301-21	CCOC04764_0101	CC04764	BOLD:ACD4240	CCOC04764_0101	544[1n]				No				30-Jun-2008	Anaesthetis testacea				Center for Biology and Management of Populations, Montpellier	adult
CBGPC	CBGPC1302-21	CCOC04765_0101	CC04765	BOLD:ADO1640	CCOC04765_0101	658[0n]				No				30-Jun-2008	Ropalopus clavipes				Center for Biology and Management of Populations, Montpellier	adult
TDAAT	TDAAT1534-20	ABOL-BioBlitz 2019 NB_0115	DR19_0914	BOLD:AAV7155		658[0n]	2		2	Yes				15-Jun-2019	Exocentrus adspersus	adult			Naturhistorisches Museum Wien
PHDLV	PHDLV303-22	LVHOMED287	LVHOMED287	BOLD:ABW4504		653[0n]			1	No				01-Jan-2020	Xylotrechus antilope	Adult			Institut National de la Recherche Agronomique, Zoologie Forestiere
CBGPC	CBGPC1312-21	CCOC04840_0101	CC04840	BOLD:AEK1233	CCOC04840_0101	658[0n]				No				21-Jun-2008	Vadonia unipunctata				Center for Biology and Management of Populations, Montpellier	adult
CBGPC	CBGPC1313-21	CCOC04841_0101	CC04841	BOLD:AEK1233	CCOC04841_0101	658[0n]				No				21-Jun-2008	Vadonia unipunctata				Center for Biology and Management of Populations, Montpellier	adult
CBGPC	CBGPC1314-21	CCOC04842_0101	CC04842	BOLD:AEK1233	CCOC04842_0101	658[0n]				No				21-Jun-2008	Vadonia unipunctata				Center for Biology and Management of Populations, Montpellier	adult
CBGPC	CBGPC1315-21	CCOC04843_0101	CC04843	BOLD:AEK1233	CCOC04843_0101	658[0n]				No				21-Jun-2008	Vadonia unipunctata				Center for Biology and Management of Populations, Montpellier	adult
CBGPC	CBGPC1316-21	CCOC04844_0101	CC04844	BOLD:AEK1233	CCOC04844_0101	658[0n]				No				21-Jun-2008	Vadonia unipunctata				Center for Biology and Management of Populations, Montpellier	adult
CBGPC	CBGPC1317-21	CCOC04845_0101	CC04845	BOLD:AEK1233	CCOC04845_0101	658[0n]				No				21-Jun-2008	Vadonia unipunctata				Center for Biology and Management of Populations, Montpellier	adult
CBGPC	CBGPC1318-21	CCOC04846_0101	CC04846	BOLD:ACF0404	CCOC04846_0101	658[0n]				No				21-Jun-2008	Dinoptera collaris				Center for Biology and Management of Populations, Montpellier	adult
CBGPC	CBGPC1319-21	CCOC04847_0101	CC04847	BOLD:AAO2826	CCOC04847_0101	658[0n]				No				21-Jun-2008	Clytus arietis				Center for Biology and Management of Populations, Montpellier	adult
CBGPC	CBGPC1323-21	CCOC04851_0101	CC04851	BOLD:AEK1974	CCOC04851_0101	658[0n]			1	No				21-Jun-2008	Agapanthia villosoviridescens				Center for Biology and Management of Populations, Montpellier	adult
TDAAT	TDAAT1555-20	ABOL-BioBlitz 2019 NB_0136	DR19_0935	BOLD:AAO3198		603[0n]	2		2	Yes				15-Jun-2019	Pseudovadonia livida	adult			Naturhistorisches Museum Wien
CBGPC	CBGPC1327-21	CCOC04855_0101	CC04855	BOLD:AAO2224	CCOC04855_0101	658[0n]				No				21-Jun-2008	Molorchus umbellatarum				Center for Biology and Management of Populations, Montpellier	adult
CBGPC	CBGPC1328-21	CCOC04856_0101	CC04856	BOLD:AAO2224	CCOC04856_0101	658[0n]				No				21-Jun-2008	Molorchus umbellatarum				Center for Biology and Management of Populations, Montpellier	adult
CBGPC	CBGPC1329-21	CCOC04857_0101	CC04857	BOLD:ACI4046	CCOC04857_0101	658[0n]				No				21-Jun-2008	Molorchus umbellatarum				Center for Biology and Management of Populations, Montpellier	adult
CBGPC	CBGPC1330-21	CCOC04858_0101	CC04858	BOLD:ACI4046	CCOC04858_0101	658[0n]				No				21-Jun-2008	Molorchus umbellatarum				Center for Biology and Management of Populations, Montpellier	adult
CBGPC	CBGPC1331-21	CCOC04859_0101	CC04859	BOLD:AEJ8225	CCOC04859_0101	658[0n]				No				21-Jun-2008	Deilus fugax				Center for Biology and Management of Populations, Montpellier	adult
CBGPC	CBGPC1332-21	CCOC04861_0101	CC04861	BOLD:AEJ4377	CCOC04861_0101	658[0n]				No				21-Jun-2008	Dinoptera collaris				Center for Biology and Management of Populations, Montpellier	adult
CBGPC	CBGPC1333-21	CCOC04862_0101	CC04862	BOLD:AEJ4377	CCOC04862_0101	658[0n]				No				21-Jun-2008	Dinoptera collaris				Center for Biology and Management of Populations, Montpellier	adult
CBGPC	CBGPC1334-21	CCOC04863_0101	CC04863	BOLD:AAO2826	CCOC04863_0101	658[0n]				No				21-Jun-2008	Clytus arietis				Center for Biology and Management of Populations, Montpellier	adult
CBGPC	CBGPC1335-21	CCOC04864_0101	CC04864	BOLD:AAO2826	CCOC04864_0101	658[0n]				No				21-Jun-2008	Clytus arietis				Center for Biology and Management of Populations, Montpellier	adult
CBGPC	CBGPC1336-21	CCOC04866_0101	CC04866	BOLD:AEK0350	CCOC04866_0101	658[0n]				No				21-Jun-2008	Chlorophorus figuratus				Center for Biology and Management of Populations, Montpellier	adult
FBCER	FBCOE301-12	BFB_Col_FK_3816	10.07.02-i28	BOLD:AAV7155	BFB_Col_FK_3816	658[0n]	2	KM439192	1	Yes				02-Jul-2010	Exocentrus adspersus	A			Bavarian State Collection of Zoology
CBGPC	CBGPC1338-21	CCOC04868_0101	CC04868	BOLD:AEJ4377	CCOC04868_0101	658[0n]				No				21-Jun-2008	Dinoptera collaris				Center for Biology and Management of Populations, Montpellier	adult
TDAOE	TDAOE231-21	19-1480	19-1480	BOLD:ABW4537		603[0n]	2		2	No				14-Jun-2019	Agapanthia villosoviridescens	adult			Private Collection of Dominik Rabl
CBGPC	CBGPC1340-21	CCOC04870_0101	CC04870	BOLD:ACO7318	CCOC04870_0101	658[0n]				No				21-Jun-2008	Phytoecia pustulata				Center for Biology and Management of Populations, Montpellier	adult
CBGPC	CBGPC1341-21	CCOC04871_0101	CC04871	BOLD:ACO7318	CCOC04871_0101	658[0n]				No				21-Jun-2008	Phytoecia pustulata				Center for Biology and Management of Populations, Montpellier	adult
CBGPC	CBGPC1342-21	CCOC04872_0101	CC04872	BOLD:ACO7318	CCOC04872_0101	658[0n]				No				21-Jun-2008	Phytoecia pustulata				Center for Biology and Management of Populations, Montpellier	adult
CBGPC	CBGPC1343-21	CCOC04873_0101	CC04873	BOLD:AEJ8223	CCOC04873_0101	658[0n]			1	No				21-Jun-2008	Deilus fugax				Center for Biology and Management of Populations, Montpellier	adult
CBGPC	CBGPC1344-21	CCOC04874_0101	CC04874	BOLD:AEJ8223	CCOC04874_0101	658[0n]				No				21-Jun-2008	Deilus fugax				Center for Biology and Management of Populations, Montpellier	adult
CBGPC	CBGPC1345-21	CCOC04875_0101	CC04875	BOLD:AAO2826	CCOC04875_0101	658[0n]				No				21-Jun-2008	Clytus arietis				Center for Biology and Management of Populations, Montpellier	adult
FBCER	FBCON584-13	BFB_Col_FK_12554	12.07.25-i02	BOLD:AAP8247	BFB_Col_FK_12554	632[0n]	2	KM446989	1	Yes				25-Jul-2012	Prionus coriarius	adult			Bavarian State Collection of Zoology
CBGPC	CBGPC1347-21	CCOC04877_0101	CC04877	BOLD:AAP7242	CCOC04877_0101	650[0n]				No				21-Jun-2008	Cerambyx scopolii				Center for Biology and Management of Populations, Montpellier	adult
CBGPC	CBGPC1348-21	CCOC04878_0101	CC04878	BOLD:ABA3171	CCOC04878_0101	658[0n]				No				21-Jun-2008	Stenurella nigra				Center for Biology and Management of Populations, Montpellier	adult
CBGPC	CBGPC1349-21	CCOC04880_0101	CC04880	BOLD:ABA3171	CCOC04880_0101	658[0n]				No				21-Jun-2008	Stenurella nigra				Center for Biology and Management of Populations, Montpellier	adult
CBGPC	CBGPC1350-21	CCOC04881_0101	CC04881	BOLD:AEK0350	CCOC04881_0101	658[0n]				No				21-Jun-2008	Chlorophorus figuratus				Center for Biology and Management of Populations, Montpellier	adult
CBGPC	CBGPC1351-21	CCOC04882_0101	CC04882	BOLD:AEK0350	CCOC04882_0101	658[0n]				No				21-Jun-2008	Chlorophorus figuratus				Center for Biology and Management of Populations, Montpellier	adult
CBGPC	CBGPC1352-21	CCOC04883_0101	CC04883	BOLD:AEK0350	CCOC04883_0101	658[0n]				No				21-Jun-2008	Chlorophorus figuratus				Center for Biology and Management of Populations, Montpellier	adult
CBGPC	CBGPC1353-21	CCOC04884_0101	CC04884	BOLD:AAO2826	CCOC04884_0101	658[0n]				No				21-Jun-2008	Clytus arietis				Center for Biology and Management of Populations, Montpellier	adult
CBGPC	CBGPC1354-21	CCOC04885_0101	CC04885	BOLD:AAO2826	CCOC04885_0101	658[0n]				No				21-Jun-2008	Clytus arietis				Center for Biology and Management of Populations, Montpellier	adult
FBCER	FBCON594-13	BFB_Col_FK_12564	12.07.25-i06	BOLD:ACD4032	BFB_Col_FK_12564	658[0n]	2	KM446612	1	No				25-Jul-2012	Aegosoma scabricorne	adult			Bavarian State Collection of Zoology
CBGPC	CBGPC1357-21	CCOC04888_0101	CC04888	BOLD:AAO2826	CCOC04888_0101	658[0n]				No				21-Jun-2008	Clytus arietis				Center for Biology and Management of Populations, Montpellier	adult
CBGPC	CBGPC1358-21	CCOC04889_0101	CC04889	BOLD:AEK1233	CCOC04889_0101	658[0n]				No				21-Jun-2008	Vadonia unipunctata				Center for Biology and Management of Populations, Montpellier	adult
CBGPC	CBGPC1359-21	CCOC04890_0101	CC04890	BOLD:AEK1233	CCOC04890_0101	604[0n]				No				21-Jun-2008	Vadonia unipunctata				Center for Biology and Management of Populations, Montpellier	adult
CBGPC	CBGPC1360-21	CCOC04891_0101	CC04891	BOLD:AAP7242	CCOC04891_0101	658[0n]				No				21-Jun-2008	Cerambyx scopolii				Center for Biology and Management of Populations, Montpellier	adult
CBGPC	CBGPC1361-21	CCOC04892_0101	CC04892	BOLD:AEJ8223	CCOC04892_0101	612[0n]				No				21-Jun-2008	Deilus fugax				Center for Biology and Management of Populations, Montpellier	adult
CBGPC	CBGPC1363-21	CCOC04894_0101	CC04894	BOLD:ACO7318	CCOC04894_0101	658[0n]				No				21-Jun-2008	Phytoecia pustulata				Center for Biology and Management of Populations, Montpellier	adult
CBGPC	CBGPC1364-21	CCOC04895_0101	CC04895	BOLD:ACO7318	CCOC04895_0101	658[0n]				No				21-Jun-2008	Phytoecia pustulata				Center for Biology and Management of Populations, Montpellier	adult
CBGPC	CBGPC1365-21	CCOC04896_0101	CC04896	BOLD:ACO7318	CCOC04896_0101	658[0n]				No				21-Jun-2008	Phytoecia pustulata				Center for Biology and Management of Populations, Montpellier	adult
GCOL	GCOL2236-16	ZFMK-TIS-13996		BOLD:AAB4856	ZFMK-TIS-13996	658[0n]	2	KU910843		Yes				16-May-2013	Rhagium inquisitor	adult			Zoologisches Forschungsmuseum Alexander Koenig
COLAT	COLAT074-08	AtA-08-074	AtA-08-074	BOLD:AAB4855		658[0n]	4			Yes				26-Nov-1981	Rhagium inquisitor	A	Rhagium inquisitor (Linnaeus, 1758)		Canadian Forest Service, Atlantic Forestry Centre	redetermined Feb 2009
CBGPC	CBGPC1370-21	CCOC04916_0101	CC04916	BOLD:ABW5082	CCOC04916_0101	656[0n]				No				01-Jul-2008	Exocentrus lusitanus				Center for Biology and Management of Populations, Montpellier	adult
CBGPC	CBGPC1371-21	CCOC04917_0101	CC04917	BOLD:ABW5082	CCOC04917_0101	658[0n]				No				01-Jul-2008	Exocentrus lusitanus				Center for Biology and Management of Populations, Montpellier	adult
CBGPC	CBGPC1372-21	CCOC04918_0101	CC04918	BOLD:ABW5082	CCOC04918_0101	648[0n]				No				01-Jul-2008	Exocentrus lusitanus				Center for Biology and Management of Populations, Montpellier	adult
CBGPC	CBGPC1373-21	CCOC04919_0101	CC04919	BOLD:ABW5082	CCOC04919_0101	617[0n]				No				01-Jul-2008	Exocentrus lusitanus				Center for Biology and Management of Populations, Montpellier	adult
CBGPC	CBGPC1545-21	CCOC06493_0101	CC06493	BOLD:AAX2217	CCOC06493_0101	658[0n]				No				09-Jul-2009	Pachytodes erraticus				Center for Biology and Management of Populations, Montpellier	adult
CBGPC	CBGPC1378-21	CCOC04960_0101	CC04960	BOLD:AGE6611	CCOC04960_0101	658[0n]				No				01-Jun-2008	Aegomorphus clavipes				Center for Biology and Management of Populations, Montpellier	adult
CBGPC	CBGPC1379-21	CCOC04961_0101	CC04961	BOLD:AAV7155	CCOC04961_0101	658[0n]				No				01-Jun-2008	Exocentrus adspersus				Center for Biology and Management of Populations, Montpellier	adult
OPPEC	OPPEC4250-17	BIOUG33328-F09	GMP#03413	BOLD:AAE9431	BIOUG33328-F09	658[0n]				No				29-May-2014	Tetrops praeustus	A	SEQUELBIN-10550|Bayview Escarpment PP|Reads:2	Vouchered:Registered Collection	Centre for Biodiversity Genomics
CBGPC	CBGPC1381-21	CCOC04963_0101	CC04963	BOLD:AAV7155	CCOC04963_0101	658[0n]				No				01-Jun-2008	Exocentrus adspersus				Center for Biology and Management of Populations, Montpellier	adult
CBGPC	CBGPC1382-21	CCOC04964_0101	CC04964	BOLD:AAV7155	CCOC04964_0101	658[0n]				No				01-Jun-2008	Exocentrus adspersus				Center for Biology and Management of Populations, Montpellier	adult
XYLIN	XYLIN001-12	MONGAL001		BOLD:ABZ8254	MONGAL001	618[0n]		JX969628		No				15-Feb-2012	Monochamus galloprovincialis	Immature		DNA/Tissue Vouchered Only	Centro di Ricerca per l Agrobiologia e la Pedologia
CBGPC	CBGPC1384-21	CCOC04966_0101	CC04966	BOLD:ABW5082	CCOC04966_0101	658[0n]				No				01-Jun-2008	Exocentrus lusitanus				Center for Biology and Management of Populations, Montpellier	adult
XYLIN	XYLIN003-12	AROMUS001		BOLD:AAM0486	AROMUS001	618[0n]	1	JX969626		No				29-Jul-2011	Aromia moschata	Adult		No Specimen	Centro di Ricerca per l Agrobiologia e la Pedologia
CBGPC	CBGPC1386-21	CCOC04968_0101	CC04968	BOLD:AEK1609	CCOC04968_0101	658[0n]				No				10-Jul-2008	Aegomorphus clavipes				Center for Biology and Management of Populations, Montpellier	adult
CBGPC	CBGPC1387-21	CCOC04969_0101	CC04969	BOLD:AEK1609	CCOC04969_0101	658[0n]				No				10-Jul-2008	Aegomorphus clavipes				Center for Biology and Management of Populations, Montpellier	adult
CBGPC	CBGPC1388-21	CCOC04970_0101	CC04970	BOLD:AEK1609	CCOC04970_0101	527[0n]				No				10-Jul-2008	Aegomorphus clavipes				Center for Biology and Management of Populations, Montpellier	adult
FBCER	FBCOE353-12	BFB_Col_FK_3868	11.05.19-h34	BOLD:AAP7242	BFB_Col_FK_3868	658[0n]	2	KM440349	1	Yes				19-May-2011	Cerambyx scopolii	A			Bavarian State Collection of Zoology
CBGPC	CBGPC1390-21	CCOC04972_0101	CC04972	BOLD:AEK1609	CCOC04972_0101	658[0n]				No				10-Jul-2008	Aegomorphus clavipes				Center for Biology and Management of Populations, Montpellier	adult
CBGPC	CBGPC1391-21	CCOC04973_0101	CC04973	BOLD:AAO2826	CCOC04973_0101	658[0n]				No				10-Jul-2008	Clytus arietis				Center for Biology and Management of Populations, Montpellier	adult
CBGPC	CBGPC1392-21	CCOC04974_0101	CC04974	BOLD:AAO2826	CCOC04974_0101	658[0n]				No				10-Jul-2008	Clytus arietis				Center for Biology and Management of Populations, Montpellier	adult
CBGPC	CBGPC1393-21	CCOC04975_0101	CC04975	BOLD:AAO2826	CCOC04975_0101	658[0n]				No				10-Jul-2008	Clytus arietis				Center for Biology and Management of Populations, Montpellier	adult
CBGPC	CBGPC1394-21	CCOC04976_0101	CC04976	BOLD:AAO2826	CCOC04976_0101	658[0n]				No				10-Jul-2008	Clytus arietis				Center for Biology and Management of Populations, Montpellier	adult
CBGPC	CBGPC1395-21	CCOC04977_0101	CC04977	BOLD:AAO2826	CCOC04977_0101	658[0n]				No				10-Jul-2008	Clytus arietis				Center for Biology and Management of Populations, Montpellier	adult
FBCER	FBCOE360-12	BFB_Col_FK_3875	11.05.19-h34	BOLD:AAP7340	BFB_Col_FK_3875	658[1n]	6	KM444055	1	Yes				19-May-2011	Plagionotus arcuatus	A			Bavarian State Collection of Zoology
CBGPC	CBGPC1397-21	CCOC04979_0101	CC04979	BOLD:AAO2826	CCOC04979_0101	653[0n]				No				10-Jul-2008	Clytus arietis				Center for Biology and Management of Populations, Montpellier	adult
CBGPC	CBGPC1398-21	CCOC04980_0101	CC04980	BOLD:AAO2826	CCOC04980_0101	618[0n]				No				10-Jul-2008	Clytus arietis				Center for Biology and Management of Populations, Montpellier	adult
CBGPC	CBGPC1399-21	CCOC04981_0101	CC04981	BOLD:AAO2826	CCOC04981_0101	658[0n]				No				10-Jul-2008	Clytus arietis				Center for Biology and Management of Populations, Montpellier	adult
CBGPC	CBGPC1400-21	CCOC04982_0101	CC04982	BOLD:AAN9247	CCOC04982_0101	658[0n]				No				10-Jul-2008	Alosterna tabacicolor				Center for Biology and Management of Populations, Montpellier	adult
CBGPC	CBGPC1401-21	CCOC04983_0101	CC04983	BOLD:AAN9247	CCOC04983_0101	648[0n]				No				10-Jul-2008	Alosterna tabacicolor				Center for Biology and Management of Populations, Montpellier	adult
CBGPC	CBGPC1396-21	CCOC04978_0101	CC04978	BOLD:AAO2826	CCOC04978_0101	658[0n]				No				10-Jul-2008	Clytus arietis				Center for Biology and Management of Populations, Montpellier	adult
CBGPC	CBGPC1403-21	CCOC04985_0101	CC04985	BOLD:AAN9247	CCOC04985_0101	658[0n]				No				10-Jul-2008	Alosterna tabacicolor				Center for Biology and Management of Populations, Montpellier	adult
CBGPC	CBGPC1404-21	CCOC04986_0101	CC04986	BOLD:AAN9247	CCOC04986_0101	523[0n]				No				10-Jul-2008	Alosterna tabacicolor				Center for Biology and Management of Populations, Montpellier	adult
CBGPC	CBGPC1405-21	CCOC04987_0101	CC04987	BOLD:AAN9247	CCOC04987_0101	658[0n]				No				10-Jul-2008	Alosterna tabacicolor				Center for Biology and Management of Populations, Montpellier	adult
CBGPC	CBGPC1406-21	CCOC04988_0101	CC04988	BOLD:AAN9247	CCOC04988_0101	658[0n]				No				10-Jul-2008	Alosterna tabacicolor				Center for Biology and Management of Populations, Montpellier	adult
CBGPC	CBGPC1407-21	CCOC04989_0101	CC04989	BOLD:AEK0350	CCOC04989_0101	606[0n]				No				10-Jul-2008	Chlorophorus figuratus				Center for Biology and Management of Populations, Montpellier	adult
CBGPC	CBGPC1408-21	CCOC04990_0101	CC04990	BOLD:AEK0350	CCOC04990_0101	603[0n]				No				10-Jul-2008	Chlorophorus figuratus				Center for Biology and Management of Populations, Montpellier	adult
CBGPC	CBGPC1409-21	CCOC04991_0101	CC04991	BOLD:AEK0350	CCOC04991_0101	658[0n]				No				10-Jul-2008	Chlorophorus figuratus				Center for Biology and Management of Populations, Montpellier	adult
CBGPC	CBGPC1410-21	CCOC04992_0101	CC04992	BOLD:AEK0350	CCOC04992_0101	658[0n]				No				10-Jul-2008	Chlorophorus figuratus				Center for Biology and Management of Populations, Montpellier	adult
CBGPC	CBGPC1411-21	CCOC04993_0101	CC04993	BOLD:AEK0350	CCOC04993_0101	651[0n]				No				10-Jul-2008	Chlorophorus figuratus				Center for Biology and Management of Populations, Montpellier	adult
CBGPC	CBGPC1412-21	CCOC04994_0101	CC04994	BOLD:ABX9051	CCOC04994_0101	643[0n]				No				10-Jul-2008	Anaglyptus mysticus				Center for Biology and Management of Populations, Montpellier	adult
GBCEB	GBCOU972-13	GBOL02401	GBOL02401	BOLD:ACI4450	GBOL02401	658[0n]	2	KM447162	1	Yes				20-May-2011	Clytus tropicus	adult			Bavarian State Collection of Zoology
CBGPC	CBGPC1414-21	CCOC04996_0101	CC04996	BOLD:ABX9051	CCOC04996_0101	658[0n]				No				10-Jul-2008	Anaglyptus mysticus				Center for Biology and Management of Populations, Montpellier	adult
CBGPC	CBGPC1415-21	CCOC04997_0101	CC04997	BOLD:ABX9051	CCOC04997_0101	641[0n]				No				10-Jul-2008	Anaglyptus mysticus				Center for Biology and Management of Populations, Montpellier	adult
CBGPC	CBGPC1416-21	CCOC04998_0101	CC04998	BOLD:ABX9051	CCOC04998_0101	585[0n]				No				10-Jul-2008	Anaglyptus mysticus				Center for Biology and Management of Populations, Montpellier	adult
GBAAB	GBCLC1963-19	MH020457		BOLD:AER4257		621[0n]		MH020457		No					Stenurella melanura				Mined from GenBank, NCBI
CBGPC	CBGPC1424-21	CCOC05006_0101	CC05006	BOLD:AAE6807	CCOC05006_0101	658[0n]				No				10-Jul-2008	Rutpela maculata				Center for Biology and Management of Populations, Montpellier	adult
GCOL	GCOL9158-16	ZFMK-TIS-2518408		BOLD:AAN9247	ZFMK-TIS-2518408	658[0n]	2	KU915454		Yes				30-Apr-2014	Alosterna tabacicolor	adult			Zoologisches Forschungsmuseum Alexander Koenig	http://id.zfmk.de/collection_ZFMK/2518408/837835/132133
GBCEB	GBCOU988-13	GBOL02417	GBOL02417	BOLD:ABW4525	GBOL02417	658[0n]	2	KM441129	1	Yes				21-May-2012	Brachyta interrogationis				Bavarian State Collection of Zoology
CBGPC	CBGPC1430-21	CCOC05015_0101	CC05015	BOLD:ACD4225	CCOC05015_0101	658[0n]				No				16-Aug-2008	Chlorophorus varius				Center for Biology and Management of Populations, Montpellier	adult
CBGPC	CBGPC1431-21	CCOC05016_0101	CC05016	BOLD:AEJ2342	CCOC05016_0101	658[0n]				No				01-Jul-2008	Purpuricenus kaehleri				Center for Biology and Management of Populations, Montpellier	adult
CBGPC	CBGPC1432-21	CCOC05017_0101	CC05017	BOLD:AEJ2342	CCOC05017_0101	658[0n]				No				01-Jul-2008	Purpuricenus kaehleri				Center for Biology and Management of Populations, Montpellier	adult
CBGPC	CBGPC1433-21	CCOC05018_0101	CC05018	BOLD:AEJ2342	CCOC05018_0101	658[0n]				No				01-Jul-2008	Purpuricenus kaehleri				Center for Biology and Management of Populations, Montpellier	adult
CBGPC	CBGPC1434-21	CCOC05021_0101	CC05021	BOLD:AAO3124	CCOC05021_0101	658[0n]				No				01-May-2008	Phymatodes alni				Center for Biology and Management of Populations, Montpellier	adult
CBGPC	CBGPC1435-21	CCOC05022_0101	CC05022	BOLD:AAO3124	CCOC05022_0101	658[0n]				No				01-May-2008	Phymatodes alni				Center for Biology and Management of Populations, Montpellier	adult
CBGPC	CBGPC1436-21	CCOC05023_0101	CC05023	BOLD:AAO3124	CCOC05023_0101	658[0n]				No				01-May-2008	Phymatodes alni				Center for Biology and Management of Populations, Montpellier	adult
CBGPC	CBGPC1437-21	CCOC05024_0101	CC05024	BOLD:AAO3124	CCOC05024_0101	658[0n]				No				01-May-2008	Phymatodes alni				Center for Biology and Management of Populations, Montpellier	adult
CBGPC	CBGPC1438-21	CCOC05025_0101	CC05025	BOLD:AAO3124	CCOC05025_0101	658[0n]				No				01-May-2008	Phymatodes alni				Center for Biology and Management of Populations, Montpellier	adult
CBGPC	CBGPC1439-21	CCOC05026_0101	CC05026	BOLD:ABX1273	CCOC05026_0101	658[0n]				No				01-Jul-2008	Chlorophorus ruficornis				Center for Biology and Management of Populations, Montpellier	adult
CBGPC	CBGPC1440-21	CCOC05027_0101	CC05027	BOLD:ABX1273	CCOC05027_0101	658[0n]				No				01-Jul-2008	Chlorophorus ruficornis				Center for Biology and Management of Populations, Montpellier	adult
CBGPC	CBGPC1441-21	CCOC05028_0101	CC05028	BOLD:ABX1273	CCOC05028_0101	658[0n]				No				01-Jul-2008	Chlorophorus ruficornis				Center for Biology and Management of Populations, Montpellier	adult
CBGPC	CBGPC1442-21	CCOC05029_0101	CC05029	BOLD:ACO7318	CCOC05029_0101	658[0n]				No				26-May-2008	Phytoecia pustulata				Center for Biology and Management of Populations, Montpellier	adult
CBGPC	CBGPC1443-21	CCOC05030_0101	CC05030	BOLD:ACO7318	CCOC05030_0101	658[0n]				No				26-May-2008	Phytoecia pustulata				Center for Biology and Management of Populations, Montpellier	adult
CBGPC	CBGPC1444-21	CCOC05031_0101	CC05031	BOLD:ACO7318	CCOC05031_0101	658[0n]				No				26-May-2008	Phytoecia pustulata				Center for Biology and Management of Populations, Montpellier	adult
CBGPC	CBGPC1445-21	CCOC05032_0101	CC05032	BOLD:AAL9233	CCOC05032_0101	658[0n]				No				01-Jul-2008	Necydalis major	immature (larva)			Center for Biology and Management of Populations, Montpellier
CBGPC	CBGPC1557-21	CCOC06515_0101	CC06515	BOLD:AAO4417	CCOC06515_0101	617[0n]				No				09-Jul-2009	Stenopterus rufus				Center for Biology and Management of Populations, Montpellier	adult
CBGPC	CBGPC1448-21	CCOC05039_0101	CC05039	BOLD:AAP7353	CCOC05039_0101	658[0n]				No				01-Mar-2008	Pogonocherus hispidus				Center for Biology and Management of Populations, Montpellier	adult
CBGPC	CBGPC1449-21	CCOC05040_0101	CC05040	BOLD:AAV7155	CCOC05040_0101	658[0n]				No				20-Jun-2008	Exocentrus adspersus				Center for Biology and Management of Populations, Montpellier	adult
CBGPC	CBGPC1450-21	CCOC05041_0101	CC05041	BOLD:AAV7155	CCOC05041_0101	658[0n]				No				20-Jun-2008	Exocentrus adspersus				Center for Biology and Management of Populations, Montpellier	adult
CBGPC	CBGPC1451-21	CCOC05042_0101	CC05042	BOLD:AAV7155	CCOC05042_0101	658[0n]				No				20-Jun-2008	Exocentrus adspersus				Center for Biology and Management of Populations, Montpellier	adult
CBGPC	CBGPC1452-21	CCOC05172_0101	CC05172	BOLD:ACD3961	CCOC05172_0101	658[0n]				No				21-Jun-2008	Clytus rhamni				Center for Biology and Management of Populations, Montpellier	adult
CBGPC	CBGPC1453-21	CCOC05183_0101	CC05183	BOLD:AAD8900	CCOC05183_0101	658[0n]				No				22-Jun-2008	Phymatodes testaceus				Center for Biology and Management of Populations, Montpellier	adult
CBGPC	CBGPC1454-21	CCOC05184_0101	CC05184	BOLD:AEI9961	CCOC05184_0101	658[0n]				No				22-Jun-2008	Purpuricenus kaehleri				Center for Biology and Management of Populations, Montpellier	adult
CBGPC	CBGPC1455-21	CCOC05210_0101	CC05210	BOLD:ABW2218	CCOC05210_0101	658[0n]				No				01-Oct-2007	Pogonocherus decoratus				Center for Biology and Management of Populations, Montpellier	adult
CBGPC	CBGPC1456-21	CCOC05241_0101	CC05241	BOLD:AEK1233	CCOC05241_0101	658[0n]				No				12-Jun-2008	Vadonia unipunctata				Center for Biology and Management of Populations, Montpellier	adult
CBGPC	CBGPC1457-21	CCOC05242_0101	CC05242	BOLD:ACD4192	CCOC05242_0101	658[0n]				No				12-Jun-2008	Pogonocherus caroli				Center for Biology and Management of Populations, Montpellier	adult
PNHM	DTNHM8691-23	NHMUK015207696	NHMUK015207696	BOLD:AAN9247	NHMUK015207696	658[0n]			3	No				18-May-2023	Alosterna tabacicolor	Adult			Natural History Museum, London
TDAOE	TDAOE354-21	ABOL-BioBlitz 20-0286	ABOL-BioBlitz 20-0286	BOLD:AAO2826		658[0n]	2		2	Yes				19-Jun-2020	Clytus arietis	adult			Private Collection of Dominik Rabl
CBGPC	CBGPC1463-21	CCOC05301_0101	CC05301	BOLD:AEJ2969	CCOC05301_0101	658[0n]				No				28-May-2008	Agapanthia cardui				Center for Biology and Management of Populations, Montpellier	adult
CLPFR	LPRCI2456-22	JT-EUR-157	JT-EUR-157	BOLD:ADO1640		653[0n]			1	No				15-Jul-2021	Ropalopus clavipes	Adult			Research Collection of Julien Touroult
PNHM	DTNHM8697-23	NHMUK015207704	NHMUK015207704	BOLD:AAI0308	NHMUK015207704	658[0n]			3	No				18-May-2023	Rhagium mordax	Adult			Natural History Museum, London
GBAAT	GBMNF51100-22	OL343480	OL343480	BOLD:AAH8082	NSMK-IN-200100752	658[0n]		OL343480		No					Trichoferus campestris				Mined from GenBank, NCBI
CBGPC	CBGPC1467-21	CCOC05305_0101	CC05305	BOLD:AEJ2969	CCOC05305_0101	658[0n]				No				02-Jun-2008	Agapanthia cardui				Center for Biology and Management of Populations, Montpellier	adult
CLPFR	LPRCI2460-22	JT-EUR-161	JT-EUR-161	BOLD:ACQ1259		654[0n]			1	No				15-Jul-2021	Trichoferus pallidus	Adult			Research Collection of Julien Touroult
TDAOE	TDAOE361-21	ABOL-BioBlitz 20-0293	ABOL-BioBlitz 20-0293	BOLD:AAO3198		658[0n]	2		2	Yes				19-Jun-2020	Pseudovadonia livida	adult			Private Collection of Dominik Rabl
FBCER	FBCON710-13	BFB_Col_FK_12015	12.07.18-v4	BOLD:AAJ1829	BFB_Col_FK_12015	658[0n]	2	KM450511	1	Yes				18-Jul-2012	Leiopus nebulosus	adult			Bavarian State Collection of Zoology	cf.
FBCER	FBCOE437-12	BFB_Col_FK_4427	11.05.21-ke	BOLD:ABW4537	BFB_Col_FK_4427	658[0n]	6	KM443768	1	Yes				21-May-2011	Agapanthia villosoviridescens	A			Bavarian State Collection of Zoology
GBCEB	GBCOU1033-13	GBOL02462	GBOL02462	BOLD:AAO3504	GBOL02462	658[0n]	2	KM440943	1	Yes				15-Jun-2012	Stictoleptura scutellata	adult			Bavarian State Collection of Zoology
COLAT	COLAT005-08	AtA-08-005	AtA-08-005	BOLD:ACE8453		658[0n]	4			Yes				19-Jun-2000	Asemum striatum	A	Asemum striatum (Linnaeus, 1758)		Canadian Forest Service, Atlantic Forestry Centre
COLAT	COLAT006-08	AtA-08-006	AtA-08-006	BOLD:ACE8453		658[0n]	4			Yes				18-Jun-2000	Asemum striatum	A	Asemum striatum (Linnaeus, 1758)		Canadian Forest Service, Atlantic Forestry Centre
FBCER	FBCOE441-12	BFB_Col_FK_4431	11.05.21-ke	BOLD:AAO1346	BFB_Col_FK_4431	624[0n]	2	KM449161	1	Yes				21-May-2011	Phytoecia nigricornis	A			Bavarian State Collection of Zoology
GBCEB	GBCOU1037-13	GBOL02466	GBOL02466	BOLD:AAP7401	GBOL02466	658[0n]	2	KM444562	1	Yes				14-Jun-2012	Molorchus minor	adult			Bavarian State Collection of Zoology
CLPFR	LPRCI2474-22	JT-EUR-168	JT-EUR-168	BOLD:ACD4159		653[0n]			1	No				03-Jul-2021	Pseudovadonia livida	Adult			Research Collection of Julien Touroult
CLPFR	LPRCI2475-22	JT-EUR-169	JT-EUR-169	BOLD:ACD4159		651[0n]			1	No				03-Jul-2021	Pseudovadonia livida	Adult			Research Collection of Julien Touroult
CLPFR	LPRCI2476-22	JT-EUR-170	JT-EUR-170	BOLD:ABW4525		643[0n]			1	No				02-Jul-2021	Brachyta interrogationis	Adult			Research Collection of Julien Touroult
FBCER	FBCON724-13	BFB_Col_FK_12029	12.06.29-i4	BOLD:AAP8247	BFB_Col_FK_12029	658[0n]	2	KM445526	1	Yes				29-Jun-2012	Prionus coriarius	adult			Bavarian State Collection of Zoology
COLAT	COLAT017-08	AtA-08-017	AtA-08-017	BOLD:AAK2322		601[0n]	4			Yes				10-Aug-2000	Tetropium fuscum	A	Tetropium fuscum (Fabricius, 1787)		Canadian Forest Service, Atlantic Forestry Centre
CLPFR	LPRCI2480-22	JT-EUR-174	JT-EUR-174	BOLD:AEO6992		653[0n]			1	No				19-Jul-2019	Pseudosphegesthes cinerea	Adult			Research Collection of Julien Touroult
CBGPC	CBGPC1489-21	CCOC06402_0101	CC06402	BOLD:ACD4159	CCOC06402_0101	658[0n]				No				01-Jul-2009	Pseudovadonia livida				Center for Biology and Management of Populations, Montpellier	adult
CBGPC	CBGPC1490-21	CCOC06403_0101	CC06403	BOLD:ACD4159	CCOC06403_0101	658[0n]				No				01-Jul-2009	Pseudovadonia livida				Center for Biology and Management of Populations, Montpellier	adult
CBGPC	CBGPC1491-21	CCOC06404_0101	CC06404	BOLD:ACD4159	CCOC06404_0101	658[0n]				No				01-Jul-2009	Pseudovadonia livida				Center for Biology and Management of Populations, Montpellier	adult
CBGPC	CBGPC1492-21	CCOC06405_0101	CC06405	BOLD:ACD4159	CCOC06405_0101	658[0n]				No				01-Jul-2009	Pseudovadonia livida				Center for Biology and Management of Populations, Montpellier	adult
CBGPC	CBGPC1493-21	CCOC06406_0101	CC06406	BOLD:ACD4159	CCOC06406_0101	658[0n]				No				01-Jul-2009	Pseudovadonia livida				Center for Biology and Management of Populations, Montpellier	adult
CBGPC	CBGPC1494-21	CCOC06407_0101	CC06407	BOLD:ACD4159	CCOC06407_0101	658[0n]				No				01-Jul-2009	Pseudovadonia livida				Center for Biology and Management of Populations, Montpellier	adult
CBGPC	CBGPC1495-21	CCOC06408_0101	CC06408	BOLD:AEK0350	CCOC06408_0101	658[0n]				No				01-Jul-2009	Chlorophorus figuratus				Center for Biology and Management of Populations, Montpellier	adult
CBGPC	CBGPC1496-21	CCOC06409_0101	CC06409	BOLD:AAO2826	CCOC06409_0101	658[0n]				No				01-Jul-2009	Clytus arietis				Center for Biology and Management of Populations, Montpellier	adult
CBGPC	CBGPC1497-21	CCOC06410_0101	CC06410	BOLD:AAJ2082	CCOC06410_0101	658[0n]				No				01-Jul-2009	Anastrangalia sanguinolenta				Center for Biology and Management of Populations, Montpellier	adult
CBGPC	CBGPC1498-21	CCOC06411_0101	CC06411	BOLD:AAJ2082	CCOC06411_0101	658[0n]				No				01-Jul-2009	Anastrangalia sanguinolenta				Center for Biology and Management of Populations, Montpellier	adult
CBGPC	CBGPC1499-21	CCOC06412_0101	CC06412	BOLD:AAJ2082	CCOC06412_0101	658[0n]				No				01-Jul-2009	Anastrangalia sanguinolenta				Center for Biology and Management of Populations, Montpellier	adult
CBGPC	CBGPC1500-21	CCOC06413_0101	CC06413	BOLD:AAJ2082	CCOC06413_0101	658[0n]				No				01-Jul-2009	Anastrangalia sanguinolenta				Center for Biology and Management of Populations, Montpellier	adult
CBGPC	CBGPC1501-21	CCOC06414_0101	CC06414	BOLD:AAJ2082	CCOC06414_0101	658[0n]				No				01-Jul-2009	Anastrangalia sanguinolenta				Center for Biology and Management of Populations, Montpellier	adult
TDAAT	TDAAT1731-20	ABOL-BioBlitz 2019 NB_0344	NB_0344	BOLD:ABW4537		658[0n]	2		2	Yes				18-May-2019	Agapanthia villosoviridescens	adult			Naturhistorisches Museum Wien
CBGPC	CBGPC1503-21	CCOC06417_0101	CC06417	BOLD:AEK1233	CCOC06417_0101	658[0n]				No				01-Jul-2009	Vadonia unipunctata				Center for Biology and Management of Populations, Montpellier	adult
COLAT	COLAT034-08	AtA-08-034	AtA-08-034	BOLD:AAD6525		658[0n]	4			Yes				12-May-1969	Callidium violaceum	A	Callidium violaceum (Linnaeus, 1758)		Canadian Forest Service, Atlantic Forestry Centre
COLAT	COLAT035-08	AtA-08-035	AtA-08-035	BOLD:AAD6525		607[0n]	4			Yes				12-May-1969	Callidium violaceum	A	Callidium violaceum (Linnaeus, 1758)		Canadian Forest Service, Atlantic Forestry Centre
CBGPC	CBGPC1506-21	CCOC06420_0101	CC06420	BOLD:AEK1233	CCOC06420_0101	658[0n]				No				01-Jul-2009	Vadonia unipunctata				Center for Biology and Management of Populations, Montpellier	adult
CBGPC	CBGPC1507-21	CCOC06423_0101	CC06423	BOLD:AAJ2082	CCOC06423_0101	658[0n]				No				01-Jul-2009	Anastrangalia sanguinolenta				Center for Biology and Management of Populations, Montpellier	adult
CBGPC	CBGPC1508-21	CCOC06424_0101	CC06424	BOLD:AAJ2082	CCOC06424_0101	658[0n]				No				01-Jul-2009	Anastrangalia sanguinolenta				Center for Biology and Management of Populations, Montpellier	adult
CBGPC	CBGPC1509-21	CCOC06425_0101	CC06425	BOLD:AAJ2082	CCOC06425_0101	658[0n]				No				01-Jul-2009	Anastrangalia sanguinolenta				Center for Biology and Management of Populations, Montpellier	adult
CBGPC	CBGPC1510-21	CCOC06426_0101	CC06426	BOLD:AAJ2082	CCOC06426_0101	658[0n]				No				01-Jul-2009	Anastrangalia sanguinolenta				Center for Biology and Management of Populations, Montpellier	adult
COAS	COAS040-10	09-NSWHH-1819	09-NSWHH-1819	BOLD:AAM7694		658[0n]	2	HQ559065	2	Yes				26-Dec-2009	Phoracantha semipunctata	A			Centre for Biodiversity Genomics
CBGPC	CBGPC1512-21	CCOC06428_0101	CC06428	BOLD:AAJ2082	CCOC06428_0101	658[0n]				No				01-Jul-2009	Anastrangalia sanguinolenta				Center for Biology and Management of Populations, Montpellier	adult
CBGPC	CBGPC1513-21	CCOC06429_0101	CC06429	BOLD:AAP7171	CCOC06429_0101	658[0n]				No				01-Jul-2009	Stenurella melanura				Center for Biology and Management of Populations, Montpellier	adult
CBGPC	CBGPC1514-21	CCOC06430_0101	CC06430	BOLD:AAP7171	CCOC06430_0101	658[0n]				No				01-Jul-2009	Stenurella melanura				Center for Biology and Management of Populations, Montpellier	adult
CBGPC	CBGPC1515-21	CCOC06432_0101	CC06432	BOLD:AAO2826	CCOC06432_0101	658[0n]				No				01-Jul-2009	Clytus arietis				Center for Biology and Management of Populations, Montpellier	adult
CBGPC	CBGPC1516-21	CCOC06433_0101	CC06433	BOLD:AAO2826	CCOC06433_0101	658[0n]				No				01-Jul-2009	Clytus arietis				Center for Biology and Management of Populations, Montpellier	adult
CBGPC	CBGPC1517-21	CCOC06434_0101	CC06434	BOLD:AEK0350	CCOC06434_0101	658[0n]				No				01-Jul-2009	Chlorophorus figuratus				Center for Biology and Management of Populations, Montpellier	adult
CBGPC	CBGPC1518-21	CCOC06435_0101	CC06435	BOLD:AEK0350	CCOC06435_0101	658[0n]				No				01-Jul-2009	Chlorophorus figuratus				Center for Biology and Management of Populations, Montpellier	adult
CBGPC	CBGPC1519-21	CCOC06437_0101	CC06437	BOLD:AEK0350	CCOC06437_0101	654[0n]				No				01-Jul-2009	Chlorophorus figuratus				Center for Biology and Management of Populations, Montpellier	adult
CBGPC	CBGPC1520-21	CCOC06438_0101	CC06438	BOLD:AEK0350	CCOC06438_0101	658[0n]				No				01-Jul-2009	Chlorophorus figuratus				Center for Biology and Management of Populations, Montpellier	adult
CBGPC	CBGPC1521-21	CCOC06439_0101	CC06439	BOLD:AEK0350	CCOC06439_0101	658[0n]				No				01-Jul-2009	Chlorophorus figuratus				Center for Biology and Management of Populations, Montpellier	adult
CBGPC	CBGPC1522-21	CCOC06440_0101	CC06440	BOLD:AEK0350	CCOC06440_0101	658[0n]				No				01-Jul-2009	Chlorophorus figuratus				Center for Biology and Management of Populations, Montpellier	adult
CBGPC	CBGPC1526-21	CCOC06451_0101	CC06451	BOLD:AAJ2082	CCOC06451_0101	658[0n]				No				01-Jul-2009	Anastrangalia sanguinolenta				Center for Biology and Management of Populations, Montpellier	adult
CBGPC	CBGPC1528-21	CCOC06468_0101	CC06468	BOLD:ABX1273	CCOC06468_0101	658[0n]				No				10-Jul-2009	Chlorophorus ruficornis				Center for Biology and Management of Populations, Montpellier	adult
CBGPC	CBGPC1530-21	CCOC06470_0101	CC06470	BOLD:AAJ2081	CCOC06470_0101	658[0n]				No				09-Jul-2009	Anastrangalia dubia				Center for Biology and Management of Populations, Montpellier	adult
CBGPC	CBGPC1531-21	CCOC06471_0101	CC06471	BOLD:AAJ2081	CCOC06471_0101	658[0n]				No				09-Jul-2009	Anastrangalia dubia				Center for Biology and Management of Populations, Montpellier	adult
CBGPC	CBGPC1532-21	CCOC06472_0101	CC06472	BOLD:AAJ2082	CCOC06472_0101	658[0n]				No				09-Jul-2009	Anastrangalia sanguinolenta				Center for Biology and Management of Populations, Montpellier	adult
GCOL	GCOL9138-16	ZFMK-TIS-2518362		BOLD:ACJ7377	ZFMK-TIS-2518362	658[0n]	2	KU912019		Yes				29-Mar-2014	Pogonocherus fasciculatus	adult			Zoologisches Forschungsmuseum Alexander Koenig	http://id.zfmk.de/collection_ZFMK/2518362/837789/132087
CBGPC	CBGPC1535-21	CCOC06476_0101	CC06476	BOLD:AAX2217	CCOC06476_0101	658[0n]				No				09-Jul-2009	Pachytodes erraticus				Center for Biology and Management of Populations, Montpellier	adult
CBGPC	CBGPC1539-21	CCOC06483_0101	CC06483	BOLD:AAJ2082	CCOC06483_0101	658[0n]				No				09-Jul-2009	Anastrangalia sanguinolenta				Center for Biology and Management of Populations, Montpellier	adult
GMGMI	GMGMI239-14	BIOUG17086-D08	GMP#06024	BOLD:AAE3490	BIOUG17086-D08	564[0n]	1			No				24-Apr-2014	Rhagium bifasciatum			Vouchered:Registered Collection	Zoologisches Forschungsmuseum Alexander Koenig
CBGPC	CBGPC1541-21	CCOC06486_0101	CC06486	BOLD:AAO2826	CCOC06486_0101	658[0n]				No				07-Jul-2009	Clytus arietis				Center for Biology and Management of Populations, Montpellier	adult
CBGPC	CBGPC1542-21	CCOC06488_0101	CC06488	BOLD:AEI9961	CCOC06488_0101	658[0n]				No				07-Jul-2009	Purpuricenus kaehleri				Center for Biology and Management of Populations, Montpellier	adult
COLAT	COLAT073-08	AtA-08-073	AtA-08-073	BOLD:AAB4855		655[0n]	4			Yes				25-Oct-1983	Rhagium inquisitor	A	Rhagium inquisitor (Linnaeus, 1758)		Canadian Forest Service, Atlantic Forestry Centre	redetermined Feb 2009
CBGPC	CBGPC1544-21	CCOC06492_0101	CC06492	BOLD:AEJ6204	CCOC06492_0101	658[0n]				No				07-Jul-2009	Ropalopus varini				Center for Biology and Management of Populations, Montpellier	adult
COLAT	COLAT075-08	AtA-08-075	AtA-08-075	BOLD:AAB4855		658[0n]	4			Yes				12-Jul-2000	Rhagium inquisitor	A	Rhagium inquisitor (Linnaeus, 1758)		Canadian Forest Service, Atlantic Forestry Centre	redetermined Feb 2009
CBGPC	CBGPC1546-21	CCOC06494_0101	CC06494	BOLD:AAX2217	CCOC06494_0101	658[0n]				No				09-Jul-2009	Pachytodes erraticus				Center for Biology and Management of Populations, Montpellier	adult
CBGPC	CBGPC1547-21	CCOC06495_0101	CC06495	BOLD:AAX2217	CCOC06495_0101	658[0n]				No				09-Jul-2009	Pachytodes erraticus				Center for Biology and Management of Populations, Montpellier	adult
CBGPC	CBGPC1548-21	CCOC06502_0101	CC06502	BOLD:AAJ2081	CCOC06502_0101	658[0n]				No				09-Jul-2009	Anastrangalia dubia				Center for Biology and Management of Populations, Montpellier	adult
GCOL	GCOL9154-16	ZFMK-TIS-2518402		BOLD:AAN9247	ZFMK-TIS-2518402	658[0n]	2	KU915868		Yes				30-Apr-2014	Alosterna tabacicolor	adult			Zoologisches Forschungsmuseum Alexander Koenig	http://id.zfmk.de/collection_ZFMK/2518402/837829/132127
GCOL	GCOL4973-16	ZFMK-TIS-2500780		BOLD:ABW5082	ZFMK-TIS-2500780	658[0n]	2	KU916854		Yes				01-Aug-2013	Exocentrus lusitanus	adult			Zoologisches Forschungsmuseum Alexander Koenig
CBGPC	CBGPC1554-21	CCOC06509_0101	CC06509	BOLD:AAX2217	CCOC06509_0101	658[0n]				No				09-Jul-2009	Pachytodes erraticus				Center for Biology and Management of Populations, Montpellier	adult
GMGMI	GMGMI256-14	BIOUG17086-F01	GMP#06024	BOLD:ABW4537	BIOUG17086-F01	525[0n]	1			No				24-Apr-2014	Agapanthia villosoviridescens			Vouchered:Registered Collection	Zoologisches Forschungsmuseum Alexander Koenig
CBGPC	CBGPC1558-21	CCOC06516_0101	CC06516	BOLD:AAJ2082	CCOC06516_0101	658[0n]				No				09-Jul-2009	Anastrangalia sanguinolenta				Center for Biology and Management of Populations, Montpellier	adult
CBGPC	CBGPC1559-21	CCOC06518_0101	CC06518	BOLD:AAJ2082	CCOC06518_0101	658[0n]				No				09-Jul-2009	Anastrangalia sanguinolenta				Center for Biology and Management of Populations, Montpellier	adult
CBGPC	CBGPC1560-21	CCOC06523_0101	CC06523	BOLD:AAJ2081	CCOC06523_0101	658[0n]				No				09-Jul-2009	Anastrangalia dubia				Center for Biology and Management of Populations, Montpellier	adult
CBGPC	CBGPC1561-21	CCOC06525_0101	CC06525	BOLD:AAJ2081	CCOC06525_0101	640[0n]				No				09-Jul-2009	Anastrangalia dubia				Center for Biology and Management of Populations, Montpellier	adult
CBGPC	CBGPC1562-21	CCOC06527_0101	CC06527	BOLD:AAP7171	CCOC06527_0101	658[0n]				No				09-Jul-2009	Stenurella melanura				Center for Biology and Management of Populations, Montpellier	adult
CBGPC	CBGPC1564-21	CCOC06534_0101	CC06534	BOLD:ACJ7377	CCOC06534_0101	658[0n]				No				09-Jul-2009	Pogonocherus fasciculatus				Center for Biology and Management of Populations, Montpellier	adult
CBGPC	CBGPC1565-21	CCOC06550_0101	CC06550	BOLD:ACC3507	CCOC06550_0101	658[0n]				No				08-Jul-2009	Stenopterus rufus				Center for Biology and Management of Populations, Montpellier	adult
CBGPC	CBGPC1566-21	CCOC06551_0101	CC06551	BOLD:ACC3507	CCOC06551_0101	658[0n]				No				08-Jul-2009	Stenopterus rufus				Center for Biology and Management of Populations, Montpellier	adult
CBGPC	CBGPC1567-21	CCOC06552_0101	CC06552	BOLD:ACC3507	CCOC06552_0101	658[0n]				No				08-Jul-2009	Stenopterus rufus				Center for Biology and Management of Populations, Montpellier	adult
CBGPC	CBGPC1568-21	CCOC06553_0101	CC06553	BOLD:ACC3507	CCOC06553_0101	658[0n]				No				08-Jul-2009	Stenopterus rufus				Center for Biology and Management of Populations, Montpellier	adult
CBGPC	CBGPC1569-21	CCOC06554_0101	CC06554	BOLD:ACC3507	CCOC06554_0101	658[0n]				No				08-Jul-2009	Stenopterus rufus				Center for Biology and Management of Populations, Montpellier	adult
CBGPC	CBGPC1570-21	CCOC06555_0101	CC06555	BOLD:AAO4417	CCOC06555_0101	658[0n]				No				08-Jul-2009	Stenopterus rufus				Center for Biology and Management of Populations, Montpellier	adult
CBGPC	CBGPC1571-21	CCOC06556_0101	CC06556	BOLD:ACD4159	CCOC06556_0101	658[0n]				No				08-Jul-2009	Pseudovadonia livida				Center for Biology and Management of Populations, Montpellier	adult
CBGPC	CBGPC1572-21	CCOC06557_0101	CC06557	BOLD:ACD4159	CCOC06557_0101	658[0n]				No				08-Jul-2009	Pseudovadonia livida				Center for Biology and Management of Populations, Montpellier	adult
CBGPC	CBGPC1573-21	CCOC06558_0101	CC06558	BOLD:ACD4159	CCOC06558_0101	658[0n]				No				08-Jul-2009	Pseudovadonia livida				Center for Biology and Management of Populations, Montpellier	adult
CBGPC	CBGPC1574-21	CCOC06565_0101	CC06565	BOLD:AAJ2082	CCOC06565_0101	658[0n]				No				08-Jul-2009	Anastrangalia sanguinolenta				Center for Biology and Management of Populations, Montpellier	adult
CBGPC	CBGPC1575-21	CCOC06566_0101	CC06566	BOLD:AEK1233	CCOC06566_0101	658[0n]				No				08-Jul-2009	Vadonia unipunctata				Center for Biology and Management of Populations, Montpellier	adult
FBCER	FBCON814-13	BFB_Col_FK_10884	12.05.24-tv1	BOLD:AAP7242	BFB_Col_FK_10884	658[0n]	2	KM441465	1	Yes				24-May-2012	Cerambyx scopolii	adult			Bavarian State Collection of Zoology
CBGPC	CBGPC1581-21	CCOC06572_0101	CC06572	BOLD:AAP7171	CCOC06572_0101	572[1n]				No				08-Jul-2009	Stenurella melanura				Center for Biology and Management of Populations, Montpellier	adult
CBGPC	CBGPC1402-21	CCOC04984_0101	CC04984	BOLD:AAN9247	CCOC04984_0101	658[0n]				No				10-Jul-2008	Alosterna tabacicolor				Center for Biology and Management of Populations, Montpellier	adult
CBGPC	CBGPC1583-21	CCOC06575_0101	CC06575	BOLD:AAP7171	CCOC06575_0101	658[1n]				No				08-Jul-2009	Stenurella melanura				Center for Biology and Management of Populations, Montpellier	adult
CBGPC	CBGPC1585-21	CCOC06578_0101	CC06578	BOLD:ABW2218	CCOC06578_0101	658[0n]				No				08-Jul-2009	Pogonocherus decoratus				Center for Biology and Management of Populations, Montpellier	adult
CBGPC	CBGPC1586-21	CCOC06579_0101	CC06579	BOLD:AAJ2082	CCOC06579_0101	658[0n]				No				08-Jul-2009	Anastrangalia sanguinolenta				Center for Biology and Management of Populations, Montpellier	adult
CBGPC	CBGPC1587-21	CCOC06580_0101	CC06580	BOLD:AAJ2082	CCOC06580_0101	658[0n]				No				08-Jul-2009	Anastrangalia sanguinolenta				Center for Biology and Management of Populations, Montpellier	adult
CBGPC	CBGPC1588-21	CCOC06581_0101	CC06581	BOLD:AAJ2082	CCOC06581_0101	658[0n]				No				08-Jul-2009	Anastrangalia sanguinolenta				Center for Biology and Management of Populations, Montpellier	adult
CBGPC	CBGPC1589-21	CCOC06584_0101	CC06584	BOLD:AAN9955	CCOC06584_0101	658[0n]				No				27-Jun-2009	Agapanthia cardui				Center for Biology and Management of Populations, Montpellier	adult
CBGPC	CBGPC1590-21	CCOC06585_0101	CC06585	BOLD:AEF0665	CCOC06585_0101	658[0n]				No				27-Jun-2009	Agapanthia cardui				Center for Biology and Management of Populations, Montpellier	adult
CBGPC	CBGPC1591-21	CCOC06598_0101	CC06598	BOLD:AEK0350	CCOC06598_0101	658[0n]				No				25-Jun-2009	Chlorophorus figuratus				Center for Biology and Management of Populations, Montpellier	adult
CBGPC	CBGPC1592-21	CCOC06599_0101	CC06599	BOLD:ACJ7377	CCOC06599_0101	658[0n]				No				25-Jun-2009	Pogonocherus fasciculatus				Center for Biology and Management of Populations, Montpellier	adult
CBGPC	CBGPC1593-21	CCOC06600_0101	CC06600	BOLD:ABX1273	CCOC06600_0101	658[0n]				No				24-Jun-2009	Chlorophorus sartor				Center for Biology and Management of Populations, Montpellier	adult
CBGPC	CBGPC1594-21	CCOC06601_0101	CC06601	BOLD:ABX1273	CCOC06601_0101	658[0n]				No				24-Jun-2009	Chlorophorus ruficornis				Center for Biology and Management of Populations, Montpellier	adult
CBGPC	CBGPC1595-21	CCOC06602_0101	CC06602	BOLD:ABX1273	CCOC06602_0101	658[0n]				No				24-Jun-2009	Chlorophorus ruficornis				Center for Biology and Management of Populations, Montpellier	adult
CBGPC	CBGPC1582-21	CCOC06573_0101	CC06573	BOLD:AAP7171	CCOC06573_0101	581[2n]				No				08-Jul-2009	Stenurella melanura				Center for Biology and Management of Populations, Montpellier	adult
CBGPC	CBGPC1597-21	CCOC06605_0101	CC06605	BOLD:AAV7155	CCOC06605_0101	658[0n]				No				29-Jun-2009	Exocentrus adspersus				Center for Biology and Management of Populations, Montpellier	adult
CBGPC	CBGPC1598-21	CCOC06656_0101	CC06656	BOLD:AAJ2082	CCOC06656_0101	658[0n]				No				01-Jul-2009	Anastrangalia sanguinolenta				Center for Biology and Management of Populations, Montpellier	adult
CBGPC	CBGPC1599-21	CCOC06683_0101	CC06683	BOLD:AEK0350	CCOC06683_0101	658[0n]				No				29-Jun-2009	Chlorophorus figuratus				Center for Biology and Management of Populations, Montpellier	adult
CBGPC	CBGPC1600-21	CCOC06693_0101	CC06693	BOLD:AAO2826	CCOC06693_0101	658[0n]				No				29-Jun-2009	Clytus arietis				Center for Biology and Management of Populations, Montpellier	adult
CBGPC	CBGPC1601-21	CCOC06698_0101	CC06698	BOLD:AEK0350	CCOC06698_0101	658[0n]				No				29-Jun-2009	Chlorophorus figuratus				Center for Biology and Management of Populations, Montpellier	adult
CBGPC	CBGPC1602-21	CCOC06699_0101	CC06699	BOLD:AEK0350	CCOC06699_0101	658[0n]				No				29-Jun-2009	Chlorophorus figuratus				Center for Biology and Management of Populations, Montpellier	adult
CBGPC	CBGPC1603-21	CCOC06700_0101	CC06700	BOLD:ACC3507	CCOC06700_0101	658[0n]				No				29-Jun-2009	Stenopterus rufus				Center for Biology and Management of Populations, Montpellier	adult
PSFOR	PSFOR431-13	BC-PNEF-PSFOR0403	BC-PNEF-PSFOR0403	BOLD:AAD8900		658[0n]	2	KM286295	1	Yes				21-Jun-2011	Phymatodes testaceus	adult	leg		Office National des Forets, Laboratoire National d Entomologie Forestiere	Polytrap
CBGPC	CBGPC1606-21	CCOC06705_0101	CC06705	BOLD:ACC3507	CCOC06705_0101	658[0n]				No				29-Jun-2009	Stenopterus rufus				Center for Biology and Management of Populations, Montpellier	adult
CBGPC	CBGPC1607-21	CCOC06706_0101	CC06706	BOLD:ACC3507	CCOC06706_0101	658[0n]				No				29-Jun-2009	Stenopterus rufus				Center for Biology and Management of Populations, Montpellier	adult
CBGPC	CBGPC1608-21	CCOC06707_0101	CC06707	BOLD:AAO4417	CCOC06707_0101	658[0n]				No				29-Jun-2009	Stenopterus rufus				Center for Biology and Management of Populations, Montpellier	adult
CBGPC	CBGPC1609-21	CCOC06708_0101	CC06708	BOLD:AEK0350	CCOC06708_0101	658[0n]				No				29-Jun-2009	Chlorophorus figuratus				Center for Biology and Management of Populations, Montpellier	adult
PSFOR	PSFOR432-13	BC-PNEF-PSFOR0404	BC-PNEF-PSFOR0404	BOLD:ACD4027		658[0n]	2	KM286215	1	Yes				21-Jun-2011	Tetropium castaneum	adult	leg		Office National des Forets, Laboratoire National d Entomologie Forestiere	Polytrap
CBGPC	CBGPC1611-21	CCOC06711_0101	CC06711	BOLD:AAE6807	CCOC06711_0101	658[0n]				No				29-Jun-2009	Rutpela maculata				Center for Biology and Management of Populations, Montpellier	adult
CLPFR	LPRCI2604-22	JT-EUR-200	JT-EUR-200	BOLD:AAX7413		652[0n]		OR486192	1	No				25-Jun-2021	Purpuricenus kaehleri	Adult			Research Collection of Julien Touroult
CBGPC	CBGPC1613-21	CCOC06713_0101	CC06713	BOLD:ACD4159	CCOC06713_0101	576[1n]				No				29-Jun-2009	Pseudovadonia livida				Center for Biology and Management of Populations, Montpellier	adult
CBGPC	CBGPC1614-21	CCOC06714_0101	CC06714	BOLD:AEJ8223	CCOC06714_0101	577[0n]				No				29-Jun-2009	Deilus fugax				Center for Biology and Management of Populations, Montpellier	adult
CBGPC	CBGPC1615-21	CCOC06718_0101	CC06718	BOLD:AAE6807	CCOC06718_0101	658[0n]				No				29-Jun-2009	Rutpela maculata				Center for Biology and Management of Populations, Montpellier	adult
CBGPC	CBGPC220-21	CCOC10981_0103		BOLD:AAX4737	CCOC10981_0103	658[0n]				No				16-Sep-2011	Monochamus sutor				Center for Biology and Management of Populations, Montpellier	adult
GBAAB	GBCLC1995-19	MF115598		BOLD:AAB4856		501[0n]		MF115598		No				01-Jan-2016	Rhagium inquisitor				Mined from GenBank, NCBI
CBGPC	CBGPC221-21	CCOC10982_0102		BOLD:AAC3388	CCOC10982_0102	658[0n]				No				09-Jul-2011	Monochamus sartor				Center for Biology and Management of Populations, Montpellier	adult
CBGPC	CBGPC1626-21	CCOC06952_0101	CC06952	BOLD:AAO2826	CCOC06952_0101	577[0n]				No				11-Jul-2009	Clytus arietis				Center for Biology and Management of Populations, Montpellier	adult
CBGPC	CBGPC1627-21	CCOC06962_0101	CC06962	BOLD:AEI9961	CCOC06962_0101	658[2n]				No				15-Jul-2009	Purpuricenus kaehleri				Center for Biology and Management of Populations, Montpellier	adult
CBGPC	CBGPC1628-21	CCOC06964_0101	CC06964	BOLD:ACD4119	CCOC06964_0101	658[0n]				No				13-Jul-2009	Clytus lama				Center for Biology and Management of Populations, Montpellier	adult
CBGPC	CBGPC1629-21	CCOC06970_0101	CC06970	BOLD:ACJ7377	CCOC06970_0101	658[0n]				No				13-Jul-2009	Pogonocherus fasciculatus				Center for Biology and Management of Populations, Montpellier	adult
CBGPC	CBGPC1630-21	CCOC06971_0101	CC06971	BOLD:ACJ7377	CCOC06971_0101	658[0n]				No				13-Jul-2009	Pogonocherus fasciculatus				Center for Biology and Management of Populations, Montpellier	adult
CBGPC	CBGPC1631-21	CCOC06976_0101	CC06976	BOLD:AEI9961	CCOC06976_0101	658[2n]				No				11-Jul-2009	Purpuricenus kaehleri				Center for Biology and Management of Populations, Montpellier	adult
CNRGK	CNRGK672-15	BIOUG21162-F07	GMP#03821	BOLD:AAE9431	BIOUG21162-F07	591[0n]	1	MF639495		No				03-Jun-2014	Tetrops praeustus	A	Rouge National Urban Park	Vouchered:Registered Collection	Centre for Biodiversity Genomics
CBGPC	CBGPC1633-21	CCOC06996_0101	CC06996	BOLD:AEI9961	CCOC06996_0101	658[0n]				No				30-Jun-2009	Purpuricenus budensis				Center for Biology and Management of Populations, Montpellier	adult
COLAT	COLAT164-08	AtA-08-164	AtA-08-164	BOLD:AAX4767		658[0n]	2			Yes				24-Jun-2002	Monochamus saltuarius	A	Monochamus saltuarius (Gebl.)		Canadian Forest Service, Atlantic Forestry Centre	redetermined Feb 2009
CBGPC	CBGPC1635-21	CCOC06999_0101	CC06999	BOLD:AAE6807	CCOC06999_0101	658[0n]				No				30-Jun-2009	Rutpela maculata				Center for Biology and Management of Populations, Montpellier	adult
CBGPC	CBGPC1636-21	CCOC07000_0101	CC07000	BOLD:AAE6807	CCOC07000_0101	655[6n]				No				30-Jun-2009	Rutpela maculata				Center for Biology and Management of Populations, Montpellier	adult
CBGPC	CBGPC1637-21	CCOC07001_0101	CC07001	BOLD:AAE6807	CCOC07001_0101	658[0n]				No				30-Jun-2009	Rutpela maculata				Center for Biology and Management of Populations, Montpellier	adult
CBGPC	CBGPC1638-21	CCOC07002_0101	CC07002	BOLD:ACA4945	CCOC07002_0101	658[5n]				No				30-Jun-2009	Leptura aurulenta				Center for Biology and Management of Populations, Montpellier	adult
CBGPC	CBGPC1639-21	CCOC07003_0101	CC07003	BOLD:ACA4945	CCOC07003_0101	658[1n]				No				30-Jun-2009	Leptura aurulenta				Center for Biology and Management of Populations, Montpellier	adult
CBGPC	CBGPC1640-21	CCOC07005_0101	CC07005	BOLD:ACD4165	CCOC07005_0101	658[0n]			1	No				30-Jun-2009	Stictoleptura trisignata				Center for Biology and Management of Populations, Montpellier	adult
CBGPC	CBGPC1641-21	CCOC07011_0101	CC07011	BOLD:AEI9961	CCOC07011_0101	658[0n]				No				30-Jun-2009	Purpuricenus kaehleri				Center for Biology and Management of Populations, Montpellier	adult
CBGPC	CBGPC1642-21	CCOC07013_0101	CC07013	BOLD:AEI9961	CCOC07013_0101	658[0n]				No				30-Jun-2009	Purpuricenus kaehleri				Center for Biology and Management of Populations, Montpellier	adult
CBGPC	CBGPC1643-21	CCOC07015_0101	CC07015	BOLD:AAD8900	CCOC07015_0101	658[0n]				No				30-Jun-2009	Phymatodes testaceus				Center for Biology and Management of Populations, Montpellier	adult
COLAT	COLAT174-08	AtA-08-174	AtA-08-174	BOLD:AAE6807		655[0n]	2			Yes				08-Jul-2002	Rutpela maculata	A	Leptura maculata Poda		Canadian Forest Service, Atlantic Forestry Centre
COLAT	COLAT175-08	AtA-08-175	AtA-08-175	BOLD:AAE6807		651[3n]	2			Yes				21-Jul-2002	Rutpela maculata	A	Leptura maculata Poda		Canadian Forest Service, Atlantic Forestry Centre
CERLF	CERLF098-08	LFCa-08-192		BOLD:AAE3490	LFCa-08-192	658[1n]	5			Yes				07-Jul-1982	Rhagium bifasciatum	A	Rhagium Rhagium bifasciatum		Canadian Forest Service, Laurentian Forestry Centre
CBGPC	CBGPC1649-21	CCOC07200_0101	CC07200	BOLD:AEF0665	CCOC07200_0101	658[0n]				No				23-May-2009	Agapanthia cardui				Center for Biology and Management of Populations, Montpellier	adult
COLAT	COLAT180-08	AtA-08-180	AtA-08-180	BOLD:AAJ8299		658[0n]	2			Yes				30-Jul-2002	Stictoleptura rubra	A	Aredolpona rubra Linnaeus		Canadian Forest Service, Atlantic Forestry Centre
COLAT	COLAT181-08	AtA-08-181	AtA-08-181	BOLD:AAI0219		603[0n]	2			Yes				08-Jul-2002	Spondylis buprestoides	A	Spondylis buprestoides Linnaeus		Canadian Forest Service, Atlantic Forestry Centre	redetermined Feb 2009
COLAT	COLAT182-08	AtA-08-182	AtA-08-182	BOLD:AAI0219		638[0n]	2			Yes				08-Jul-2002	Spondylis buprestoides	A	Spondylis buprestoides Linnaeus		Canadian Forest Service, Atlantic Forestry Centre
COLAT	COLAT185-08	AtA-08-185	AtA-08-185	BOLD:AAE3490		658[0n]	2			Yes				10-Jun-2002	Rhagium bifasciatum	A	Rhagium mordax (DeGeer)		Canadian Forest Service, Atlantic Forestry Centre	redetermined as Rhagium bifasciatus (Fabrictus) Feb 2009
COLAT	COLAT186-08	AtA-08-186	AtA-08-186	BOLD:AAE3490		591[2n]	4			Yes				10-Jun-2002	Rhagium bifasciatum	A			Canadian Forest Service, Atlantic Forestry Centre	redetermined as Rhagium bifasciatum(Fabricus) Feb 2009
COLAT	COLAT189-08	AtA-08-189	AtA-08-189	BOLD:AAE3490		601[0n]	2			Yes				25-Jun-2002	Rhagium bifasciatum	A			Canadian Forest Service, Atlantic Forestry Centre	redetermined as Rhagium bifasciatum(Fabrictus) Feb 2009
CBGPC	CBGPC1660-21	CCOC07288_0101	CC07288	BOLD:AEJ2342	CCOC07288_0101	654[0n]				No				16-Jun-2009	Purpuricenus budensis				Center for Biology and Management of Populations, Montpellier	adult
COLAT	COLAT191-08	AtA-08-191	AtA-08-191	BOLD:AAI0308		658[0n]	2			Yes				10-Jun-2002	Rhagium mordax	A	Rhagium mordax (DeGeer)		Canadian Forest Service, Atlantic Forestry Centre	redetermined Feb 2009
COLAT	COLAT192-08	AtA-08-192	AtA-08-192	BOLD:AAB4856		654[0n]	2			Yes				03-Jun-2002	Rhagium inquisitor	A	Rhagium inquisitor (Linnaeus, 1758)		Canadian Forest Service, Atlantic Forestry Centre	redetermined Feb 2009
GMGMJ	GMGMJ867-14	BIOUG17093-A05	GMP#06025	BOLD:AAO1346	BIOUG17093-A05	591[0n]	1			No				16-May-2014	Phytoecia nigricornis			Vouchered:Registered Collection	Zoologisches Forschungsmuseum Alexander Koenig
CBGPC	CBGPC1666-21	CCOC07295_0101	CC07295	BOLD:ACD4225	CCOC07295_0101	658[0n]				No				16-Jun-2009	Chlorophorus varius				Center for Biology and Management of Populations, Montpellier	adult
CBGPC	CBGPC1667-21	CCOC07296_0101	CC07296	BOLD:ABX1273	CCOC07296_0101	658[0n]				No				16-Jun-2009	Chlorophorus sartor				Center for Biology and Management of Populations, Montpellier	adult
GCOL	GCOL7236-16	ZFMK-TIS-2509637		BOLD:AAV7155	ZFMK-TIS-2509637	658[0n]	2	KU906979		Yes					Exocentrus adspersus	adult			Zoologisches Forschungsmuseum Alexander Koenig	http://id.zfmk.de/collection_ZFMK/2509637/493749/64827
FCCER	COLFE086-12	ZMUO.005311		BOLD:ACF0641	ZMUO.005311	627[3n]	3	KJ966041	1	No				02-Jul-2012	Tetropium castaneum	adult			University of Oulu, Zoological Museum
CBGPC	CBGPC1674-21	CCOC07303_0101	CC07303	BOLD:AEK1611	CCOC07303_0101	658[0n]			1	No				20-Jun-2009	Aegomorphus clavipes				Center for Biology and Management of Populations, Montpellier	adult
CBGPC	CBGPC1675-21	CCOC07304_0101	CC07304	BOLD:AEJ5439	CCOC07304_0101	658[0n]			1	No				20-Jun-2009	Aegomorphus clavipes				Center for Biology and Management of Populations, Montpellier	adult
CBGPC	CBGPC1676-21	CCOC07305_0101	CC07305	BOLD:AEJ5439	CCOC07305_0101	658[0n]				No				20-Jun-2009	Aegomorphus clavipes				Center for Biology and Management of Populations, Montpellier	adult
COLAT	COLAT207-08	AtA-08-207	AtA-08-207	BOLD:AAI9899		588[0n]	2			Yes				03-Jun-2002	Dinoptera collaris	A	Dinoptera collaris (Linnaeus)		Canadian Forest Service, Atlantic Forestry Centre	redetermined Feb 2009
COLAT	COLAT208-08	AtA-08-208	AtA-08-208	BOLD:AAI9899		526[0n]	2			Yes				10-Jun-2002	Dinoptera collaris	A	Dinoptera collaris (Linnaeus)		Canadian Forest Service, Atlantic Forestry Centre
CBGPC	CBGPC1596-21	CCOC06603_0101	CC06603	BOLD:ABX1273	CCOC06603_0101	658[0n]				No				24-Jun-2009	Chlorophorus ruficornis				Center for Biology and Management of Populations, Montpellier	adult
FCCER	LEFIJ2328-14	ZMUO.010741		BOLD:ABZ8254	ZMUO.010741	609[2n]	4	MZ608540	1	Yes				11-Jan-1988	Monochamus galloprovincialis	adult			University of Oulu, Zoological Museum
GMOYA	GMOYA380-19	BIOUG45242-A01	GMP#04771	BOLD:ACE7813	BIOUG45242-A01	654[0n]				No				25-May-2014	Rhagium inquisitor	A		Vouchered:Registered Collection	Centre for Biodiversity Genomics
FCCER	LEFIJ2330-14	ZMUO.010743		BOLD:ABW9440	ZMUO.010743	658[0n]	4	MZ610204	1	Yes				05-Nov-2012	Saperda populnea	adult			University of Oulu, Zoological Museum	ex larva
FCCER	LEFIJ2331-14	ZMUO.010744		BOLD:ABW9440	ZMUO.010744	658[1n]	4	MZ611132	1	Yes				01-May-2013	Saperda populnea	adult			University of Oulu, Zoological Museum	ex larva
CBGPC	CBGPC1689-21	CCOC07324_0101	CC07324	BOLD:ACD4181	CCOC07324_0101	658[0n]				No				30-Jul-2008	Nathrius brevipennis				Center for Biology and Management of Populations, Montpellier	adult
CBGPC	CBGPC1690-21	CCOC07325_0101	CC07325	BOLD:ACD4181	CCOC07325_0101	658[0n]				No				30-Jul-2008	Nathrius brevipennis				Center for Biology and Management of Populations, Montpellier	adult
CBGPC	CBGPC1691-21	CCOC07326_0101	CC07326	BOLD:ACD4181	CCOC07326_0101	658[0n]				No				30-Jul-2008	Nathrius brevipennis				Center for Biology and Management of Populations, Montpellier	adult
CBGPC	CBGPC1692-21	CCOC07327_0101	CC07327	BOLD:ACD4181	CCOC07327_0101	658[0n]				No				30-Jul-2008	Nathrius brevipennis				Center for Biology and Management of Populations, Montpellier	adult
GMGMK	GMGMK788-14	BIOUG17180-A02	GMP#06026	BOLD:AAP7171	BIOUG17180-A02	570[0n]	1			No				02-Jun-2014	Stenurella melanura			Vouchered:Registered Collection	Zoologisches Forschungsmuseum Alexander Koenig
GMGMK	GMGMK789-14	BIOUG17180-A03	GMP#06026	BOLD:AAP7171	BIOUG17180-A03	570[0n]	1			No				02-Jun-2014	Stenurella melanura			Vouchered:Registered Collection	Zoologisches Forschungsmuseum Alexander Koenig
CBGPC	CBGPC1695-21	CCOC07332_0101	CC07332	BOLD:ABV1624	CCOC07332_0101	596[5n]				No				30-Jul-2008	Gracilia minuta				Center for Biology and Management of Populations, Montpellier	adult
COLAT	COLAT226-08	AtA-08-226	AtA-08-226	BOLD:ACE8451		658[0n]	2			Yes				08-Jul-2004	Asemum striatum	A	original ID as Asemum striatum?		Canadian Forest Service, Atlantic Forestry Centre	redetermined Feb 2009
CBGPC	CBGPC1697-21	CCOC07334_0101	CC07334	BOLD:ABV1624	CCOC07334_0101	658[0n]				No				30-Jul-2008	Gracilia minuta				Center for Biology and Management of Populations, Montpellier	adult
COLAT	COLAT228-08	AtA-08-228	AtA-08-228	BOLD:AAB4568		658[0n]	2			Yes				16-Jun-2004	Asemum striatum	A	original ID as Asemum striatum?		Canadian Forest Service, Atlantic Forestry Centre	redetermined Feb 2009
CBGPC	CBGPC1699-21	CCOC07341_0101	CC07341	BOLD:AEJ0401	CCOC07341_0101	658[3n]			1	No				01-May-2008	Pogonocherus hispidus				Center for Biology and Management of Populations, Montpellier	adult
GMGMK	GMGMK795-14	BIOUG17180-A09	GMP#06026	BOLD:AAO4415	BIOUG17180-A09	552[0n]	1			No				02-Jun-2014	Stenurella nigra			Vouchered:Registered Collection	Zoologisches Forschungsmuseum Alexander Koenig
CBGPC	CBGPC1701-21	CCOC07343_0101	CC07343		CCOC07343_0101	658[8n]				No				01-May-2008	Pogonocherus hispidus				Center for Biology and Management of Populations, Montpellier	adult
CBGPC	CBGPC1702-21	CCOC07344_0101	CC07344	BOLD:AEJ9290	CCOC07344_0101	658[0n]			1	No				01-Mar-2009	Phymatodes pusillus				Center for Biology and Management of Populations, Montpellier	adult
CBGPC	CBGPC1703-21	CCOC07345_0101	CC07345	BOLD:AEJ9290	CCOC07345_0101	658[0n]				No				01-Mar-2009	Phymatodes pusillus				Center for Biology and Management of Populations, Montpellier	adult
CBGPC	CBGPC1704-21	CCOC07346_0101	CC07346	BOLD:AEJ9290	CCOC07346_0101	658[1n]				No				01-Mar-2009	Phymatodes pusillus				Center for Biology and Management of Populations, Montpellier	adult
CBGPC	CBGPC1705-21	CCOC07347_0101	CC07347	BOLD:AEJ9290	CCOC07347_0101	658[0n]				No				01-Mar-2009	Phymatodes pusillus				Center for Biology and Management of Populations, Montpellier	adult
CBGPC	CBGPC1706-21	CCOC07348_0101	CC07348	BOLD:AEJ9290	CCOC07348_0101	658[0n]				No				01-Mar-2009	Phymatodes pusillus				Center for Biology and Management of Populations, Montpellier	adult
GCOL	GCOL9311-16	ZFMK-TIS-2520112		BOLD:AAP7401	ZFMK-TIS-2520112	658[0n]	2	KU912204		Yes				04-May-2013	Molorchus minor	adult			Zoologisches Forschungsmuseum Alexander Koenig	http://id.zfmk.de/collection_ZFMK/2520112/835543/129818
COLAT	COLAT238-08	AtA-08-238	AtA-08-238	BOLD:AAB4855		658[0n]	2			Yes				08-Jul-2004	Rhagium inquisitor	A	Rhagium inquisitor (Linnaeus, 1758)		Canadian Forest Service, Atlantic Forestry Centre	redetermined Feb 2009
GCOL	GCOL9313-16	ZFMK-TIS-2520115		BOLD:ACC9865	ZFMK-TIS-2520115	658[0n]	2	KU916253		Yes				14-Mar-2013	Pyrrhidium sanguineum	adult			Zoologisches Forschungsmuseum Alexander Koenig	http://id.zfmk.de/collection_ZFMK/2520115/835546/129821
GMGMK	GMGMK805-14	BIOUG17180-B07	GMP#06026	BOLD:AAP7171	BIOUG17180-B07	570[0n]	1			No				02-Jun-2014	Stenurella melanura			Vouchered:Registered Collection	Zoologisches Forschungsmuseum Alexander Koenig
GMGMK	GMGMK806-14	BIOUG17180-B08	GMP#06026	BOLD:AAO4415	BIOUG17180-B08	588[0n]	1			No				02-Jun-2014	Stenurella nigra			Vouchered:Registered Collection	Zoologisches Forschungsmuseum Alexander Koenig
CBGPC	CBGPC1713-21	CCOC07375_0101	CC07375	BOLD:AEJ4377	CCOC07375_0101	658[0n]				No				02-Jul-2008	Dinoptera collaris				Center for Biology and Management of Populations, Montpellier	adult
CBGPC	CBGPC1714-21	CCOC07376_0101	CC07376	BOLD:AEJ8223	CCOC07376_0101	658[0n]				No				02-Jul-2008	Deilus fugax				Center for Biology and Management of Populations, Montpellier	adult
CBGPC	CBGPC1715-21	CCOC07377_0101	CC07377	BOLD:AEK0350	CCOC07377_0101	658[0n]				No				02-Jul-2008	Chlorophorus figuratus				Center for Biology and Management of Populations, Montpellier	adult
CBGPC	CBGPC1717-21	CCOC07395_0101	CC07395	BOLD:AAO2826	CCOC07395_0101	658[0n]				No				03-Jul-2008	Clytus arietis				Center for Biology and Management of Populations, Montpellier	adult
CBGPC	CBGPC1718-21	CCOC07396_0101	CC07396	BOLD:AAO2826	CCOC07396_0101	658[0n]				No				03-Jul-2008	Clytus arietis				Center for Biology and Management of Populations, Montpellier	adult
CBGPC	CBGPC1719-21	CCOC07397_0101	CC07397	BOLD:AAO2826	CCOC07397_0101	658[0n]				No				03-Jul-2008	Clytus arietis				Center for Biology and Management of Populations, Montpellier	adult
CBGPC	CBGPC1720-21	CCOC07399_0101	CC07399	BOLD:AAD8900	CCOC07399_0101	658[0n]				No				03-Jul-2008	Phymatodes testaceus				Center for Biology and Management of Populations, Montpellier	adult
CBGPC	CBGPC1721-21	CCOC07400_0101	CC07400	BOLD:AAD8900	CCOC07400_0101	658[0n]				No				03-Jul-2008	Phymatodes testaceus				Center for Biology and Management of Populations, Montpellier	adult
GCOL	GCOL9326-16	ZFMK-TIS-2520133		BOLD:AAM0119	ZFMK-TIS-2520133	658[0n]	2	KU906631		Yes				16-Feb-2014	Saperda scalaris	adult			Zoologisches Forschungsmuseum Alexander Koenig	http://id.zfmk.de/collection_ZFMK/2520133/835564/129839
CBGPC	CBGPC1723-21	CCOC07405_0101	CC07405	BOLD:AAO4547	CCOC07405_0101	658[0n]				No				03-Jul-2008	Grammoptera ustulata				Center for Biology and Management of Populations, Montpellier	adult
GCOL	GCOL9328-16	ZFMK-TIS-2520135		BOLD:AAD8900	ZFMK-TIS-2520135	658[0n]	2	KU916437		Yes				16-Feb-2014	Phymatodes testaceus	adult			Zoologisches Forschungsmuseum Alexander Koenig	http://id.zfmk.de/collection_ZFMK/2520135/835566/129841
CBGPC	CBGPC1725-21	CCOC07407_0101	CC07407	BOLD:AEK0350	CCOC07407_0101	653[0n]				No				03-Jul-2008	Chlorophorus figuratus				Center for Biology and Management of Populations, Montpellier	adult
GCOL	GCOL9330-16	ZFMK-TIS-2520138		BOLD:AAO2826	ZFMK-TIS-2520138	658[0n]	2	KU907324		Yes				16-Feb-2014	Clytus arietis	adult			Zoologisches Forschungsmuseum Alexander Koenig	http://id.zfmk.de/collection_ZFMK/2520138/835569/129844
CBGPC	CBGPC1727-21	CCOC07412_0101	CC07412	BOLD:AAO2826	CCOC07412_0101	658[0n]				No				02-Jul-2008	Clytus arietis				Center for Biology and Management of Populations, Montpellier	adult
CBGPC	CBGPC1728-21	CCOC07413_0101	CC07413	BOLD:AAO2826	CCOC07413_0101	658[0n]				No				02-Jul-2008	Clytus arietis				Center for Biology and Management of Populations, Montpellier	adult
CBGPC	CBGPC1729-21	CCOC07416_0101	CC07416	BOLD:AEJ8223	CCOC07416_0101	658[0n]				No				02-Jul-2008	Deilus fugax				Center for Biology and Management of Populations, Montpellier	adult
CBGPC	CBGPC1730-21	CCOC07427_0101	CC07427	BOLD:AAO2224	CCOC07427_0101	658[0n]				No				02-Jul-2008	Molorchus umbellatarum				Center for Biology and Management of Populations, Montpellier	adult
CBGPC	CBGPC1380-21	CCOC04962_0101	CC04962	BOLD:AAV7155	CCOC04962_0101	658[0n]				No				01-Jun-2008	Exocentrus adspersus				Center for Biology and Management of Populations, Montpellier	adult
FBCER	FBCOF585-12	BFB_Col_FK_4955	11.07.08-hd1	BOLD:AAX4737	BFB_Col_FK_4955	658[0n]	3	KM441858	1	Yes				08-Jul-2011	Monochamus sartor	A			Bavarian State Collection of Zoology
CBGPC	CBGPC1733-21	CCOC07728_0101	CC07728	BOLD:ACI4046	CCOC07728_0101	658[0n]				No				23-Jun-2008	Molorchus umbellatarum				Center for Biology and Management of Populations, Montpellier	adult
CBGPC	CBGPC1734-21	CCOC07729_0101	CC07729	BOLD:ACI4046	CCOC07729_0101	658[0n]				No				23-Jun-2008	Molorchus umbellatarum				Center for Biology and Management of Populations, Montpellier	adult
CBGPC	CBGPC1735-21	CCOC07730_0101	CC07730	BOLD:ACI4046	CCOC07730_0101	658[0n]				No				23-Jun-2008	Molorchus umbellatarum				Center for Biology and Management of Populations, Montpellier	adult
CBGPC	CBGPC1736-21	CCOC07731_0101	CC07731	BOLD:AAO2224	CCOC07731_0101	658[0n]				No				23-Jun-2008	Molorchus umbellatarum				Center for Biology and Management of Populations, Montpellier	adult
CBGPC	CBGPC1737-21	CCOC07732_0101	CC07732	BOLD:AAO2224	CCOC07732_0101	658[0n]				No				23-Jun-2008	Molorchus umbellatarum				Center for Biology and Management of Populations, Montpellier	adult
CBGPC	CBGPC1738-21	CCOC07733_0101	CC07733	BOLD:AAO2224	CCOC07733_0101	658[0n]				No				23-Jun-2008	Molorchus umbellatarum				Center for Biology and Management of Populations, Montpellier	adult
CBGPC	CBGPC1739-21	CCOC07737_0101	CC07737	BOLD:AEJ8225	CCOC07737_0101	658[0n]				No				23-Jun-2008	Deilus fugax				Center for Biology and Management of Populations, Montpellier	adult
CBGPC	CBGPC1740-21	CCOC07738_0101	CC07738	BOLD:AEJ8224	CCOC07738_0101	658[0n]				No				23-Jun-2008	Deilus fugax				Center for Biology and Management of Populations, Montpellier	adult
CBGPC	CBGPC1741-21	CCOC07739_0101	CC07739	BOLD:AEJ8223	CCOC07739_0101	658[0n]				No				23-Jun-2008	Deilus fugax				Center for Biology and Management of Populations, Montpellier	adult
CBGPC	CBGPC1742-21	CCOC07740_0101	CC07740	BOLD:ACD4159	CCOC07740_0101	658[0n]				No				23-Jun-2008	Pseudovadonia livida				Center for Biology and Management of Populations, Montpellier	adult
CBGPC	CBGPC1743-21	CCOC07741_0101	CC07741	BOLD:ACD4159	CCOC07741_0101	658[0n]				No				23-Jun-2008	Pseudovadonia livida				Center for Biology and Management of Populations, Montpellier	adult
CBGPC	CBGPC1744-21	CCOC07742_0101	CC07742	BOLD:ACO7318	CCOC07742_0101	658[0n]				No				23-Jun-2008	Phytoecia pustulata				Center for Biology and Management of Populations, Montpellier	adult
CBGPC	CBGPC1745-21	CCOC07743_0101	CC07743	BOLD:ACO7318	CCOC07743_0101	658[0n]				No				23-Jun-2008	Phytoecia pustulata				Center for Biology and Management of Populations, Montpellier	adult
CBGPC	CBGPC1746-21	CCOC07744_0101	CC07744	BOLD:ABA3171	CCOC07744_0101	658[0n]				No				23-Jun-2008	Stenurella nigra				Center for Biology and Management of Populations, Montpellier	adult
CBGPC	CBGPC1747-21	CCOC07745_0101	CC07745	BOLD:AAO4547	CCOC07745_0101	658[0n]				No				23-Jun-2008	Grammoptera ustulata				Center for Biology and Management of Populations, Montpellier	adult
BALA	BALA001-22	CRAW22_0016	CRAW22_0016	BOLD:ABW4504	CRAW22_0016	658[0n]	2		1	Yes				19-May-2022	Xylotrechus antilope	Adult			Centre Wallon de Recherches Agronomiques
CBGPC	CBGPC1749-21	CCOC07747_0101	CC07747	BOLD:AAJ2082	CCOC07747_0101	658[0n]				No				23-Jun-2008	Anastrangalia sanguinolenta				Center for Biology and Management of Populations, Montpellier	adult
CBGPC	CBGPC1750-21	CCOC07748_0101	CC07748	BOLD:AAN9955	CCOC07748_0101	658[0n]				No				23-Jun-2008	Agapanthia cardui				Center for Biology and Management of Populations, Montpellier	adult
FCCER	LEFIJ1981-13	ZMUO.003715		BOLD:ABW8815	ZMUO.003715	658[0n]	2	KJ962664	1	Yes				29-Jun-2009	Saperda perforata	adult			University of Oulu, Zoological Museum	Period: 29.6.2009-20.7.2009
FCCER	COLFE100-12	ZMUO.005135		BOLD:AAI0219	ZMUO.005135	613[0n]	2	KJ964608	1	Yes				08-Jul-2012	Spondylis buprestoides	adult			University of Oulu, Zoological Museum
CBGPC	CBGPC1763-21	CCOC07767_0101	CC07767	BOLD:AAP7353	CCOC07767_0101	658[0n]				No				01-Jul-2007	Pogonocherus hispidus				Center for Biology and Management of Populations, Montpellier	adult
CBGPC	CBGPC1764-21	CCOC07768_0101	CC07768	BOLD:AAP7353	CCOC07768_0101	583[1n]				No				01-Jul-2007	Pogonocherus hispidus				Center for Biology and Management of Populations, Montpellier	adult
CBGPC	CBGPC1765-21	CCOC07774_0101	CC07774	BOLD:ACJ5849	CCOC07774_0101	658[0n]				No				09-Jun-2007	Pachytodes erraticus				Center for Biology and Management of Populations, Montpellier	adult
CBGPC	CBGPC1766-21	CCOC07775_0101	CC07775	BOLD:ACJ5849	CCOC07775_0101	658[0n]				No				09-Jun-2007	Pachytodes erraticus				Center for Biology and Management of Populations, Montpellier	adult
CBGPC	CBGPC1767-21	CCOC07776_0101	CC07776	BOLD:ACJ5849	CCOC07776_0101	658[1n]				No				09-Jun-2007	Pachytodes erraticus				Center for Biology and Management of Populations, Montpellier	adult
CBGPC	CBGPC1768-21	CCOC07777_0101	CC07777	BOLD:ACJ5849	CCOC07777_0101	658[0n]				No				09-Jun-2007	Pachytodes erraticus				Center for Biology and Management of Populations, Montpellier	adult
CBGPC	CBGPC1769-21	CCOC07778_0101	CC07778	BOLD:ACJ5849	CCOC07778_0101	658[0n]				No				09-Jun-2007	Pachytodes erraticus				Center for Biology and Management of Populations, Montpellier	adult
CBGPC	CBGPC1770-21	CCOC07779_0101	CC07779	BOLD:ACJ5849	CCOC07779_0101	658[0n]				No				09-Jun-2007	Pachytodes erraticus				Center for Biology and Management of Populations, Montpellier	adult
CBGPC	CBGPC1774-21	CCOC07784_0101	CC07784	BOLD:AEJ2755	CCOC07784_0101	658[0n]			1	No				09-Jun-2007	Aegomorphus krueperi				Center for Biology and Management of Populations, Montpellier	adult
GMGRG	GMGRG4880-13	BIOUG08215-B08	bayw.13	BOLD:AAP7171	BIOUG08215-B08	588[0n]	1			No				02-Aug-2012	Stenurella melanura	A	Bayerischer National Park	Vouchered:Registered Collection	Bavarian State Collection of Zoology
CBGPC	CBGPC1776-21	CCOC07786_0101	CC07786	BOLD:AEJ2755	CCOC07786_0101	658[0n]				No				09-Jun-2007	Aegomorphus krueperi				Center for Biology and Management of Populations, Montpellier	adult
CBGPC	CBGPC1780-21	CCOC07792_0101	CC07792	BOLD:AAE6807	CCOC07792_0101	658[3n]				No				09-Jun-2007	Rutpela maculata				Center for Biology and Management of Populations, Montpellier	adult
CBGPC	CBGPC1781-21	CCOC07793_0101	CC07793	BOLD:AAE6807	CCOC07793_0101	658[0n]				No				09-Jun-2007	Rutpela maculata				Center for Biology and Management of Populations, Montpellier	adult
CBGPC	CBGPC1782-21	CCOC07794_0101	CC07794	BOLD:AAE6807	CCOC07794_0101	658[1n]				No				09-Jun-2007	Rutpela maculata				Center for Biology and Management of Populations, Montpellier	adult
CBGPC	CBGPC1783-21	CCOC07799_0101	CC07799	BOLD:ADK6803	CCOC07799_0101	658[0n]				No				06-Jun-2007	Cerambyx scopolii				Center for Biology and Management of Populations, Montpellier	adult
CBGPC	CBGPC1784-21	CCOC07803_0101	CC07803	BOLD:ADO1640	CCOC07803_0101	658[0n]				No				06-Jun-2007	Ropalopus clavipes				Center for Biology and Management of Populations, Montpellier	adult
CBGPC	CBGPC1788-21	CCOC07815_0101	CC07815	BOLD:AAO0853	CCOC07815_0101	658[0n]				No				06-Jun-2007	Chlorophorus figuratus				Center for Biology and Management of Populations, Montpellier	adult
CBGPC	CBGPC1792-21	CCOC07823_0101	CC07823	BOLD:AEJ6479	CCOC07823_0101	658[0n]			1	No				06-Jun-2007	Anoplodera rufipes				Center for Biology and Management of Populations, Montpellier	adult
CBGPC	CBGPC1793-21	CCOC07824_0101	CC07824	BOLD:AEJ6479	CCOC07824_0101	658[0n]			1	No				06-Jun-2007	Anoplodera rufipes				Center for Biology and Management of Populations, Montpellier	adult
CBGPC	CBGPC997-21	CCOC03953_0101	CC03953	BOLD:AAP7171	CCOC03953_0101	658[0n]				No				29-Jul-2008	Stenurella melanura				Center for Biology and Management of Populations, Montpellier	adult
CBGPC	CBGPC1796-21	CCOC07829_0101	CC07829	BOLD:AAO3504	CCOC07829_0101	658[0n]				No				06-Jun-2007	Stictoleptura scutellata				Center for Biology and Management of Populations, Montpellier	adult
CBGPC	CBGPC1797-21	CCOC07830_0101	CC07830	BOLD:AAJ2081	CCOC07830_0101	658[0n]				No				06-Jun-2007	Anastrangalia dubia				Center for Biology and Management of Populations, Montpellier	adult
CBGPC	CBGPC1798-21	CCOC07831_0101	CC07831	BOLD:AAJ2081	CCOC07831_0101	658[0n]				No				06-Jun-2007	Anastrangalia dubia				Center for Biology and Management of Populations, Montpellier	adult
GBCEB	GBCOD703-13	GBOL_Col_FK_2603	12.05.27-ke	BOLD:AAN3203	GBOL_Col_FK_2603	658[0n]	2	KM440548	1	Yes				27-May-2012	Tetrops praeustus	A			Bavarian State Collection of Zoology
CBGPC	CBGPC1800-21	CCOC07833_0101	CC07833	BOLD:AAJ2081	CCOC07833_0101	658[0n]				No				06-Jun-2007	Anastrangalia dubia				Center for Biology and Management of Populations, Montpellier	adult
CBGPC	CBGPC1801-21	CCOC07834_0101	CC07834	BOLD:AAJ2081	CCOC07834_0101	658[0n]				No				06-Jun-2007	Anastrangalia dubia				Center for Biology and Management of Populations, Montpellier	adult
CBGPC	CBGPC1802-21	CCOC07835_0101	CC07835	BOLD:AAJ2081	CCOC07835_0101	658[0n]				No				06-Jun-2007	Anastrangalia dubia				Center for Biology and Management of Populations, Montpellier	adult
CBGPC	CBGPC1803-21	CCOC07838_0101	CC07838	BOLD:AAI9899	CCOC07838_0101	658[0n]				No				06-Jun-2007	Dinoptera collaris				Center for Biology and Management of Populations, Montpellier	adult
CBGPC	CBGPC1804-21	CCOC07839_0101	CC07839	BOLD:AAI9899	CCOC07839_0101	658[0n]				No				06-Jun-2007	Dinoptera collaris				Center for Biology and Management of Populations, Montpellier	adult
CBGPC	CBGPC1805-21	CCOC07840_0101	CC07840	BOLD:AAI9899	CCOC07840_0101	658[0n]				No				06-Jun-2007	Dinoptera collaris				Center for Biology and Management of Populations, Montpellier	adult
CBGPC	CBGPC1806-21	CCOC07843_0101	CC07843	BOLD:AAO4718	CCOC07843_0101	658[0n]				No				06-Jun-2007	Cortodera humeralis humeralis				Center for Biology and Management of Populations, Montpellier	adult
CBGPC	CBGPC1807-21	CCOC07844_0101	CC07844	BOLD:AAO4718	CCOC07844_0101	658[0n]				No				06-Jun-2007	Cortodera humeralis humeralis				Center for Biology and Management of Populations, Montpellier	adult
CBGPC	CBGPC1808-21	CCOC07845_0101	CC07845	BOLD:AAO4718	CCOC07845_0101	658[0n]				No				06-Jun-2007	Cortodera humeralis humeralis				Center for Biology and Management of Populations, Montpellier	adult
CBGPC	CBGPC1809-21	CCOC07846_0101	CC07846	BOLD:AAN9955	CCOC07846_0101	658[0n]				No				06-Jun-2007	Agapanthia cardui				Center for Biology and Management of Populations, Montpellier	adult
CBGPC	CBGPC1810-21	CCOC07847_0101	CC07847	BOLD:AAN9955	CCOC07847_0101	658[0n]				No				06-Jun-2007	Agapanthia cardui				Center for Biology and Management of Populations, Montpellier	adult
CBGPC	CBGPC1811-21	CCOC07848_0101	CC07848	BOLD:AAN9955	CCOC07848_0101	658[0n]				No				06-Jun-2007	Agapanthia cardui				Center for Biology and Management of Populations, Montpellier	adult
CBGPC	CBGPC1812-21	CCOC07852_0101	CC07852	BOLD:AEJ6579	CCOC07852_0101	658[0n]			1	No				06-Jun-2007	Obrium brunneum				Center for Biology and Management of Populations, Montpellier	adult
CBGPC	CBGPC1813-21	CCOC07853_0101	CC07853	BOLD:AEJ6579	CCOC07853_0101	658[0n]				No				06-Jun-2007	Obrium brunneum				Center for Biology and Management of Populations, Montpellier	adult
CBGPC	CBGPC1814-21	CCOC07854_0101	CC07854	BOLD:AEJ6579	CCOC07854_0101	658[0n]				No				06-Jun-2007	Obrium brunneum				Center for Biology and Management of Populations, Montpellier	adult
CBGPC	CBGPC1815-21	CCOC07855_0101	CC07855	BOLD:AEJ6579	CCOC07855_0101	658[0n]				No				06-Jun-2007	Obrium brunneum				Center for Biology and Management of Populations, Montpellier	adult
GBAAT	GBMNC63082-20	MN717977	MN717977	BOLD:AAH8082		658[0n]		MN717977		No					Trichoferus campestris				Mined from GenBank, NCBI
CBGPC	CBGPC1818-21	CCOC07859_0101	CC07859	BOLD:ADN9244	CCOC07859_0101	658[27n]				No				06-Jun-2007	Callimus angulatus				Center for Biology and Management of Populations, Montpellier	adult
CBGPC	CBGPC1819-21	CCOC07860_0101	CC07860	BOLD:ADN9244	CCOC07860_0101	658[27n]				No				06-Jun-2007	Callimus angulatus				Center for Biology and Management of Populations, Montpellier	adult
CBGPC	CBGPC1820-21	CCOC07861_0101	CC07861		CCOC07861_0101	658[29n]				No				06-Jun-2007	Callimus angulatus				Center for Biology and Management of Populations, Montpellier	adult
CBGPC	CBGPC1821-21	CCOC07862_0101	CC07862	BOLD:AAO4547	CCOC07862_0101	658[0n]				No				06-Jun-2007	Grammoptera ustulata				Center for Biology and Management of Populations, Montpellier	adult
CBGPC	CBGPC1822-21	CCOC07863_0101	CC07863	BOLD:AAO4547	CCOC07863_0101	658[0n]				No				06-Jun-2007	Grammoptera ustulata				Center for Biology and Management of Populations, Montpellier	adult
CBGPC	CBGPC1823-21	CCOC07864_0101	CC07864	BOLD:AAO4547	CCOC07864_0101	658[0n]				No				06-Jun-2007	Grammoptera ustulata				Center for Biology and Management of Populations, Montpellier	adult
CBGPC	CBGPC1824-21	CCOC07865_0101	CC07865	BOLD:AAO0330	CCOC07865_0101	658[0n]				No				06-Jun-2007	Grammoptera abdominalis				Center for Biology and Management of Populations, Montpellier	adult
CBGPC	CBGPC1825-21	CCOC07866_0101	CC07866	BOLD:AAO0330	CCOC07866_0101	658[0n]				No				06-Jun-2007	Grammoptera abdominalis				Center for Biology and Management of Populations, Montpellier	adult
CLPFR	LPRCI2818-22	JT-EUR-214	JT-EUR-214	BOLD:ACD4192		653[0n]		PV216961	1	No				13-Jul-2021	Pogonocherus caroli	Adult			Research Collection of Julien Touroult
CBGPC	CBGPC1827-21	CCOC07869_0101	CC07869	BOLD:AAP7401	CCOC07869_0101	658[0n]				No				06-Jun-2007	Molorchus minor				Center for Biology and Management of Populations, Montpellier	adult
CBGPC	CBGPC1828-21	CCOC07870_0101	CC07870	BOLD:ACD1086	CCOC07870_0101	658[0n]				No				06-Jun-2007	Stenurella septempunctata				Center for Biology and Management of Populations, Montpellier	adult
CBGPC	CBGPC1829-21	CCOC07871_0101	CC07871	BOLD:ACO7318	CCOC07871_0101	658[0n]				No				06-Jun-2007	Phytoecia pustulata				Center for Biology and Management of Populations, Montpellier	adult
CBGPC	CBGPC1830-21	CCOC07872_0101	CC07872	BOLD:ACO7318	CCOC07872_0101	581[0n]				No				06-Jun-2007	Phytoecia pustulata				Center for Biology and Management of Populations, Montpellier	adult
CBGPC	CBGPC1831-21	CCOC07873_0101	CC07873	BOLD:AAN3203	CCOC07873_0101	658[2n]				No				06-Jun-2007	Tetrops praeustus				Center for Biology and Management of Populations, Montpellier	adult
CBGPC	CBGPC1832-21	CCOC07874_0101	CC07874	BOLD:AAN3203	CCOC07874_0101	577[0n]				No				06-Jun-2007	Tetrops praeustus				Center for Biology and Management of Populations, Montpellier	adult
CBGPC	CBGPC1833-21	CCOC07881_0101	CC07881	BOLD:ADK6803	CCOC07881_0101	658[0n]				No				04-Jun-2007	Cerambyx scopolii				Center for Biology and Management of Populations, Montpellier	adult
CBGPC	CBGPC1834-21	CCOC07885_0101	CC07885	BOLD:AEJ2342	CCOC07885_0101	658[0n]				No				04-Jun-2007	Purpuricenus budensis				Center for Biology and Management of Populations, Montpellier	adult
CBGPC	CBGPC1835-21	CCOC07886_0101	CC07886	BOLD:AEJ2342	CCOC07886_0101	524[2n]				No				04-Jun-2007	Purpuricenus budensis				Center for Biology and Management of Populations, Montpellier	adult
CBGPC	CBGPC1622-21	CCOC06925_0101	CC06925	BOLD:ACD4119	CCOC06925_0101	658[0n]				No				13-Jul-2009	Clytus lama				Center for Biology and Management of Populations, Montpellier	adult
HMYZ	HMYZ227-23	SNMI291	SK1136	BOLD:ACD4225		648[0n]	2			Yes				19-Jul-2022	Chlorophorus varius	imago		To Be Vouchered:Holdup/Private	Slovak National Museum, Natural History Museum
GCOL	GCOL6503-16	ZFMK-TIS-2508396		BOLD:ACJ7377	ZFMK-TIS-2508396	658[0n]	2	KU919020		Yes				25-Aug-2013	Pogonocherus fasciculatus	adult			Zoologisches Forschungsmuseum Alexander Koenig	http://id.zfmk.de/collection_ZFMK/2508396/492698/63776
CBGPC	CBGPC1843-21	CCOC07908_0101	CC07908	BOLD:AAO4417	CCOC07908_0101	658[0n]				No				04-Jun-2007	Stenopterus rufus				Center for Biology and Management of Populations, Montpellier	adult
TDAOE	TDAOE736-21	TLMF I. VAR. 00094		BOLD:AAC3388	2187251	658[1n]	2		1	Yes				04-Sep-2020	Monochamus sartor				Tiroler Landesmuseum Ferdinandeum
CBGPC	CBGPC1846-21	CCOC07920_0101	CC07920	BOLD:ABA3171	CCOC07920_0101	640[1n]				No				04-Jun-2007	Stenurella nigra				Center for Biology and Management of Populations, Montpellier	adult
CBGPC	CBGPC1847-21	CCOC07921_0101	CC07921	BOLD:ACD1086	CCOC07921_0101	658[0n]				No				04-Jun-2007	Stenurella septempunctata				Center for Biology and Management of Populations, Montpellier	adult
GMBUC	GMBUC244-14	BIOUG15079-D09	GMP#00106	BOLD:ACD1086	BIOUG15079-D09	582[1n]	1			No				21-Jun-2012	Stenurella septempunctata			Vouchered:Registered Collection	Centre for Biodiversity Genomics
CBGPC	CBGPC1849-21	CCOC07925_0101	CC07925	BOLD:ACD1086	CCOC07925_0101	529[2n]				No				04-Jun-2007	Stenurella septempunctata				Center for Biology and Management of Populations, Montpellier	adult
CBGPC	CBGPC047-21	CCOC04685_0101	CC04685	BOLD:ABW4504	CCOC04685_0101	658[0n]				No				30-Jun-2008	Xylotrechus antilope	Adult			Center for Biology and Management of Populations, Montpellier	adult
GMGMK	GMGMK946-14	BIOUG17181-F05	GMP#06026	BOLD:AAO4230	BIOUG17181-F05	514[0n]	1			No				02-Jun-2014	Grammoptera ruficornis			Vouchered:Registered Collection	Zoologisches Forschungsmuseum Alexander Koenig
CBGPC	CBGPC1852-21	CCOC07929_0101	CC07929	BOLD:AEK0975	CCOC07929_0101	658[0n]				No				04-Jun-2007	Pseudovadonia livida				Center for Biology and Management of Populations, Montpellier	adult
CBGPC	CBGPC1853-21	CCOC07930_0101	CC07930	BOLD:AEK0975	CCOC07930_0101	658[0n]				No				04-Jun-2007	Pseudovadonia livida				Center for Biology and Management of Populations, Montpellier	adult
CBGPC	CBGPC1854-21	CCOC07935_0101	CC07935	BOLD:ABX1273	CCOC07935_0101	658[0n]				No				04-Jun-2007	Chlorophorus sartor				Center for Biology and Management of Populations, Montpellier	adult
CBGPC	CBGPC1856-21	CCOC07941_0101	CC07941	BOLD:AAX7413	CCOC07941_0101	658[0n]				No				27-Jul-2008	Purpuricenus budensis				Center for Biology and Management of Populations, Montpellier	adult
CBGPC	CBGPC1857-21	CCOC07942_0101	CC07942	BOLD:AAN9955	CCOC07942_0101	658[0n]				No				26-Jul-2008	Agapanthia cardui				Center for Biology and Management of Populations, Montpellier	adult
CBGPC	CBGPC1858-21	CCOC07943_0101	CC07943	BOLD:AAN9955	CCOC07943_0101	658[0n]				No				26-Jul-2008	Agapanthia cardui				Center for Biology and Management of Populations, Montpellier	adult
CBGPC	CBGPC1859-21	CCOC07953_0101	CC07953	BOLD:ABX2293	CCOC07953_0101	658[0n]				No				11-Jun-2007	Anoplodera sexguttata				Center for Biology and Management of Populations, Montpellier	adult
CBGPC	CBGPC1860-21	CCOC07954_0101	CC07954	BOLD:ABX2293	CCOC07954_0101	658[0n]				No				11-Jun-2007	Anoplodera sexguttata				Center for Biology and Management of Populations, Montpellier	adult
CBGPC	CBGPC1861-21	CCOC07956_0101	CC07956	BOLD:AEJ2755	CCOC07956_0101	658[0n]				No				11-Jun-2007	Aegomorphus krueperi				Center for Biology and Management of Populations, Montpellier	adult
CBGPC	CBGPC1862-21	CCOC07957_0101	CC07957	BOLD:AEJ2754	CCOC07957_0101	658[0n]			1	No				11-Jun-2007	Aegomorphus krueperi				Center for Biology and Management of Populations, Montpellier	adult
CBGPC	CBGPC1863-21	CCOC07958_0101	CC07958	BOLD:AEJ2755	CCOC07958_0101	658[0n]				No				11-Jun-2007	Aegomorphus krueperi				Center for Biology and Management of Populations, Montpellier	adult
CBGPC	CBGPC1864-21	CCOC07959_0101	CC07959	BOLD:AEJ2754	CCOC07959_0101	658[0n]				No				11-Jun-2007	Aegomorphus krueperi				Center for Biology and Management of Populations, Montpellier	adult
CBGPC	CBGPC1865-21	CCOC07960_0101	CC07960	BOLD:AEJ2342	CCOC07960_0101	658[1n]				No				11-Jun-2007	Purpuricenus kaehleri				Center for Biology and Management of Populations, Montpellier	adult
CBGPC	CBGPC1866-21	CCOC07962_0101	CC07962	BOLD:ACD1086	CCOC07962_0101	658[0n]				No				11-Jun-2007	Stenurella septempunctata				Center for Biology and Management of Populations, Montpellier	adult
FBCER	FBCOQ095-13	BFB_Col_FK_10545	12.06.18-kef	BOLD:AAO1346	BFB_Col_FK_10545	658[0n]	2	KM447456	1	Yes				18-Jun-2012	Phytoecia nigricornis	A			Bavarian State Collection of Zoology
CBGPC	CBGPC1868-21	CCOC07976_0101	CC07976	BOLD:AEK1233	CCOC07976_0101	658[0n]				No				08-Jul-2008	Vadonia unipunctata				Center for Biology and Management of Populations, Montpellier	adult
CBGPC	CBGPC1869-21	CCOC07983_0101	CC07983	BOLD:AAJ2082	CCOC07983_0101	658[0n]				No				08-Jul-2008	Anastrangalia sanguinolenta				Center for Biology and Management of Populations, Montpellier	adult
CBGPC	CBGPC1870-21	CCOC07984_0101	CC07984		CCOC07984_0101	551[10n]				No				08-Jul-2008	Stenurella melanura				Center for Biology and Management of Populations, Montpellier	adult
CBGPC	CBGPC1871-21	CCOC07985_0101	CC07985	BOLD:ACC3507	CCOC07985_0101	658[0n]				No				03-Jul-2008	Stenopterus rufus				Center for Biology and Management of Populations, Montpellier	adult
CBGPC	CBGPC1872-21	CCOC07990_0101	CC07990	BOLD:AAP7401	CCOC07990_0101	658[0n]				No				02-Jul-2008	Molorchus minor				Center for Biology and Management of Populations, Montpellier	adult
CBGPC	CBGPC1873-21	CCOC07991_0101	CC07991	BOLD:AAP7401	CCOC07991_0101	658[0n]				No				02-Jul-2008	Molorchus minor				Center for Biology and Management of Populations, Montpellier	adult
CBGPC	CBGPC1874-21	CCOC07999_0101	CC07999	BOLD:ACU0222	CCOC07999_0101	658[0n]				No				01-Jul-2008	Stenopterus ater				Center for Biology and Management of Populations, Montpellier	adult
CBGPC	CBGPC1875-21	CCOC08000_0101	CC08000	BOLD:ACD3961	CCOC08000_0101	658[0n]				No				01-Jul-2008	Clytus rhamni				Center for Biology and Management of Populations, Montpellier	adult
GBAAT	GBMNC63084-20	MN717975	MN717975	BOLD:AAH8082		658[0n]		MN717975		No					Trichoferus campestris				Mined from GenBank, NCBI
CBGPC	CBGPC1877-21	CCOC08003_0101	CC08003	BOLD:ABX1273	CCOC08003_0101	658[0n]				No				01-Jul-2008	Chlorophorus ruficornis				Center for Biology and Management of Populations, Montpellier	adult
CBGPC	CBGPC1878-21	CCOC08004_0101	CC08004	BOLD:ACD4189	CCOC08004_0101	658[0n]				No				01-Jul-2008	Chlorophorus trifasciatus				Center for Biology and Management of Populations, Montpellier	adult
CBGPC	CBGPC1879-21	CCOC08005_0101	CC08005	BOLD:ABX1273	CCOC08005_0101	658[0n]				No				01-Jul-2008	Chlorophorus sartor				Center for Biology and Management of Populations, Montpellier	adult
CBGPC	CBGPC1880-21	CCOC08007_0101	CC08007	BOLD:AEK1610	CCOC08007_0101	658[0n]			1	No				01-Jul-2008	Aegomorphus clavipes				Center for Biology and Management of Populations, Montpellier	adult
CBGPC	CBGPC1881-21	CCOC08008_0101	CC08008	BOLD:AEJ0622	CCOC08008_0101	658[0n]			1	No				01-Jul-2008	Aegomorphus clavipes				Center for Biology and Management of Populations, Montpellier	adult
CBGPC	CBGPC1882-21	CCOC08009_0101	CC08009	BOLD:AEK1610	CCOC08009_0101	658[0n]				No				01-Jul-2008	Aegomorphus clavipes				Center for Biology and Management of Populations, Montpellier	adult
CBGPC	CBGPC1886-21	CCOC08021_0101	CC08021	BOLD:ACU0222	CCOC08021_0101	633[0n]				No				01-Jul-2008	Stenopterus ater				Center for Biology and Management of Populations, Montpellier	adult
CBGPC	CBGPC1887-21	CCOC08022_0101	CC08022	BOLD:ACU0222	CCOC08022_0101	658[0n]				No				01-Jul-2008	Stenopterus ater				Center for Biology and Management of Populations, Montpellier	adult
CBGPC	CBGPC1888-21	CCOC08023_0101	CC08023	BOLD:ACU0222	CCOC08023_0101	658[0n]				No				01-Jul-2008	Stenopterus ater				Center for Biology and Management of Populations, Montpellier	adult
CBGPC	CBGPC1889-21	CCOC08027_0101	CC08027	BOLD:ABX1255	CCOC08027_0101	658[0n]				No				01-Jul-2008	Stictoleptura cordigera				Center for Biology and Management of Populations, Montpellier	adult
CBGPC	CBGPC1890-21	CCOC08028_0101	CC08028	BOLD:ABX1255	CCOC08028_0101	658[0n]				No				01-Jul-2008	Stictoleptura cordigera				Center for Biology and Management of Populations, Montpellier	adult
CBGPC	CBGPC1892-21	CCOC08036_0101	CC08036	BOLD:ACJ5849	CCOC08036_0101	658[0n]				No				01-Jul-2008	Pachytodes erraticus				Center for Biology and Management of Populations, Montpellier	adult
CBGPC	CBGPC1894-21	CCOC08047_0101	CC08047	BOLD:ABX1255	CCOC08047_0101	658[0n]				No				05-Jul-2008	Stictoleptura cordigera				Center for Biology and Management of Populations, Montpellier	adult
CBGPC	CBGPC1895-21	CCOC08048_0101	CC08048	BOLD:ACD4165	CCOC08048_0101	658[0n]				No				05-Jul-2008	Stictoleptura trisignata				Center for Biology and Management of Populations, Montpellier	adult
CBGPC	CBGPC1896-21	CCOC08049_0101	CC08049	BOLD:ACD4165	CCOC08049_0101	658[0n]				No				05-Jul-2008	Stictoleptura trisignata				Center for Biology and Management of Populations, Montpellier	adult
CBGPC	CBGPC1897-21	CCOC08050_0101	CC08050	BOLD:ACD4165	CCOC08050_0101	658[0n]				No				05-Jul-2008	Stictoleptura trisignata				Center for Biology and Management of Populations, Montpellier	adult
CBGPC	CBGPC1898-21	CCOC08058_0101	CC08058	BOLD:AAD8900	CCOC08058_0101	576[0n]				No				07-Jul-2008	Phymatodes testaceus				Center for Biology and Management of Populations, Montpellier	adult
CBGPC	CBGPC1900-21	CCOC08064_0101	CC08064	BOLD:ACD4240	CCOC08064_0101	658[0n]				No				04-Jul-2008	Anaesthetis testacea				Center for Biology and Management of Populations, Montpellier	adult
CBGPC	CBGPC1901-21	CCOC08065_0101	CC08065	BOLD:ACD4240	CCOC08065_0101	658[0n]				No				04-Jul-2008	Anaesthetis testacea				Center for Biology and Management of Populations, Montpellier	adult
CBGPC	CBGPC1902-21	CCOC08068_0101	CC08068	BOLD:ACD4159	CCOC08068_0101	658[0n]				No				04-Jul-2008	Pseudovadonia livida				Center for Biology and Management of Populations, Montpellier	adult
CBGPC	CBGPC1903-21	CCOC08069_0101	CC08069	BOLD:ACD4159	CCOC08069_0101	658[0n]				No				04-Jul-2008	Pseudovadonia livida				Center for Biology and Management of Populations, Montpellier	adult
CBGPC	CBGPC1904-21	CCOC08070_0101	CC08070	BOLD:ACD4159	CCOC08070_0101	658[0n]				No				04-Jul-2008	Pseudovadonia livida				Center for Biology and Management of Populations, Montpellier	adult
CBGPC	CBGPC1905-21	CCOC08071_0101	CC08071	BOLD:ACC3507	CCOC08071_0101	658[0n]				No				04-Jul-2008	Stenopterus rufus				Center for Biology and Management of Populations, Montpellier	adult
CBGPC	CBGPC1906-21	CCOC08074_0101	CC08074	BOLD:AAZ2654	CCOC08074_0101	658[0n]				No				04-Jul-2008	Stenurella bifasciata				Center for Biology and Management of Populations, Montpellier	adult
CBGPC	CBGPC1907-21	CCOC08075_0101	CC08075	BOLD:AAP7171	CCOC08075_0101	658[0n]				No				04-Jul-2008	Stenurella melanura				Center for Biology and Management of Populations, Montpellier	adult
CBGPC	CBGPC1908-21	CCOC08080_0101	CC08080	BOLD:ACJ5849	CCOC08080_0101	657[1n]				No				04-Jul-2008	Pachytodes erraticus				Center for Biology and Management of Populations, Montpellier	adult
CBGPC	CBGPC1909-21	CCOC08081_0101	CC08081	BOLD:ACJ5849	CCOC08081_0101	658[0n]				No				04-Jul-2008	Pachytodes erraticus				Center for Biology and Management of Populations, Montpellier	adult
CBGPC	CBGPC1910-21	CCOC08082_0101	CC08082	BOLD:ACJ5849	CCOC08082_0101	658[0n]				No				04-Jul-2008	Pachytodes erraticus				Center for Biology and Management of Populations, Montpellier	adult
CBGPC	CBGPC1911-21	CCOC08083_0101	CC08083	BOLD:ACJ5849	CCOC08083_0101	658[0n]				No				04-Jul-2008	Pachytodes erraticus				Center for Biology and Management of Populations, Montpellier	adult
CBGPC	CBGPC1912-21	CCOC08089_0101	CC08089	BOLD:ACC3507	CCOC08089_0101	658[0n]				No				04-Jul-2008	Stenopterus rufus				Center for Biology and Management of Populations, Montpellier	adult
CBGPC	CBGPC1413-21	CCOC04995_0101	CC04995	BOLD:ABX9051	CCOC04995_0101	656[0n]				No				10-Jul-2008	Anaglyptus mysticus				Center for Biology and Management of Populations, Montpellier	adult
CBGPC	CBGPC1914-21	CCOC08092_0101	CC08092	BOLD:ACD3940	CCOC08092_0101	658[0n]				No				04-Jul-2008	Stenurella bifasciata				Center for Biology and Management of Populations, Montpellier	adult
GMGMK	GMGMK1010-14	BIOUG17182-C10	GMP#06026	BOLD:AAO4230	BIOUG17182-C10	611[0n]	1			No				02-Jun-2014	Grammoptera ruficornis			Vouchered:Registered Collection	Zoologisches Forschungsmuseum Alexander Koenig
FBCER	FBCOD301-11	BC ZSM COL 02771	11.04.29-ks1	BOLD:AAO4230	BFB_Col_FK_2771	658[0n]	2	KM445734	1	Yes				29-Apr-2011	Grammoptera ruficornis	A			Bavarian State Collection of Zoology
FBCER	FBCOD302-11	BC ZSM COL 02772	11.04.29-ks1	BOLD:AAN9247	BFB_Col_FK_2772	658[0n]	2	KM441377	1	Yes				29-Apr-2011	Alosterna tabacicolor	A			Bavarian State Collection of Zoology
FBCER	FBCOD303-11	BC ZSM COL 02773	11.04.29-ks1	BOLD:AAN9247	BFB_Col_FK_2773	658[0n]	2	KM444427	1	Yes				29-Apr-2011	Alosterna tabacicolor	A			Bavarian State Collection of Zoology
CBGPC	CBGPC1919-21	CCOC08127_0101	CC08127	BOLD:AAD6525	CCOC08127_0101	658[0n]				No				09-Jul-2008	Callidium violaceum				Center for Biology and Management of Populations, Montpellier	adult
CBGPC	CBGPC1920-21	CCOC08135_0101	CC08135	BOLD:AAO2826	CCOC08135_0101	658[0n]				No				09-Jul-2008	Clytus arietis				Center for Biology and Management of Populations, Montpellier	adult
CBGPC	CBGPC1922-21	CCOC08151_0101	CC08151	BOLD:ABW5098	CCOC08151_0101	658[0n]				No				09-Jul-2008	Asemum striatum				Center for Biology and Management of Populations, Montpellier	adult
CBGPC	CBGPC1923-21	CCOC08152_0101	CC08152	BOLD:ACP6220	CCOC08152_0101	658[0n]				No				09-Jul-2008	Asemum striatum				Center for Biology and Management of Populations, Montpellier	adult
CBGPC	CBGPC1924-21	CCOC08256_0101	CC08256	BOLD:AAO4547	CCOC08256_0101	521[4n]				No				26-Jun-2008	Grammoptera ustulata				Center for Biology and Management of Populations, Montpellier	adult
GBAAJ	GBMNE15588-21	MT908989		BOLD:ACD4157	BTS14	658[0n]		MT908989		No					Arhopalus ferus				Mined from GenBank, NCBI
COLAT	COLAT167-08	AtA-08-167	AtA-08-167	BOLD:AAI5475		629[0n]	4			Yes				14-Jun-2002	Oxymirus cursor	A	Oxymirus cursor (Linnaeus)		Canadian Forest Service, Atlantic Forestry Centre
CBGPC	CBGPC1927-21	CCOC08299_0101	CC08299	BOLD:AAE6807	CCOC08299_0101	658[0n]				No				21-Jul-2009	Rutpela maculata				Center for Biology and Management of Populations, Montpellier	adult
GBAAJ	GBMNE15591-21	MZ520356		BOLD:AEJ2233	MZ520356	594[0n]		MZ520356		No					Cerambyx cerdo				Mined from GenBank, NCBI
GBAAJ	GBMNE15592-21	MZ520355		BOLD:AEJ2233	MZ520355	594[0n]		MZ520355		No					Cerambyx cerdo				Mined from GenBank, NCBI
GBAAJ	GBMNE15593-21	MZ520354		BOLD:AEJ2233	MZ520354	594[0n]		MZ520354		No					Cerambyx cerdo				Mined from GenBank, NCBI
GBAAJ	GBMNE15594-21	MZ520353		BOLD:AEJ2233	MZ520353	594[0n]		MZ520353		No					Cerambyx cerdo				Mined from GenBank, NCBI
CBGPC	CBGPC1932-21	CCOC08991_0101	CC08991	BOLD:AEK1973	CCOC08991_0101	658[0n]			1	No				19-Jul-2009	Agapanthia villosoviridescens				Center for Biology and Management of Populations, Montpellier	adult
GBAAJ	GBMNE15596-21	MZ520337		BOLD:ACD3927	MZ520337	591[0n]		MZ520337		No					Cerambyx welensii				Mined from GenBank, NCBI
FBCER	FBCOQ162-13	BFB_Col_FK_10422	12.06.17-kes	BOLD:ACZ1528	BFB_Col_FK_10422	658[0n]		KM447029	1	No				17-Jun-2012	Mesosa nebulosa	A			Bavarian State Collection of Zoology
GBAAJ	GBMNE15598-21	MZ520335		BOLD:ACD3927	MZ520335	617[0n]		MZ520335		No					Cerambyx welensii				Mined from GenBank, NCBI
GBAAJ	GBMNE15599-21	MZ520334		BOLD:ACD3927	MZ520334	617[0n]		MZ520334		No					Cerambyx welensii				Mined from GenBank, NCBI
GBAAJ	GBMNE15600-21	MZ520333		BOLD:ACD3927	MZ520333	617[0n]		MZ520333		No					Cerambyx welensii				Mined from GenBank, NCBI
GBAAJ	GBMNE15601-21	MZ520332		BOLD:ACD3927	MZ520332	617[0n]		MZ520332		No					Cerambyx welensii				Mined from GenBank, NCBI
GBAAJ	GBMNE15602-21	MZ520331		BOLD:ACD3927	MZ520331	617[0n]		MZ520331		No					Cerambyx welensii				Mined from GenBank, NCBI
CBGPC	CBGPC1940-21	CCOC09073_0101	CC09073	BOLD:AAI8975	CCOC09073_0101	658[1n]				No				21-Jul-2009	Stictoleptura rubra				Center for Biology and Management of Populations, Montpellier	adult
GBAAJ	GBMNE15604-21	MT908999		BOLD:ACD4213	P5_58	658[0n]		MT908999		No					Chlorophorus glabromaculatus				Mined from GenBank, NCBI
CBGPC	CBGPC1942-21	CCOC09075_0101	CC09075	BOLD:AAI8975	CCOC09075_0101	658[0n]				No				21-Jul-2009	Stictoleptura rubra				Center for Biology and Management of Populations, Montpellier	adult
CBGPC	CBGPC1944-21	CCOC09087_0101	CC09087	BOLD:AAP7171	CCOC09087_0101	523[1n]				No				21-Jul-2009	Stenurella melanura				Center for Biology and Management of Populations, Montpellier	adult
CBGPC	CBGPC1945-21	CCOC09100_0101	CC09100	BOLD:ACD4119	CCOC09100_0101	658[0n]				No				17-Jul-2009	Clytus lama				Center for Biology and Management of Populations, Montpellier	adult
CBGPC	CBGPC1946-21	CCOC09105_0101	CC09105	BOLD:AEK0350	CCOC09105_0101	658[0n]				No				20-Jul-2009	Chlorophorus figuratus				Center for Biology and Management of Populations, Montpellier	adult
CBGPC	CBGPC1948-21	CCOC09113_0101	CC09113	BOLD:ACU0222	CCOC09113_0101	658[1n]				No				20-Jul-2009	Stenopterus ater				Center for Biology and Management of Populations, Montpellier	adult
CBGPC	CBGPC1949-21	CCOC09116_0101	CC09116	BOLD:AAP7171	CCOC09116_0101	633[0n]				No				20-Jul-2009	Stenurella melanura				Center for Biology and Management of Populations, Montpellier	adult
CBGPC	CBGPC1950-21	CCOC09123_0101	CC09123	BOLD:AAZ2654	CCOC09123_0101	658[0n]				No				20-Jul-2009	Stenurella bifasciata				Center for Biology and Management of Populations, Montpellier	adult
COLAT	COLAT166-08	AtA-08-166	AtA-08-166	BOLD:AAI5475		630[0n]	4			Yes				14-Jun-2002	Oxymirus cursor	A	Oxymirus cursor (Linnaeus)		Canadian Forest Service, Atlantic Forestry Centre
CBGPC	CBGPC1955-21	CCOC09145_0101	CC09145	BOLD:AAP7171	CCOC09145_0101	658[0n]				No				21-Jul-2009	Stenurella melanura				Center for Biology and Management of Populations, Montpellier	adult
GBCEB	GBCOD863-13	GBOL_Col_FK_5898	11.05.25-k2	BOLD:AAP7401	GBOL_Col_FK_5898	624[0n]	2	KM442096	1	Yes				25-May-2011	Molorchus minor	A			Bavarian State Collection of Zoology
CBGPC	CBGPC1960-21	CCOC09203_0101	CC09203	BOLD:AEK1233	CCOC09203_0101	602[4n]				No				09-Jun-2010	Vadonia unipunctata				Center for Biology and Management of Populations, Montpellier	adult
CBGPC	CBGPC1961-21	CCOC09204_0101	CC09204	BOLD:AEK1233	CCOC09204_0101	658[0n]				No				09-Jun-2010	Vadonia unipunctata				Center for Biology and Management of Populations, Montpellier	adult
CBGPC	CBGPC1962-21	CCOC09206_0101	CC09206	BOLD:ACD4159	CCOC09206_0101	658[0n]				No				09-Jun-2010	Pseudovadonia livida				Center for Biology and Management of Populations, Montpellier	adult
CBGPC	CBGPC1963-21	CCOC09208_0101	CC09208	BOLD:ACD3961	CCOC09208_0101	618[1n]				No				16-Jun-2010	Clytus rhamni				Center for Biology and Management of Populations, Montpellier	adult
CBGPC	CBGPC1964-21	CCOC09209_0101	CC09209	BOLD:ACD3961	CCOC09209_0101	658[0n]				No				16-Jun-2010	Clytus rhamni				Center for Biology and Management of Populations, Montpellier	adult
CBGPC	CBGPC1965-21	CCOC09210_0101	CC09210	BOLD:ACD3961	CCOC09210_0101	658[0n]				No				16-Jun-2010	Clytus rhamni				Center for Biology and Management of Populations, Montpellier	adult
CBGPC	CBGPC1966-21	CCOC09216_0101	CC09216	BOLD:ABX1273	CCOC09216_0101	658[0n]				No				16-Jun-2010	Chlorophorus sartor				Center for Biology and Management of Populations, Montpellier	adult
CBGPC	CBGPC1967-21	CCOC09217_0101	CC09217	BOLD:ABX1273	CCOC09217_0101	658[0n]				No				16-Jun-2010	Chlorophorus sartor				Center for Biology and Management of Populations, Montpellier	adult
CBGPC	CBGPC1644-21	CCOC07021_0101	CC07021	BOLD:AAP7242	CCOC07021_0101	658[3n]				No				26-Jun-2009	Cerambyx scopolii				Center for Biology and Management of Populations, Montpellier	adult
CBGPC	CBGPC1969-21	CCOC09223_0101	CC09223	BOLD:ABX1255	CCOC09223_0101	658[0n]				No				09-Jun-2010	Stictoleptura cordigera				Center for Biology and Management of Populations, Montpellier	adult
CBGPC	CBGPC1970-21	CCOC09231_0101	CC09231	BOLD:AEI9961	CCOC09231_0101	658[0n]				No				09-Jun-2010	Purpuricenus budensis				Center for Biology and Management of Populations, Montpellier	adult
CBGPC	CBGPC1971-21	CCOC09236_0101	CC09236	BOLD:AAJ2825	CCOC09236_0101	658[0n]				No				17-Jun-2010	Acanthocinus aedilis				Center for Biology and Management of Populations, Montpellier	adult
CBGPC	CBGPC1972-21	CCOC09237_0101	CC09237	BOLD:AAJ2825	CCOC09237_0101	658[0n]				No				17-Jun-2010	Acanthocinus aedilis				Center for Biology and Management of Populations, Montpellier	adult
CBGPC	CBGPC1973-21	CCOC09245_0101	CC09245	BOLD:AAN9955	CCOC09245_0101	658[0n]				No				09-Jun-2010	Agapanthia cardui				Center for Biology and Management of Populations, Montpellier	adult
CBGPC	CBGPC1645-21	CCOC07028_0101	CC07028	BOLD:AAE6807	CCOC07028_0101	658[5n]				No				26-Jun-2009	Rutpela maculata				Center for Biology and Management of Populations, Montpellier	adult
BARSC	BARSC413-16	BARS_2015_20_413	2015_20E_COL_42	BOLD:AAE9431		658[0n]	2			Yes				20-Jun-2015	Tetrops praeustus	A			Research Collection of Beverly Mcclenaghan
GMGMK	GMGMK1073-14	BIOUG17222-A02	GMP#06026	BOLD:AAP7171	BIOUG17222-A02	573[0n]	1			No				02-Jun-2014	Stenurella melanura			Vouchered:Registered Collection	Zoologisches Forschungsmuseum Alexander Koenig
GMGMK	GMGMK1074-14	BIOUG17222-A03	GMP#06026	BOLD:AAP7171	BIOUG17222-A03	582[0n]	1			No				02-Jun-2014	Stenurella melanura			Vouchered:Registered Collection	Zoologisches Forschungsmuseum Alexander Koenig
GMGMK	GMGMK1075-14	BIOUG17222-A04	GMP#06026	BOLD:AAP7171	BIOUG17222-A04	573[0n]	1			No				02-Jun-2014	Stenurella melanura			Vouchered:Registered Collection	Zoologisches Forschungsmuseum Alexander Koenig
CBGPC	CBGPC1981-21	CCOC09258_0101	CC09258	BOLD:ACD4159	CCOC09258_0101	658[0n]				No				09-Jun-2010	Pseudovadonia livida				Center for Biology and Management of Populations, Montpellier	adult
GMGMK	GMGMK1077-14	BIOUG17222-A06	GMP#06026	BOLD:AAP7171	BIOUG17222-A06	564[0n]	1			No				02-Jun-2014	Stenurella melanura			Vouchered:Registered Collection	Zoologisches Forschungsmuseum Alexander Koenig
CBGPC	CBGPC1983-21	CCOC09263_0101	CC09263	BOLD:ACD4047	CCOC09263_0101	638[1n]				No				17-Jun-2010	Anoplodera rufipes				Center for Biology and Management of Populations, Montpellier	adult
CBGPC	CBGPC1984-21	CCOC09264_0101	CC09264	BOLD:AEJ5156	CCOC09264_0101	658[0n]				No				17-Jun-2010	Callimus angulatus				Center for Biology and Management of Populations, Montpellier	adult
GMGMK	GMGMK1080-14	BIOUG17222-A09	GMP#06026	BOLD:AAP7171	BIOUG17222-A09	588[0n]	1			No				02-Jun-2014	Stenurella melanura			Vouchered:Registered Collection	Zoologisches Forschungsmuseum Alexander Koenig
CBGPC	CBGPC1986-21	CCOC09266_0101	CC09266	BOLD:ABV4009	CCOC09266_0101	658[0n]				No				17-Jun-2010	Stenostola ferrea				Center for Biology and Management of Populations, Montpellier	adult
CBGPC	CBGPC1987-21	CCOC09267_0101	CC09267	BOLD:AEJ4377	CCOC09267_0101	658[0n]				No				22-Jun-2010	Dinoptera collaris				Center for Biology and Management of Populations, Montpellier	adult
CBGPC	CBGPC1988-21	CCOC09270_0101	CC09270	BOLD:AEK1233	CCOC09270_0101	658[0n]				No				22-Jun-2010	Vadonia unipunctata				Center for Biology and Management of Populations, Montpellier	adult
CBGPC	CBGPC1989-21	CCOC09271_0101	CC09271	BOLD:AEK1233	CCOC09271_0101	658[0n]				No				22-Jun-2010	Vadonia unipunctata				Center for Biology and Management of Populations, Montpellier	adult
CBGPC	CBGPC1990-21	CCOC09273_0101	CC09273	BOLD:ACC3507	CCOC09273_0101	658[0n]				No				22-Jun-2010	Stenopterus rufus				Center for Biology and Management of Populations, Montpellier	adult
GBAAB	GBCLC693-19	KJ159167		BOLD:ADK4094		500[0n]		KJ159167		No					Tetropium castaneum				Mined from GenBank, NCBI
CBGPC	CBGPC1993-21	CCOC09276_0101	CC09276	BOLD:ACO7318	CCOC09276_0101	658[0n]				No				22-Jun-2010	Phytoecia pustulata				Center for Biology and Management of Populations, Montpellier	adult
CBGPC	CBGPC1994-21	CCOC09277_0101	CC09277	BOLD:ACD3940	CCOC09277_0101	629[1n]				No				09-Jun-2010	Stenurella bifasciata				Center for Biology and Management of Populations, Montpellier	adult
CBGPC	CBGPC1995-21	CCOC09278_0101	CC09278	BOLD:ACD3940	CCOC09278_0101	658[0n]				No				09-Jun-2010	Stenurella bifasciata				Center for Biology and Management of Populations, Montpellier	adult
CBGPC	CBGPC1996-21	CCOC09279_0101	CC09279	BOLD:ACD3940	CCOC09279_0101	658[0n]				No				09-Jun-2010	Stenurella bifasciata				Center for Biology and Management of Populations, Montpellier	adult
CBGPC	CBGPC1997-21	CCOC09283_0101	CC09283	BOLD:ACD3961	CCOC09283_0101	658[0n]				No				09-Jun-2010	Clytus rhamni				Center for Biology and Management of Populations, Montpellier	adult
CBGPC	CBGPC1998-21	CCOC09284_0101	CC09284	BOLD:ACD3961	CCOC09284_0101	658[0n]				No				09-Jun-2010	Clytus rhamni				Center for Biology and Management of Populations, Montpellier	adult
CBGPC	CBGPC1999-21	CCOC09285_0101	CC09285	BOLD:AAX7413	CCOC09285_0101	658[0n]				No				09-Jun-2010	Purpuricenus budensis				Center for Biology and Management of Populations, Montpellier	adult
GCOL	GCOL3475-16	ZFMK-TIS-18656		BOLD:AAP7353	ZFMK-TIS-18656	658[0n]	2	KU912974		Yes					Pogonocherus hispidus				Zoologisches Forschungsmuseum Alexander Koenig
CBGPC	CBGPC2001-21	CCOC09290_0101	CC09290	BOLD:ABA3171	CCOC09290_0101	658[0n]				No				09-Jun-2010	Stenurella nigra				Center for Biology and Management of Populations, Montpellier	adult
CBGPC	CBGPC2002-21	CCOC09291_0101	CC09291	BOLD:ABA3171	CCOC09291_0101	658[0n]				No				09-Jun-2010	Stenurella nigra				Center for Biology and Management of Populations, Montpellier	adult
CBGPC	CBGPC2003-21	CCOC09292_0101	CC09292	BOLD:ABX1273	CCOC09292_0101	658[0n]				No				09-Jun-2010	Chlorophorus sartor				Center for Biology and Management of Populations, Montpellier	adult
CBGPC	CBGPC2006-21	CCOC09296_0101	CC09296	BOLD:ABA3171	CCOC09296_0101	658[0n]				No				09-Jun-2010	Stenurella nigra				Center for Biology and Management of Populations, Montpellier	adult
CBGPC	CBGPC2007-21	CCOC09297_0101	CC09297	BOLD:AEF5551	CCOC09297_0101	658[0n]				No				09-Jun-2010	Stictoleptura scutellata				Center for Biology and Management of Populations, Montpellier	adult
CBGPC	CBGPC2009-21	CCOC09405_0101	CC09405	BOLD:ABX1255	CCOC09405_0101	658[0n]				No				09-Jun-2010	Stictoleptura cordigera				Center for Biology and Management of Populations, Montpellier	adult
CBGPC	CBGPC2010-21	CCOC09406_0101	CC09406	BOLD:ABX1255	CCOC09406_0101	658[0n]				No				09-Jun-2010	Stictoleptura cordigera				Center for Biology and Management of Populations, Montpellier	adult
CBGPC	CBGPC2011-21	CCOC09419_0101	CC09419	BOLD:AAO4417	CCOC09419_0101	658[0n]				No				09-Jun-2010	Stenopterus rufus				Center for Biology and Management of Populations, Montpellier	adult
CBGPC	CBGPC2012-21	CCOC09427_0101	CC09427	BOLD:ACD4165	CCOC09427_0101	658[0n]				No				09-Jun-2010	Stictoleptura trisignata				Center for Biology and Management of Populations, Montpellier	adult
CBGPC	CBGPC2013-21	CCOC09428_0101	CC09428	BOLD:ACD4165	CCOC09428_0101	658[0n]				No				09-Jun-2010	Stictoleptura trisignata				Center for Biology and Management of Populations, Montpellier	adult
CBGPC	CBGPC2017-21	CCOC09460_0101	CC09460	BOLD:AAI8975	CCOC09460_0101	658[0n]				No				16-Jul-2010	Stictoleptura rubra				Center for Biology and Management of Populations, Montpellier	adult
CBGPC	CBGPC2018-21	CCOC09461_0101	CC09461	BOLD:AAI8975	CCOC09461_0101	658[0n]				No				16-Jul-2010	Stictoleptura rubra				Center for Biology and Management of Populations, Montpellier	adult
CBGPC	CBGPC2019-21	CCOC09465_0101	CC09465	BOLD:ABX1255	CCOC09465_0101	658[0n]				No				21-Jul-2010	Stictoleptura cordigera				Center for Biology and Management of Populations, Montpellier	adult
CBGPC	CBGPC2020-21	CCOC09467_0101	CC09467	BOLD:ABX1255	CCOC09467_0101	658[0n]				No				21-Jul-2010	Stictoleptura cordigera				Center for Biology and Management of Populations, Montpellier	adult
CBGPC	CBGPC2021-21	CCOC09469_0101	CC09469	BOLD:AAO4417	CCOC09469_0101	658[0n]				No				21-Jul-2010	Stenopterus rufus				Center for Biology and Management of Populations, Montpellier	adult
CBGPC	CBGPC2022-21	CCOC09474_0101	CC09474	BOLD:AAO4417	CCOC09474_0101	658[0n]				No				16-Jul-2010	Stenopterus rufus				Center for Biology and Management of Populations, Montpellier	adult
CBGPC	CBGPC2023-21	CCOC09479_0101	CC09479	BOLD:AAE6807	CCOC09479_0101	658[0n]				No				21-Jul-2010	Rutpela maculata				Center for Biology and Management of Populations, Montpellier	adult
CBGPC	CBGPC2024-21	CCOC09480_0101	CC09480	BOLD:ACG1656	CCOC09480_0101	658[0n]				No				22-Jul-2010	Leiopus femoratus				Center for Biology and Management of Populations, Montpellier	adult
CBGPC	CBGPC2025-21	CCOC09481_0101	CC09481	BOLD:ACG1656	CCOC09481_0101	658[0n]				No				22-Jul-2010	Leiopus femoratus				Center for Biology and Management of Populations, Montpellier	adult
CBGPC	CBGPC2026-21	CCOC09482_0101	CC09482	BOLD:ACG1656	CCOC09482_0101	658[0n]				No				22-Jul-2010	Leiopus femoratus				Center for Biology and Management of Populations, Montpellier	adult
CBGPC	CBGPC2027-21	CCOC09483_0101	CC09483	BOLD:ACG1656	CCOC09483_0101	658[1n]				No				22-Jul-2010	Leiopus femoratus				Center for Biology and Management of Populations, Montpellier	adult
CBGPC	CBGPC2029-21	CCOC09498_0101	CC09498	BOLD:AAE6807	CCOC09498_0101	658[0n]				No				20-Jul-2010	Rutpela maculata				Center for Biology and Management of Populations, Montpellier	adult
CBGPC	CBGPC2030-21	CCOC09499_0101	CC09499	BOLD:AAI8975	CCOC09499_0101	580[0n]				No				20-Jul-2010	Stictoleptura rubra				Center for Biology and Management of Populations, Montpellier	adult
CBGPC	CBGPC2032-21	CCOC09502_0101	CC09502	BOLD:AAP7171	CCOC09502_0101	658[0n]				No				20-Jul-2010	Stenurella melanura				Center for Biology and Management of Populations, Montpellier	adult
CBGPC	CBGPC2033-21	CCOC09503_0101	CC09503	BOLD:AAP7171	CCOC09503_0101	650[0n]				No				20-Jul-2010	Stenurella melanura				Center for Biology and Management of Populations, Montpellier	adult
CBGPC	CBGPC2034-21	CCOC09510_0101	CC09510	BOLD:ABX1273	CCOC09510_0101	658[0n]				No				20-Jul-2010	Chlorophorus sartor				Center for Biology and Management of Populations, Montpellier	adult
CBGPC	CBGPC2035-21	CCOC09511_0101	CC09511	BOLD:ABX1273	CCOC09511_0101	658[0n]				No				20-Jul-2010	Chlorophorus sartor				Center for Biology and Management of Populations, Montpellier	adult
CBGPC	CBGPC2036-21	CCOC09513_0101	CC09513	BOLD:AAI8975	CCOC09513_0101	658[0n]				No				20-Jul-2010	Stictoleptura rubra				Center for Biology and Management of Populations, Montpellier	adult
CBGPC	CBGPC2037-21	CCOC09514_0101	CC09514	BOLD:AAI8975	CCOC09514_0101	658[0n]				No				20-Jul-2010	Stictoleptura rubra				Center for Biology and Management of Populations, Montpellier	adult
CBGPC	CBGPC2039-21	CCOC09523_0101	CC09523	BOLD:AEJ6751	CCOC09523_0101	658[0n]				No				22-Jul-2010	Aegomorphus clavipes				Center for Biology and Management of Populations, Montpellier	adult
CBGPC	CBGPC2040-21	CCOC09531_0101	CC09531	BOLD:ACO7318	CCOC09531_0101	658[0n]				No				14-Jun-2010	Phytoecia pustulata				Center for Biology and Management of Populations, Montpellier	adult
CBGPC	CBGPC2041-21	CCOC09535_0101	CC09535	BOLD:AEK1974	CCOC09535_0101	658[0n]				No				14-Jun-2010	Agapanthia villosoviridescens				Center for Biology and Management of Populations, Montpellier	adult
CBGPC	CBGPC2042-21	CCOC09536_0101	CC09536	BOLD:AEK1974	CCOC09536_0101	658[0n]				No				14-Jun-2010	Agapanthia villosoviridescens				Center for Biology and Management of Populations, Montpellier	adult
CBGPC	CBGPC2043-21	CCOC09537_0101	CC09537	BOLD:AEK1233	CCOC09537_0101	578[0n]				No				11-Jun-2010	Vadonia unipunctata				Center for Biology and Management of Populations, Montpellier	adult
GBCEB	GBCOF590-13	GBOL_Col_FK_4105	12.05.13-jke	BOLD:AAO4415	GBOL_Col_FK_4105	658[0n]	2	KM451352	1	Yes				13-May-2012	Stenurella nigra	A			Bavarian State Collection of Zoology
CBGPC	CBGPC2045-21	CCOC09546_0101	CC09546	BOLD:ACJ5849	CCOC09546_0101	658[0n]				No				11-Jun-2010	Pachytodes erraticus				Center for Biology and Management of Populations, Montpellier	adult
CBGPC	CBGPC2046-21	CCOC09547_0101	CC09547	BOLD:ACJ5849	CCOC09547_0101	658[0n]				No				11-Jun-2010	Pachytodes erraticus				Center for Biology and Management of Populations, Montpellier	adult
CBGPC	CBGPC2047-21	CCOC09548_0101	CC09548	BOLD:ACJ5849	CCOC09548_0101	658[0n]				No				11-Jun-2010	Pachytodes erraticus				Center for Biology and Management of Populations, Montpellier	adult
CBGPC	CBGPC2048-21	CCOC09549_0101	CC09549	BOLD:ACJ5849	CCOC09549_0101	577[0n]				No				11-Jun-2010	Pachytodes erraticus				Center for Biology and Management of Populations, Montpellier	adult
CBGPC	CBGPC2049-21	CCOC09551_0101	CC09551	BOLD:ABX2293	CCOC09551_0101	658[0n]				No				11-Jun-2010	Anoplodera sexguttata				Center for Biology and Management of Populations, Montpellier	adult
CBGPC	CBGPC2050-21	CCOC09552_0101	CC09552	BOLD:ABX2293	CCOC09552_0101	658[0n]				No				11-Jun-2010	Anoplodera sexguttata				Center for Biology and Management of Populations, Montpellier	adult
CBGPC	CBGPC2051-21	CCOC09557_0101	CC09557	BOLD:AAP7171	CCOC09557_0101	658[0n]				No				11-Jun-2010	Stenurella melanura				Center for Biology and Management of Populations, Montpellier	adult
CBGPC	CBGPC2052-21	CCOC09558_0101	CC09558	BOLD:AAP7171	CCOC09558_0101	580[0n]				No				11-Jun-2010	Stenurella melanura				Center for Biology and Management of Populations, Montpellier	adult
CBGPC	CBGPC2053-21	CCOC09559_0101	CC09559	BOLD:AAP7171	CCOC09559_0101	658[0n]				No				11-Jun-2010	Stenurella melanura				Center for Biology and Management of Populations, Montpellier	adult
GBAAT	GBMNC63090-20	MN717969	MN717969	BOLD:AAH8082		658[0n]		MN717969		No					Trichoferus campestris				Mined from GenBank, NCBI
CBGPC	CBGPC2061-21	CCOC10243_0101	CC10243	BOLD:ABA3171	CCOC10243_0101	658[0n]				No				11-Jun-2010	Stenurella nigra				Center for Biology and Management of Populations, Montpellier	adult
CBGPC	CBGPC2065-21	CCOC10249_0101	CC10249	BOLD:AEK1974	CCOC10249_0101	658[3n]				No				14-Jun-2010	Agapanthia villosoviridescens				Center for Biology and Management of Populations, Montpellier	adult
CBGPC	CBGPC2066-21	CCOC10250_0101	CC10250	BOLD:AEK1974	CCOC10250_0101	595[1n]				No				14-Jun-2010	Agapanthia villosoviridescens				Center for Biology and Management of Populations, Montpellier	adult
CBGPC	CBGPC2069-21	CCOC10270_0101	CC10270	BOLD:AAP7171	CCOC10270_0101	624[6n]				No				11-Jun-2010	Stenurella melanura				Center for Biology and Management of Populations, Montpellier	adult
CBGPC	CBGPC1661-21	CCOC07289_0101	CC07289	BOLD:AEJ2342	CCOC07289_0101	658[0n]				No				16-Jun-2009	Purpuricenus budensis				Center for Biology and Management of Populations, Montpellier	adult
CBGPC	CBGPC2075-21	CCOC10279_0101	CC10279	BOLD:ACD4159	CCOC10279_0101	581[0n]				No				11-Jun-2010	Pseudovadonia livida				Center for Biology and Management of Populations, Montpellier	adult
CBGPC	CBGPC1662-21	CCOC07290_0101	CC07290	BOLD:AEJ2342	CCOC07290_0101	658[0n]				No				16-Jun-2009	Purpuricenus budensis				Center for Biology and Management of Populations, Montpellier	adult
CBGPC	CBGPC2077-21	CCOC10282_0101	CC10282	BOLD:ACD3940	CCOC10282_0101	658[0n]				No				11-Jun-2010	Stenurella bifasciata				Center for Biology and Management of Populations, Montpellier	adult
CBGPC	CBGPC2079-21	CCOC10294_0101	CC10294	BOLD:AAN9955	CCOC10294_0101	658[0n]				No				10-Jun-2010	Agapanthia cardui				Center for Biology and Management of Populations, Montpellier	adult
CBGPC	CBGPC2080-21	CCOC10295_0101	CC10295	BOLD:AAN9955	CCOC10295_0101	658[0n]				No				10-Jun-2010	Agapanthia cardui				Center for Biology and Management of Populations, Montpellier	adult
CBGPC	CBGPC2081-21	CCOC10300_0101	CC10300	BOLD:AAN9955	CCOC10300_0101	658[0n]				No				13-Jun-2010	Agapanthia cardui				Center for Biology and Management of Populations, Montpellier	adult
CBGPC	CBGPC2082-21	CCOC10301_0101	CC10301	BOLD:AAN9955	CCOC10301_0101	658[0n]				No				13-Jun-2010	Agapanthia cardui				Center for Biology and Management of Populations, Montpellier	adult
CBGPC	CBGPC2083-21	CCOC10302_0101	CC10302	BOLD:AEK1233	CCOC10302_0101	582[0n]				No				27-Jun-2008	Vadonia unipunctata				Center for Biology and Management of Populations, Montpellier	adult
CBGPC	CBGPC2084-21	CCOC10320_0101	CC10320	BOLD:ABW4504	CCOC10320_0101	618[1n]				No				26-Jun-2008	Xylotrechus antilope				Center for Biology and Management of Populations, Montpellier	adult
CBGPC	CBGPC2085-21	CCOC10348_0101	CC10348	BOLD:AAO2826	CCOC10348_0101	581[0n]				No				27-Jun-2008	Clytus arietis				Center for Biology and Management of Populations, Montpellier	adult
CBGPC	CBGPC2087-21	CCOC10359_0101	CC10359	BOLD:AAV7155	CCOC10359_0101	658[0n]				No				26-Jun-2008	Exocentrus adspersus				Center for Biology and Management of Populations, Montpellier	adult
CBGPC	CBGPC2088-21	CCOC10360_0101	CC10360	BOLD:AAJ1830	CCOC10360_0101	658[0n]				No				26-Jun-2008	Leiopus nebulosus				Center for Biology and Management of Populations, Montpellier	adult
CBGPC	CBGPC2089-21	CCOC10361_0101	CC10361	BOLD:ABZ8254	CCOC10361_0101	654[0n]				No				26-Jun-2008	Monochamus galloprovincialis				Center for Biology and Management of Populations, Montpellier	adult
FBCER	FBCOA793-10	BC ZSM COL 00698	10.05.16-ks2	BOLD:AAO0330	BFB_Col_FK_0698	658[0n]	2	HQ953607	1	Yes				16-May-2010	Grammoptera abdominalis	A			Bavarian State Collection of Zoology
CBGPC	CBGPC2091-21	CCOC10383_0101	CC10383	BOLD:AAO4230	CCOC10383_0101	658[0n]				No				22-Apr-2010	Grammoptera ruficornis				Center for Biology and Management of Populations, Montpellier	adult
CBGPC	CBGPC2092-21	CCOC10384_0101	CC10384	BOLD:AAO4230	CCOC10384_0101	658[0n]				No				22-Apr-2010	Grammoptera ruficornis				Center for Biology and Management of Populations, Montpellier	adult
CBGPC	CBGPC2093-21	CCOC10388_0101	CC10388	BOLD:AAO3124	CCOC10388_0101	658[0n]				No				05-May-2010	Phymatodes alni				Center for Biology and Management of Populations, Montpellier	adult
CBGPC	CBGPC2094-21	CCOC10389_0101	CC10389	BOLD:AAO3124	CCOC10389_0101	658[0n]				No				05-May-2010	Phymatodes alni				Center for Biology and Management of Populations, Montpellier	adult
CBGPC	CBGPC2095-21	CCOC10390_0101	CC10390	BOLD:AAO3124	CCOC10390_0101	655[0n]				No				05-May-2010	Phymatodes alni				Center for Biology and Management of Populations, Montpellier	adult
CBGPC	CBGPC2096-21	CCOC10391_0101	CC10391	BOLD:AAO3124	CCOC10391_0101	653[0n]				No				05-May-2010	Phymatodes alni				Center for Biology and Management of Populations, Montpellier	adult
CBGPC	CBGPC2097-21	CCOC10392_0101	CC10392	BOLD:AAO3124	CCOC10392_0101	658[0n]				No				05-May-2010	Phymatodes alni				Center for Biology and Management of Populations, Montpellier	adult
CBGPC	CBGPC2098-21	CCOC10401_0101	CC10401	BOLD:AAO4230	CCOC10401_0101	658[0n]				No				29-Apr-2010	Grammoptera ruficornis				Center for Biology and Management of Populations, Montpellier	adult
CBGPC	CBGPC2099-21	CCOC10405_0101	CC10405	BOLD:AAO4718	CCOC10405_0101	658[0n]				No				29-Apr-2010	Cortodera humeralis humeralis				Center for Biology and Management of Populations, Montpellier	adult
CBGPC	CBGPC2101-21	CCOC10428_0101	CC10428	BOLD:AAO3124	CCOC10428_0101	658[0n]				No				27-Apr-2010	Phymatodes alni				Center for Biology and Management of Populations, Montpellier	adult
GBCEB	GBCOF652-13	GBOL_Col_FK_4167	12.06.18-kef	BOLD:AAE6807	GBOL_Col_FK_4167	657[3n]	2	KM447329	1	Yes				18-Jun-2012	Rutpela maculata	A			Bavarian State Collection of Zoology
OPPEC	OPPEC4977-17	BIOUG33456-F05	GMP#03413	BOLD:AAE9431	BIOUG33456-F05	658[0n]				No				29-May-2014	Tetrops praeustus	A	SEQUELBIN-10550|Bayview Escarpment PP|Reads:1	Vouchered:Registered Collection	Centre for Biodiversity Genomics
OPPEC	OPPEC4978-17	BIOUG33456-F06	GMP#03413	BOLD:AAE9431	BIOUG33456-F06	658[0n]				No				29-May-2014	Tetrops praeustus	A	SEQUELBIN-10550|Bayview Escarpment PP|Reads:8	Vouchered:Registered Collection	Centre for Biodiversity Genomics
CBGPC	CBGPC2109-21	CCOC10442_0101	CC10442	BOLD:AAO3124	CCOC10442_0101	658[0n]				No				01-May-2010	Phymatodes alni				Center for Biology and Management of Populations, Montpellier	adult
FBCER	FBCOD495-11	BC ZSM COL 03060	11.05.11-wei	BOLD:AAO4230	BFB_Col_FK_3060	620[0n]	2	KM444978	1	Yes				11-May-2011	Grammoptera ruficornis	A			Bavarian State Collection of Zoology
CBGPC	CBGPC2111-21	CCOC10466_0101	CC10466	BOLD:AAJ2082	CCOC10466_0101	658[0n]				No				28-Jun-2006	Anastrangalia sanguinolenta				Center for Biology and Management of Populations, Montpellier	adult
CBGPC	CBGPC2112-21	CCOC10479_0101	CC10479	BOLD:AAJ2825	CCOC10479_0101	658[0n]				No				23-Mar-2006	Acanthocinus aedilis				Center for Biology and Management of Populations, Montpellier	adult
CBGPC	CBGPC2113-21	CCOC10481_0101	CC10481	BOLD:AAJ2825	CCOC10481_0101	658[0n]				No				23-Mar-2006	Acanthocinus aedilis				Center for Biology and Management of Populations, Montpellier	adult
CBGPC	CBGPC2114-21	CCOC10483_0101	CC10483	BOLD:AAP8247	CCOC10483_0101	658[0n]				No				10-Aug-2006	Prionus coriarius				Center for Biology and Management of Populations, Montpellier	adult
FBCER	FBCOD500-11	BC ZSM COL 03065	11.05.01-wei	BOLD:AAI9899	BFB_Col_FK_3065	658[0n]	2	KM450378	1	Yes				01-May-2011	Dinoptera collaris	A			Bavarian State Collection of Zoology
CBGPC	CBGPC2117-21	CCOC10511_0101	CC10511	BOLD:AAN9955	CCOC10511_0101	658[0n]				No				18-Jun-2010	Agapanthia cardui				Center for Biology and Management of Populations, Montpellier	adult
CBGPC	CBGPC2118-21	CCOC10512_0101	CC10512	BOLD:AAN9955	CCOC10512_0101	658[0n]				No				18-Jun-2010	Agapanthia cardui				Center for Biology and Management of Populations, Montpellier	adult
CBGPC	CBGPC056-21	CCOC04376_0101	CC04376	BOLD:ABW4504	CCOC04376_0101	658[0n]				No				12-Aug-2008	Xylotrechus antilope	Adult			Center for Biology and Management of Populations, Montpellier	adult
CBGPC	CBGPC2122-21	CCOC10535_0101	CC10535	BOLD:AEF5551	CCOC10535_0101	658[0n]				No				16-Jun-2010	Stictoleptura scutellata				Center for Biology and Management of Populations, Montpellier	adult
OPPEC	OPPEC4993-17	BIOUG33456-G09	GMP#03413	BOLD:AAE9431	BIOUG33456-G09	658[0n]				No				29-May-2014	Tetrops praeustus	A	SEQUELBIN-10550|Bayview Escarpment PP|Reads:13	Vouchered:Registered Collection	Centre for Biodiversity Genomics
CBGPC	CBGPC2124-21	CCOC10540_0101	CC10540	BOLD:AAV7155	CCOC10540_0101	658[0n]				No				18-Jun-2010	Exocentrus adspersus				Center for Biology and Management of Populations, Montpellier	adult
CBGPC	CBGPC2127-21	CCOC10555_0101	CC10555	BOLD:AAN9955	CCOC10555_0101	658[0n]				No				21-Jun-2010	Agapanthia cardui				Center for Biology and Management of Populations, Montpellier	adult
FBCER	FBCOE352-12	BFB_Col_FK_3867	11.05.19-h34	BOLD:AAP7242	BFB_Col_FK_3867	658[0n]	2	KM444269	1	Yes				19-May-2011	Cerambyx scopolii	A			Bavarian State Collection of Zoology
CBGPC	CBGPC2132-21	CCOC11107_0101		BOLD:AAW6793	CCOC11107_0101	658[0n]			1	No				30-May-2011	Tetropium castaneum				Center for Biology and Management of Populations, Montpellier	adult
CBGPC	CBGPC2133-21	CCOC11109_0101		BOLD:AAK2322	CCOC11109_0101	658[0n]				No				05-Jul-2011	Tetropium fuscum				Center for Biology and Management of Populations, Montpellier	adult
FBCER	FBCOD519-11	BC ZSM COL 03084	11.05.01-wei	BOLD:ABA1320	BFB_Col_FK_3084	658[0n]	2	KM449985	1	Yes				01-May-2011	Phytoecia nigricornis	A			Bavarian State Collection of Zoology
CBGPC	CBGPC2137-21	CCOC11342_0101		BOLD:ABW9440	CCOC11342_0101	658[0n]				No				19-May-2011	Saperda populnea				Center for Biology and Management of Populations, Montpellier	larva
CBGPC	CBGPC2138-21	CCOC11355_0101		BOLD:AAI0219	CCOC11355_0101	658[0n]				No				05-Jul-2011	Spondylis buprestoides				Center for Biology and Management of Populations, Montpellier	adult
CBGPC	CBGPC2139-21	CCOC11355_0102		BOLD:AAI0219	CCOC11355_0102	658[0n]				No				05-Jul-2011	Spondylis buprestoides				Center for Biology and Management of Populations, Montpellier	adult
CBGPC	CBGPC2140-21	CCOC11356_0101		BOLD:AAL7152	CCOC11356_0101	658[0n]				No				05-Jul-2011	Arhopalus rusticus				Center for Biology and Management of Populations, Montpellier	adult
CNRVB	CNRVB060-15	BIOUG19254-E11	GMP#05044	BOLD:ACE7813	BIOUG19254-E11	588[0n]	1	KR915566		No				19-Jun-2014	Rhagium inquisitor	A	Mount Revelstoke NP	Vouchered:Registered Collection	Centre for Biodiversity Genomics	coniferous forest close to cliff edge
FBCER	FBCOD529-11	BC ZSM COL 03094	11.05.29-wei	BOLD:AAP7401	BFB_Col_FK_3094	658[0n]	2	KM444837	1	Yes				29-May-2011	Molorchus minor	A			Bavarian State Collection of Zoology
CBGPC	CBGPC2145-21	CCOC11359_0103		BOLD:AAK2420	CCOC11359_0103	658[0n]				No				11-Jul-2011	Paracorymbia maculicornis				Center for Biology and Management of Populations, Montpellier	adult
CBGPC	CBGPC2146-21	CCOC11359_0201		BOLD:AAJ2081	CCOC11359_0201	658[0n]				No				11-Jul-2011	Anastrangalia dubia				Center for Biology and Management of Populations, Montpellier	adult
CBGPC	CBGPC2147-21	CCOC11359_0202		BOLD:AAJ2081	CCOC11359_0202	658[0n]				No				11-Jul-2011	Anastrangalia dubia				Center for Biology and Management of Populations, Montpellier	adult
CBGPC	CBGPC2148-21	CCOC11359_0203		BOLD:AAJ2081	CCOC11359_0203	658[0n]				No				11-Jul-2011	Anastrangalia dubia				Center for Biology and Management of Populations, Montpellier	adult
CBGPC	CBGPC2149-21	CCOC11359_0501		BOLD:ACF0404	CCOC11359_0501	658[0n]				No				11-Jul-2011	Dinoptera collaris				Center for Biology and Management of Populations, Montpellier	adult
CBGPC	CBGPC2153-21	CCOC11359_0801		BOLD:ABW9440	CCOC11359_0801	658[1n]				No				11-Jul-2011	Saperda populnea				Center for Biology and Management of Populations, Montpellier	adult
CBGPC	CBGPC2154-21	CCOC11359_0802		BOLD:ABW9440	CCOC11359_0802	658[0n]				No				11-Jul-2011	Saperda populnea				Center for Biology and Management of Populations, Montpellier	adult
CBGPC	CBGPC2155-21	CCOC11359_0901		BOLD:AAX4737	CCOC11359_0901	658[0n]				No				11-Jul-2011	Monochamus sutor				Center for Biology and Management of Populations, Montpellier	adult
CBGPC	CBGPC2156-21	CCOC11359_0902		BOLD:AAX4737	CCOC11359_0902	658[0n]				No				11-Jul-2011	Monochamus sutor				Center for Biology and Management of Populations, Montpellier	adult
CBGPC	CBGPC2157-21	CCOC11359_1101		BOLD:AAN9247	CCOC11359_1101	658[0n]				No				11-Jul-2011	Alosterna tabacicolor				Center for Biology and Management of Populations, Montpellier	adult
CBGPC	CBGPC2158-21	CCOC11359_1201		BOLD:AAP7171	CCOC11359_1201	658[0n]				No				11-Jul-2011	Stenurella melanura				Center for Biology and Management of Populations, Montpellier	adult
BFWCO	BFWCO006-24	19-1-B-7	19-1-B-7	BOLD:AAE3490		657[0n]	2		1	Yes				10-Jun-2013	Rhagium bifasciatum	adult		Vouchered:Registered Collection	Bundesforschungs- und Ausbildungszentrum fur Wald
BFWCO	BFWCO007-24	21-1-B-9	21-1-B-9	BOLD:ABW5098		657[0n]	2		1	Yes				17-Jun-2013	Asemum striatum	adult		Vouchered:Registered Collection	Bundesforschungs- und Ausbildungszentrum fur Wald
CBGPC	CBGPC2161-21	CCOC11360_0701		BOLD:AAN9247	CCOC11360_0701	658[0n]				No				14-Jul-2011	Alosterna tabacicolor				Center for Biology and Management of Populations, Montpellier	adult
CBGPC	CBGPC2162-21	CCOC11360_0901		BOLD:AAJ2082	CCOC11360_0901	658[0n]				No				14-Jul-2011	Anastrangalia sanguinolenta				Center for Biology and Management of Populations, Montpellier	adult
CBGPC	CBGPC2163-21	CCOC11360_0902		BOLD:AAJ2082	CCOC11360_0902	658[0n]				No				14-Jul-2011	Anastrangalia sanguinolenta				Center for Biology and Management of Populations, Montpellier	adult
COLAT	COLAT173-08	AtA-08-173	AtA-08-173	BOLD:AAE6807		616[5n]	4			Yes				01-Jul-2002	Rutpela maculata	A	Leptura maculata Poda		Canadian Forest Service, Atlantic Forestry Centre
CBGPC	CBGPC2165-21	CCOC11360_1001		BOLD:AAP7171	CCOC11360_1001	658[0n]				No				14-Jul-2011	Stenurella melanura				Center for Biology and Management of Populations, Montpellier	adult
CBGPC	CBGPC2166-21	CCOC11361_0201		BOLD:ACD4240	CCOC11361_0201	658[1n]				No				14-Jul-2011	Anaesthetis testacea				Center for Biology and Management of Populations, Montpellier	adult
CBGPC	CBGPC2167-21	CCOC11361_0301		BOLD:AAO2224	CCOC11361_0301	658[0n]				No				14-Jul-2011	Molorchus umbellatarum				Center for Biology and Management of Populations, Montpellier	adult
GBAAJ	GBMNE15831-21	MW085658		BOLD:ADK3340	MW085658	658[0n]		MW085658		No					Stictoleptura rubra				Mined from GenBank, NCBI
GBAAJ	GBMNE15832-21	MW085664		BOLD:AEB3389	MW085664	658[0n]		MW085664		No					Spondylis buprestoides				Mined from GenBank, NCBI
GBAAJ	GBMNE15833-21	MW085657		BOLD:AEB3389	MW085657	658[0n]		MW085657		No					Spondylis buprestoides				Mined from GenBank, NCBI
GBAAJ	GBMNE15834-21	MW085536		BOLD:AEB3389	MW085536	658[0n]		MW085536		No					Spondylis buprestoides				Mined from GenBank, NCBI
CBGPC	CBGPC1678-21	CCOC07307_0101	CC07307	BOLD:AEK1611	CCOC07307_0101	658[0n]				No				20-Jun-2009	Aegomorphus clavipes				Center for Biology and Management of Populations, Montpellier	adult
GBAAJ	GBMNE15836-21	MW085331		BOLD:AEB3389	MW085331	658[0n]		MW085331		No					Spondylis buprestoides				Mined from GenBank, NCBI
GBAAJ	GBMNE15837-21	MW085218		BOLD:AEB3389	MW085218	658[0n]		MW085218		No					Spondylis buprestoides				Mined from GenBank, NCBI
BFWCO	BFWCO022-24	50-1-E-2	50-1-E-2	BOLD:ACJ6112		657[0n]	2		3	Yes				24-May-2018	Exocentrus lusitanus	adult		Vouchered:Registered Collection	Bundesforschungs- und Ausbildungszentrum fur Wald
CBGPC	CBGPC2176-21	CCOC11364_0401		BOLD:ABZ8254	CCOC11364_0401	654[2n]				No				10-Jul-2011	Monochamus galloprovincialis				Center for Biology and Management of Populations, Montpellier	adult
CBGPC	CBGPC2177-21	CCOC11366_0201		BOLD:ACU6609	CCOC11366_0201	658[0n]				No				10-Jul-2011	Tetropium gabrieli				Center for Biology and Management of Populations, Montpellier	adult
CBGPC	CBGPC2178-21	CCOC11366_0202		BOLD:ACU6609	CCOC11366_0202	658[5n]				No				10-Jul-2011	Tetropium gabrieli				Center for Biology and Management of Populations, Montpellier	adult
BFWCO	BFWCO026-24	58-1-E-10	58-1-E-10	BOLD:AEK7478		657[0n]	2		3	Yes				20-Jun-2018	Xylotrechus arvicola	adult		Vouchered:Registered Collection	Bundesforschungs- und Ausbildungszentrum fur Wald
CBGPC	CBGPC2180-21	CCOC11368_0201		BOLD:AAK2420	CCOC11368_0201	658[0n]				No				14-Jul-2011	Paracorymbia maculicornis				Center for Biology and Management of Populations, Montpellier	adult
CBGPC	CBGPC2181-21	CCOC11373_0101		BOLD:ABZ8254	CCOC11373_0101	655[0n]				No				10-Jul-2011	Monochamus galloprovincialis				Center for Biology and Management of Populations, Montpellier	adult
BFWCO	BFWCO029-24	61-1-F-1	61-1-F-1	BOLD:AAD8900		657[0n]	2		2	Yes				07-Jun-2018	Phymatodes testaceus	adult		Vouchered:Registered Collection	Bundesforschungs- und Ausbildungszentrum fur Wald
FBCER	FBCOD568-11	BC ZSM COL 03133	11.06.07-wei	BOLD:AAO3198	BFB_Col_FK_3133	658[0n]	2	KM449961	1	Yes				07-Jun-2011	Pseudovadonia livida	A			Bavarian State Collection of Zoology
CBGPC	CBGPC2184-21	CCOC11378_0101		BOLD:ABW4537	CCOC11378_0101	610[2n]				No				17-May-2011	Agapanthia villosoviridescens				Center for Biology and Management of Populations, Montpellier	adult
BFWCO	BFWCO032-24	64-1-F-4	64-1-F-4	BOLD:ADO1640		657[0n]	2		1	Yes				03-Jun-2019	Ropalopus clavipes	adult		Vouchered:Registered Collection	Bundesforschungs- und Ausbildungszentrum fur Wald
CBGPC	CBGPC2186-21	CCOC11379_0102		BOLD:AAO1346	CCOC11379_0102	573[0n]				No				10-May-2011	Phytoecia nigricornis				Center for Biology and Management of Populations, Montpellier	adult
GMGMP	GMGMP8350-18	BIOUG42928-A02	GMP#10392	BOLD:ACZ1537	BIOUG42928-A02	651[0n]			1	No				29-May-2017	Alosterna tabacicolor			Vouchered:Registered Collection	Bavarian State Collection of Zoology
CBGPC	CBGPC2190-21	CCOC11383_0202		BOLD:ACG1656	CCOC11383_0202	658[0n]				No				11-May-2011	Leiopus femoratus				Center for Biology and Management of Populations, Montpellier	adult
GMGMP	GMGMP8352-18	BIOUG42928-A04	GMP#10392	BOLD:AAN9247	BIOUG42928-A04	653[0n]				No				29-May-2017	Alosterna tabacicolor			Vouchered:Registered Collection	Bavarian State Collection of Zoology
CBGPC	CBGPC2192-21	CCOC11383_0209		BOLD:ACG1656	CCOC11383_0209	658[0n]				No				11-May-2011	Leiopus femoratus				Center for Biology and Management of Populations, Montpellier	adult
BFWCO	BFWCO041-24	89-1-H-5	89-1-H-5	BOLD:AAP7171		657[0n]	2		1	Yes				06-Aug-2019	Stenurella melanura	adult		Vouchered:Registered Collection	Bundesforschungs- und Ausbildungszentrum fur Wald
CBGPC	CBGPC2195-21	CCOC11384_0303		BOLD:AAO4415	CCOC11384_0303	524[0n]				No				12-May-2011	Stenurella nigra				Center for Biology and Management of Populations, Montpellier	adult
CBGPC	CBGPC2196-21	CCOC11384_0304		BOLD:AAO4415	CCOC11384_0304	560[0n]				No				12-May-2011	Stenurella nigra				Center for Biology and Management of Populations, Montpellier	adult
CBGPC	CBGPC2197-21	CCOC11386_0101		BOLD:AAD8900	CCOC11386_0101	658[0n]				No				11-May-2011	Phymatodes testaceus				Center for Biology and Management of Populations, Montpellier	adult
BFWCO	BFWCO045-24	94-1-H-10	94-1-H-10	BOLD:ABW4710		657[0n]	2		1	Yes				02-Apr-2019	Leptura quadrifasciata	adult		Vouchered:Registered Collection	Bundesforschungs- und Ausbildungszentrum fur Wald
BFWCO	BFWCO046-24	98-2-A-2	98-2-A-2	BOLD:AAO2224		657[0n]	2		2	Yes				24-May-2018	Molorchus umbellatarum	adult		Vouchered:Registered Collection	Bundesforschungs- und Ausbildungszentrum fur Wald
CBGPC	CBGPC2200-21	CCOC11389_0101		BOLD:ACD4222	CCOC11389_0101	658[0n]				No				18-May-2011	Stenocorus meridianus				Center for Biology and Management of Populations, Montpellier	adult
CBGPC	CBGPC2201-21	CCOC11392_0201		BOLD:AAI0307	CCOC11392_0201	654[0n]				No				16-May-2011	Rhagium sycophanta				Center for Biology and Management of Populations, Montpellier	adult
CBGPC	CBGPC2202-21	CCOC11392_0401		BOLD:ACF0404	CCOC11392_0401	608[0n]				No				16-May-2011	Dinoptera collaris				Center for Biology and Management of Populations, Montpellier	adult
CBGPC	CBGPC2203-21	CCOC11392_0802		BOLD:ACG1656	CCOC11392_0802	658[0n]				No				16-May-2011	Leiopus femoratus				Center for Biology and Management of Populations, Montpellier	adult
CBGPC	CBGPC2204-21	CCOC11392_0901		BOLD:ACG1656	CCOC11392_0901	658[0n]				No				16-May-2011	Leiopus femoratus				Center for Biology and Management of Populations, Montpellier	adult
FBCER	FBCOJ671-13	BCZSM_COLA_01716	BCZSM_COLA_01716	BOLD:ABW4710	BCZSM_COLA_01716	658[0n]	2	KM451973	1	Yes				19-Jul-2012	Leptura quadrifasciata	A			Bavarian State Collection of Zoology
BFWCO	BFWCO053-24	108-2-A-12	108-2-A-12	BOLD:AAB4856		657[0n]	2		1	Yes				24-May-2018	Rhagium inquisitor	adult		Vouchered:Registered Collection	Bundesforschungs- und Ausbildungszentrum fur Wald
CBGPC	CBGPC2207-21	CCOC11393_0101		BOLD:AAP7340	CCOC11393_0101	658[0n]				No				12-May-2011	Plagionotus arcuatus				Center for Biology and Management of Populations, Montpellier	adult
BFWCO	BFWCO055-24	110-2-B-2	110-2-B-2	BOLD:AAL7152		657[0n]	2		1	Yes				06-Jul-2018	Arhopalus rusticus	adult		Vouchered:Registered Collection	Bundesforschungs- und Ausbildungszentrum fur Wald
CBGPC	CBGPC2209-21	CCOC11393_0103			CCOC11393_0103	629[7n]				No				12-May-2011	Plagionotus arcuatus				Center for Biology and Management of Populations, Montpellier	adult
CBGPC	CBGPC2210-21	CCOC11393_0301		BOLD:AAI0307	CCOC11393_0301	658[0n]				No				12-May-2011	Rhagium sycophanta				Center for Biology and Management of Populations, Montpellier	adult
CBGPC	CBGPC2211-21	CCOC11394_0101		BOLD:AAN3203	CCOC11394_0101	658[0n]				No				13-May-2011	Tetrops praeustus				Center for Biology and Management of Populations, Montpellier	adult
CBGPC	CBGPC2212-21	CCOC11395_0201		BOLD:AAO3198	CCOC11395_0201	658[0n]				No				16-May-2011	Pseudovadonia livida				Center for Biology and Management of Populations, Montpellier	adult
CBGPC	CBGPC2213-21	CCOC11395_0202		BOLD:AAO3198	CCOC11395_0202	658[0n]				No				16-May-2011	Pseudovadonia livida				Center for Biology and Management of Populations, Montpellier	adult
CBGPC	CBGPC2215-21	CCOC11395_0501		BOLD:AAV7155	CCOC11395_0501	658[0n]				No				16-May-2011	Exocentrus adspersus				Center for Biology and Management of Populations, Montpellier	adult
FBCER	FBCOA919-10	BC ZSM COL 00824	10.05.21-kk1	BOLD:AAO1346	BFB_Col_FK_0824	658[0n]	2	HQ953692	1	Yes				21-May-2010	Phytoecia nigricornis	A			Bavarian State Collection of Zoology
CBGPC	CBGPC2218-21	CCOC11399_0102		BOLD:AAO4442	CCOC11399_0102	570[1n]				No				10-May-2011	Xylotrechus rusticus				Center for Biology and Management of Populations, Montpellier	adult
CBGPC	CBGPC2219-21	CCOC11399_0104		BOLD:AAO4442	CCOC11399_0104	658[1n]				No				10-May-2011	Xylotrechus rusticus				Center for Biology and Management of Populations, Montpellier	adult
CBGPC	CBGPC2220-21	CCOC11399_0105		BOLD:AAO4442	CCOC11399_0105	583[0n]				No				10-May-2011	Xylotrechus rusticus				Center for Biology and Management of Populations, Montpellier	adult
CBGPC	CBGPC2221-21	CCOC11402_0101		BOLD:AAO4921	CCOC11402_0101	658[0n]				No				16-May-2011	Mesosa nebulosa				Center for Biology and Management of Populations, Montpellier	adult
CBGPC	CBGPC2222-21	CCOC11403_0101		BOLD:AAV7155	CCOC11403_0101	658[0n]				No				16-May-2011	Exocentrus adspersus				Center for Biology and Management of Populations, Montpellier	adult
CBGPC	CBGPC2223-21	CCOC11404_0401		BOLD:AAB4856	CCOC11404_0401	600[0n]				No				17-May-2011	Rhagium inquisitor				Center for Biology and Management of Populations, Montpellier	adult
CBGPC	CBGPC2224-21	CCOC11404_0501		BOLD:ACD4228	CCOC11404_0501	658[0n]				No				17-May-2011	Plagionotus arcuatus				Center for Biology and Management of Populations, Montpellier	adult
SICOE	SICOE1383-19	CCDB-34783-E05			USNMENT01584811	658[139n]		MW981712	1	No				30-Jun-1948	Penichroa fasciata			Vouchered:Registered Collection	Smithsonian Institution, National Museum of Natural History	[from] Argania sp.
CBGPC	CBGPC2231-21	CCOC11413_0101			CCOC11413_0101	522[4n]				No				23-May-2011	Tetrops praeustus				Center for Biology and Management of Populations, Montpellier	adult
CBGPC	CBGPC2236-21	CCOC11417_0101		BOLD:AAE3490	CCOC11417_0101	658[0n]				No				28-Dec-2011	Rhagium bifasciatum				Center for Biology and Management of Populations, Montpellier	adult
GMGMP	GMGMP8398-18	BIOUG42928-E02	GMP#10392	BOLD:AAN9247	BIOUG42928-E02	651[0n]				No				29-May-2017	Alosterna tabacicolor			Vouchered:Registered Collection	Bavarian State Collection of Zoology
CBGPC	CBGPC2240-21	CCOC11422_0101		BOLD:AAJ2082	CCOC11422_0101	658[0n]				No				08-Jul-2011	Anastrangalia sanguinolenta				Center for Biology and Management of Populations, Montpellier	adult
CBGPC	CBGPC2241-21	CCOC11422_0102		BOLD:AAJ2082	CCOC11422_0102	658[0n]				No				08-Jul-2011	Anastrangalia sanguinolenta				Center for Biology and Management of Populations, Montpellier	adult
CBGPC	CBGPC2242-21	CCOC11422_0201			CCOC11422_0201	581[6n]				No				08-Jul-2011	Leptura quadrifasciata				Center for Biology and Management of Populations, Montpellier	adult
CBGPC	CBGPC2243-21	CCOC11422_0202		BOLD:ABW4710	CCOC11422_0202	608[1n]				No				08-Jul-2011	Leptura quadrifasciata				Center for Biology and Management of Populations, Montpellier	adult
CBGPC	CBGPC2244-21	CCOC11422_0203		BOLD:ABW4710	CCOC11422_0203	658[0n]				No				08-Jul-2011	Leptura quadrifasciata				Center for Biology and Management of Populations, Montpellier	adult
CBGPC	CBGPC2245-21	CCOC11422_0204		BOLD:ABW4710	CCOC11422_0204	658[1n]				No				08-Jul-2011	Leptura quadrifasciata				Center for Biology and Management of Populations, Montpellier	adult
CBGPC	CBGPC2246-21	CCOC11422_0205		BOLD:ABW4710	CCOC11422_0205	549[2n]				No				08-Jul-2011	Leptura quadrifasciata				Center for Biology and Management of Populations, Montpellier	adult
CBGPC	CBGPC2247-21	CCOC11422_0301		BOLD:AAJ8299	CCOC11422_0301	658[0n]				No				08-Jul-2011	Stictoleptura rubra				Center for Biology and Management of Populations, Montpellier	adult
CBGPC	CBGPC2248-21	CCOC11422_0304		BOLD:AAJ8299	CCOC11422_0304	658[0n]				No				08-Jul-2011	Stictoleptura rubra				Center for Biology and Management of Populations, Montpellier	adult
CBGPC	CBGPC2249-21	CCOC11423_0101		BOLD:AAD8900	CCOC11423_0101	658[0n]				No				04-Jun-2011	Phymatodes testaceus				Center for Biology and Management of Populations, Montpellier	adult
CBGPC	CBGPC2250-21	CCOC11424_0104		BOLD:AAN9247	CCOC11424_0104	658[0n]				No				05-Jun-2011	Alosterna tabacicolor				Center for Biology and Management of Populations, Montpellier	adult
CBGPC	CBGPC2251-21	CCOC11425_0201		BOLD:AEJ3508	CCOC11425_0201	658[2n]			1	No				07-Jun-2011	Pseudovadonia livida				Center for Biology and Management of Populations, Montpellier	adult
CBGPC	CBGPC2252-21	CCOC11425_0202		BOLD:AAO3198	CCOC11425_0202	616[0n]				No				07-Jun-2011	Pseudovadonia livida				Center for Biology and Management of Populations, Montpellier	adult
CBGPC	CBGPC2253-21	CCOC11425_0206		BOLD:AAO3198	CCOC11425_0206	596[1n]				No				07-Jun-2011	Pseudovadonia livida				Center for Biology and Management of Populations, Montpellier	adult
CBGPC	CBGPC2254-21	CCOC11425_0302		BOLD:AAK2420	CCOC11425_0302	582[0n]				No				07-Jun-2011	Paracorymbia maculicornis				Center for Biology and Management of Populations, Montpellier	adult
GMASC	GMASC012-17	BIOUG36124-E02	GMP#06070	BOLD:AAM7694	BIOUG36124-E02	637[0n]	1			No				12-Feb-2015	Phoracantha semipunctata	A		Vouchered:Registered Collection	Centre for Biodiversity Genomics
CBGPC	CBGPC2256-21	CCOC11425_0305		BOLD:AAK2420	CCOC11425_0305	658[0n]				No				07-Jun-2011	Paracorymbia maculicornis				Center for Biology and Management of Populations, Montpellier	adult
CBGPC	CBGPC2257-21	CCOC11426_0101		BOLD:ACN0412	CCOC11426_0101	647[3n]				No				14-Jun-2011	Grammoptera ruficornis				Center for Biology and Management of Populations, Montpellier	adult
CBGPC	CBGPC2258-21	CCOC11426_0102		BOLD:ACN0412	CCOC11426_0102	658[0n]				No				14-Jun-2011	Grammoptera ruficornis				Center for Biology and Management of Populations, Montpellier	adult
CBGPC	CBGPC2260-21	CCOC11486_0101		BOLD:AEK1852	CCOC11486_0101	658[0n]				No				30-Jun-2005	Mesoprionus besikanus				Center for Biology and Management of Populations, Montpellier	adult
CBGPC	CBGPC1693-21	CCOC07328_0101	CC07328	BOLD:ACD4181	CCOC07328_0101	658[0n]				No				30-Jul-2008	Nathrius brevipennis				Center for Biology and Management of Populations, Montpellier	adult
PHDLV	PHDLV302-22	LVHOMED286	LVHOMED286	BOLD:ACD4213		654[0n]			1	No				01-Jan-2020	Chlorophorus glabromaculatus	Adult			Institut National de la Recherche Agronomique, Zoologie Forestiere
CBGPC	CBGPC2267-21	CCOC11488_0101		BOLD:AEJ6786	CCOC11488_0101	658[0n]				No				03-Jul-2005	Mesoprionus besikanus				Center for Biology and Management of Populations, Montpellier	adult
CBGPC	CBGPC2268-21	CCOC11488_0102		BOLD:AEK1851	CCOC11488_0102	658[1n]				No				03-Jul-2005	Mesoprionus besikanus				Center for Biology and Management of Populations, Montpellier	adult
CBGPC	CBGPC2269-21	CCOC11772_0101		BOLD:ADN6818	CCOC11772_0101	658[0n]				No				19-Mar-2013	Phymatodes glabratus				Center for Biology and Management of Populations, Montpellier	larva
CBGPC	CBGPC2270-21	CCOC11773_0101		BOLD:ADN6818	CCOC11773_0101	645[0n]				No				15-Mar-2013	Phymatodes glabratus				Center for Biology and Management of Populations, Montpellier	adult
CBGPC	CBGPC2271-21	CCOC11773_0102		BOLD:ADN6818	CCOC11773_0102	645[0n]				No				15-Mar-2013	Phymatodes glabratus				Center for Biology and Management of Populations, Montpellier	adult
CBGPC	CBGPC2272-21	CCOC11773_0103		BOLD:ADN6818	CCOC11773_0103	658[0n]				No				15-Mar-2013	Phymatodes glabratus				Center for Biology and Management of Populations, Montpellier	adult
CBGPC	CBGPC2273-21	CCOC11773_0104		BOLD:ADN6818	CCOC11773_0104	658[0n]				No				15-Mar-2013	Phymatodes glabratus				Center for Biology and Management of Populations, Montpellier	adult
CBGPC	CBGPC2274-21	CCOC11773_0105		BOLD:ADN6818	CCOC11773_0105	658[0n]				No				15-Mar-2013	Phymatodes glabratus				Center for Biology and Management of Populations, Montpellier	adult
CBGPC	CBGPC2278-21	LSOL05071_0101		BOLD:AAI8975	LSOL05071_0101	658[0n]				No				18-Jul-2012	Stictoleptura rubra				Center for Biology and Management of Populations, Montpellier
CBGPC	CBGPC2279-21	CCOC11785_0101		BOLD:AAP9017	CCOC11785_0101	656[0n]				No				23-May-2013	Xylotrechus stebbingi				Center for Biology and Management of Populations, Montpellier	adult
CBGPC	CBGPC2282-21	CCOC11787_0101		BOLD:AAP9017	CCOC11787_0101	656[0n]				No				23-May-2013	Xylotrechus stebbingi				Center for Biology and Management of Populations, Montpellier	adult
FCCER	COLFE269-12	ZMUO.005114		BOLD:AAI0308	ZMUO.005114	658[0n]	3	KJ965789	1	Yes				17-May-2012	Rhagium mordax	adult			University of Oulu, Zoological Museum
CBGPC	CBGPC2284-21	CCOC11791_0101		BOLD:ABV1624	CCOC11791_0101	656[0n]				No				21-May-2013	Gracilia minuta				Center for Biology and Management of Populations, Montpellier	adult
CBGPC	CBGPC2285-21	CCOC11791_0102		BOLD:ABV1624	CCOC11791_0102	656[0n]				No				21-May-2013	Gracilia minuta				Center for Biology and Management of Populations, Montpellier	adult
GMGMK	GMGMK792-14	BIOUG17180-A06	GMP#06026	BOLD:AAP7171	BIOUG17180-A06	582[0n]	1			No				02-Jun-2014	Stenurella melanura			Vouchered:Registered Collection	Zoologisches Forschungsmuseum Alexander Koenig
SICOE	SICOE1447-19	CCDB-34784-B10		BOLD:AEB3125	USNMENT01584875	658[0n]	4	MW983513	1	Yes				13-Jun-1999	Certallum ebulinum			Vouchered:Registered Collection	Smithsonian Institution, National Museum of Natural History
SICOE	SICOE1448-19	CCDB-34784-B11		BOLD:AEB3125	USNMENT01584876	658[0n]	4	MW982256	1	Yes				11-Jun-1999	Certallum ebulinum			Vouchered:Registered Collection	Smithsonian Institution, National Museum of Natural History
GMGMK	GMGMK793-14	BIOUG17180-A07	GMP#06026	BOLD:AAO4415	BIOUG17180-A07	579[1n]	1			No				02-Jun-2014	Stenurella nigra			Vouchered:Registered Collection	Zoologisches Forschungsmuseum Alexander Koenig
CBGPC	CBGPC2294-21	CCOC11879_0101		BOLD:ACR2993	CCOC11879_0101	658[0n]				No				23-Jun-2012	Xylotrechus arvicola				Center for Biology and Management of Populations, Montpellier	adult
CBGPC	CBGPC2295-21	CCOC11880_0101		BOLD:AAP7171	CCOC11880_0101	658[0n]			1	No				05-May-2013	Stenurella melanura	immature stage (larva)			Center for Biology and Management of Populations, Montpellier	larva
CBGPC	CBGPC2296-21	CCOC11882_0101	ANSES1400092	BOLD:ACD3982	CCOC11882_0101	658[0n]				No				25-Feb-2014	Trichoferus holosericeus				Center for Biology and Management of Populations, Montpellier	larva
CBGPC	CBGPC2297-21	CCOC11892_0101		BOLD:ACD4157	CCOC11892_0101	658[0n]				No				24-Jul-2013	Arhopalus ferus				Center for Biology and Management of Populations, Montpellier	adult
TDAAT	TDAAT1928-20	ABOL-Bioblitz 2019-19-0869	27463066	BOLD:AEY5865		658[0n]	2			Yes				22-Jun-2019	Hylotrupes bajulus	adult			Naturhistorisches Museum Wien
CBGPC	CBGPC2299-21	CCOC11892_0201		BOLD:AAL7152	CCOC11892_0201	658[0n]				No				24-Jul-2013	Arhopalus rusticus				Center for Biology and Management of Populations, Montpellier	adult
CBGPC	CBGPC062-21	CCOC04548_0101	CC04548	BOLD:AEJ1133	CCOC04548_0101	658[0n]				No				30-Jun-2008	Rhagium sycophanta	Adult			Center for Biology and Management of Populations, Montpellier	adult
CBGPC	CBGPC2301-21	CCOC11897_0201		BOLD:AAP9017	CCOC11897_0201	658[0n]				No				02-Jul-2012	Xylotrechus stebbingi				Center for Biology and Management of Populations, Montpellier	adult
CBGPC	CBGPC2302-21	CCOC11897_0202		BOLD:AAP9017	CCOC11897_0202	658[0n]				No				02-Jul-2012	Xylotrechus stebbingi				Center for Biology and Management of Populations, Montpellier	adult
CBGPC	CBGPC2303-21	CCOC11898_0101		BOLD:AAP9017	CCOC11898_0101	658[0n]				No				20-Jun-2012	Xylotrechus stebbingi				Center for Biology and Management of Populations, Montpellier	adult
GMGMJ	GMGMJ903-14	BIOUG17093-D05	GMP#06025	BOLD:AAP7171	BIOUG17093-D05	558[2n]	1			No				16-May-2014	Stenurella melanura			Vouchered:Registered Collection	Zoologisches Forschungsmuseum Alexander Koenig
CBGPC	CBGPC2305-21	CCOC11899_0102		BOLD:ADN6818	CCOC11899_0102	658[0n]				No				10-Apr-2014	Phymatodes glabratus				Center for Biology and Management of Populations, Montpellier	adult
CBGPC	CBGPC2306-21	CCOC11901_0101		BOLD:AAO4921	CCOC11901_0101	658[0n]				No				10-Apr-2014	Mesosa nebulosa				Center for Biology and Management of Populations, Montpellier	adult
CBGPC	CBGPC2307-21	CCOC11901_0102		BOLD:AAO4921	CCOC11901_0102	658[0n]				No				10-Apr-2014	Mesosa nebulosa				Center for Biology and Management of Populations, Montpellier	adult
CBGPC	CBGPC2308-21	CCOC11915_0101		BOLD:ADL2242	CCOC11915_0101	658[0n]				No				30-Aug-2014	Hesperophanes sericeus				Center for Biology and Management of Populations, Montpellier	adult
CBGPC	CBGPC2309-21	CCOC11930_0101		BOLD:AAP7171	CCOC11930_0101	658[0n]				No				11-Jun-2014	Stenurella melanura				Center for Biology and Management of Populations, Montpellier	adult
GMGMK	GMGMK796-14	BIOUG17180-A10	GMP#06026	BOLD:AAP7171	BIOUG17180-A10	567[0n]	1			No				02-Jun-2014	Stenurella melanura			Vouchered:Registered Collection	Zoologisches Forschungsmuseum Alexander Koenig
CBGPC	CBGPC2311-21	CCOC11935_0101		BOLD:AAO2826	CCOC11935_0101	658[0n]				No				02-May-2014	Clytus arietis				Center for Biology and Management of Populations, Montpellier	adult
CBGPC	CBGPC2312-21	CCOC11938_0101		BOLD:ACD3955	CCOC11938_0101	658[0n]			2	No				09-May-2014	Oberea linearis				Center for Biology and Management of Populations, Montpellier	larva
CBGPC	CBGPC2313-21	CCOC11945_0201		BOLD:AAO4230	CCOC11945_0201	658[0n]				No				10-May-2011	Grammoptera ruficornis				Center for Biology and Management of Populations, Montpellier	adult
CBGPC	CBGPC2315-21	JSTR01912_0101	LSV1500745	BOLD:AAH8082	JSTR01912_0101	658[0n]				No					Trichoferus campestris				Center for Biology and Management of Populations, Montpellier	adult
CBGPC	CBGPC2316-21	JSTR01912_0102	LSV1500745	BOLD:AAH8082	JSTR01912_0102	658[0n]				No					Trichoferus campestris				Center for Biology and Management of Populations, Montpellier	adult
CBGPC	CBGPC2317-21	JSTR02635_0101		BOLD:ACD4222	JSTR02635_0101	658[0n]			1	No				08-Jun-2015	Stenocorus meridianus				Center for Biology and Management of Populations, Montpellier	adult
CBGPC	CBGPC2318-21	CCOC11912_0501		BOLD:AAO3124	CCOC11912_0501	658[0n]				No				06-May-2014	Phymatodes alni				Center for Biology and Management of Populations, Montpellier
CBGPC	CBGPC2319-21	CCOC11912_0402		BOLD:ABW9440	CCOC11912_0402	658[0n]				No				06-May-2014	Saperda populnea				Center for Biology and Management of Populations, Montpellier
CBGPC	CBGPC2320-21	CCOC11912_0401		BOLD:ABW9440	CCOC11912_0401	658[0n]				No				06-May-2014	Saperda populnea				Center for Biology and Management of Populations, Montpellier
COLAT	COLAT234-08	AtA-08-234	AtA-08-234	BOLD:AAB4855		658[0n]	2			Yes				10-Jun-2004	Rhagium inquisitor	A	Rhagium inquisitor (Linnaeus, 1758)		Canadian Forest Service, Atlantic Forestry Centre	redetermined Feb 2009
GBAAT	GBMND2117-21	MT568750		BOLD:AEH4787	KOU-LRRI24C	658[0n]		MT568750		No					Rhagium inquisitor				Mined from GenBank, NCBI
GMGMK	GMGMK800-14	BIOUG17180-B02	GMP#06026	BOLD:ACC3140	BIOUG17180-B02	658[0n]	3			Yes				02-Jun-2014	Stenurella melanura			Vouchered:Registered Collection	Zoologisches Forschungsmuseum Alexander Koenig
CBGPC	CBGPC1700-21	CCOC07342_0101	CC07342	BOLD:AEJ0401	CCOC07342_0101	658[2n]				No				01-May-2008	Pogonocherus hispidus				Center for Biology and Management of Populations, Montpellier	adult
COLAT	COLAT236-08	AtA-08-236	AtA-08-236	BOLD:AAB4855		658[0n]	2			Yes				17-Jun-2004	Rhagium inquisitor	A	Rhagium inquisitor (Linnaeus, 1758)		Canadian Forest Service, Atlantic Forestry Centre	redetermined Feb 2009
FBCER	FBCON233-13	BFB_Col_FK_10778	12.05.30-kks	BOLD:AAO4412	BFB_Col_FK_10778	658[0n]	2	KM444934	1	Yes				30-May-2012	Stenocorus meridianus	adult			Bavarian State Collection of Zoology
COLAT	COLAT237-08	AtA-08-237	AtA-08-237	BOLD:AAB4855		658[0n]	2			Yes				08-Jul-2004	Rhagium inquisitor	A	Rhagium inquisitor (Linnaeus, 1758)		Canadian Forest Service, Atlantic Forestry Centre	redetermined Feb 2009
FBCER	FBCOJ827-13	BCZSM_COLA_01682	BCZSM_COLA_01682	BOLD:ABW5082	BCZSM_COLA_01682	658[0n]	2	KM448418	1	Yes				09-Jul-2012	Exocentrus lusitanus	A			Bavarian State Collection of Zoology
GCOL	GCOL9314-16	ZFMK-TIS-2520116		BOLD:ACC9865	ZFMK-TIS-2520116	658[0n]	2	KU915190		Yes				14-Mar-2013	Pyrrhidium sanguineum	adult			Zoologisches Forschungsmuseum Alexander Koenig	http://id.zfmk.de/collection_ZFMK/2520116/835547/129822
CLPFR	LPRCI2565-22	JT-EUR-193	JT-EUR-193	BOLD:AAO3504		653[0n]			1	No				25-Jun-2021	Stictoleptura scutellata	Adult			Research Collection of Julien Touroult
GCOL	GCOL9974-16	ZFMK-TIS-2522776		BOLD:AAP7353	ZFMK-TIS-2522776	658[1n]	2	KU911783		Yes				29-Mar-2014	Pogonocherus hispidus	adult			Zoologisches Forschungsmuseum Alexander Koenig	http://id.zfmk.de/collection_ZFMK/2522776/808101/102270
ASCMT	ASCMT164-11	BIOUG00824-A12	MAS605-10	BOLD:AAE9431	BIOUG00824-A12	658[0n]	2	MG059846	1	Yes				30-May-2010	Tetrops praeustus	A	25 Division St.		Centre for Biodiversity Genomics	May 17 - May 30|14 days|http://www.gigapan.org/gigapans/26024/
GMGMK	GMGMK808-14	BIOUG17180-B10	GMP#06026	BOLD:AAO4415	BIOUG17180-B10	531[0n]	1			No				02-Jun-2014	Stenurella nigra			Vouchered:Registered Collection	Zoologisches Forschungsmuseum Alexander Koenig
FBCER	FBCOJ855-13	BCZSM_COLA_01710	BCZSM_COLA_01710	BOLD:ACC9865	BCZSM_COLA_01710	571[0n]	2	KM444256	1	Yes				12-Apr-2012	Pyrrhidium sanguineum	A			Bavarian State Collection of Zoology
CERLF	CERLF104-08	LFCa-08-198		BOLD:AAB4855	LFCa-08-198	503[1n]	2			Yes				27-May-1996	Rhagium inquisitor	A	Rhagium Rhagium inquisitor		Canadian Forest Service, Laurentian Forestry Centre
HMYZ	HMYZ168-22	SNMI232	SK934	BOLD:AAO2826		530[3n]	1			No				20-May-2022	Clytus arietis	imago		To Be Vouchered:Holdup/Private	Slovak National Museum, Natural History Museum
CBGPC	CBGPC354-21	CCOC00037_0101	CC00037	BOLD:AAJ2082	CCOC00037_0101	658[0n]				No				29-Jun-2005	Anastrangalia sanguinolenta				Center for Biology and Management of Populations, Montpellier	adult
TDAAT	TDAAT977-20	ABOL-BioBlitz 2019 19-0956	19-0956	BOLD:ACD4119		626[0n]	2		2	Yes				14-Jun-2019	Clytus lama	adult			Naturhistorisches Museum Wien
FCCER	COLFE001-12	ZMUO.005226		BOLD:AAM0199	ZMUO.005226	658[0n]	3	KJ966915	1	Yes				27-Jul-2012	Acanthocinus griseus	adult			University of Oulu, Zoological Museum
CBGPC	CBGPC1722-21	CCOC07404_0101	CC07404	BOLD:AAO4547	CCOC07404_0101	658[0n]				No				03-Jul-2008	Grammoptera ustulata				Center for Biology and Management of Populations, Montpellier	adult
GCOL	GCOL9327-16	ZFMK-TIS-2520134		BOLD:AAM0119	ZFMK-TIS-2520134	658[0n]	2	KU915382		Yes				16-Feb-2014	Saperda scalaris	adult			Zoologisches Forschungsmuseum Alexander Koenig	http://id.zfmk.de/collection_ZFMK/2520134/835565/129840
CBGPC	CBGPC1724-21	CCOC07406_0101	CC07406	BOLD:ACD4240	CCOC07406_0101	658[0n]				No				03-Jul-2008	Anaesthetis testacea				Center for Biology and Management of Populations, Montpellier	adult
GCOL	GCOL9329-16	ZFMK-TIS-2520136		BOLD:AAD8900	ZFMK-TIS-2520136	658[0n]	2	KU912924		Yes				16-Feb-2014	Phymatodes testaceus	adult			Zoologisches Forschungsmuseum Alexander Koenig	http://id.zfmk.de/collection_ZFMK/2520136/835567/129842
CBGPC	CBGPC1726-21	CCOC07408_0101	CC07408	BOLD:AAP7242	CCOC07408_0101	562[0n]				No				03-Jul-2008	Cerambyx scopolii				Center for Biology and Management of Populations, Montpellier	adult
FBCER	FBCOC006-10	BC ZSM COLA 00196		BOLD:AAD8900	BFB_Col_LH_0196	658[0n]	2	HQ954448		Yes				04-Jun-2010	Phymatodes testaceus	A			Bavarian State Collection of Zoology
GCOL	GCOL9332-16	ZFMK-TIS-2520981		BOLD:AAL7152	ZFMK-TIS-2520981	658[0n]	2	KU915398		Yes				10-Dec-2014	Arhopalus rusticus	adult			Zoologisches Forschungsmuseum Alexander Koenig	http://id.zfmk.de/collection_ZFMK/2520981/929415/169514
GBAAT	GBMNB26843-20	MN905237		BOLD:AAY6508	SNU72	590[0n]		MN905237		No					Phoracantha semipunctata				Mined from GenBank, NCBI
GBAAT	GBMNC63104-20	MN717955	MN717955	BOLD:AAH8082		658[0n]		MN717955		No					Trichoferus campestris				Mined from GenBank, NCBI
ICRYO	ICRYO007-22	RIS8	A11	BOLD:ABX9051		658[0n]	2		3	Yes				13-May-2022	Anaglyptus mysticus	Adult		DNA/Tissue Vouchered Only	University of Zagreb, Faculty of Science, Department of Biology
PNHM	DTNHM9616-23	NHMUK014441321	NHMUK014441321	BOLD:AAO4230	NHMUK014441321	658[0n]			3	No				25-May-2022	Grammoptera ruficornis	Adult			Natural History Museum, London
FBCER	FBCOC015-10	BC ZSM COLA 00205		BOLD:AAI0308	BFB_Col_LH_0205	658[3n]	2	HQ954457		Yes				29-May-2010	Rhagium mordax	A			Bavarian State Collection of Zoology
FBCER	FBCOF584-12	BFB_Col_FK_4954	11.07.08-hd1	BOLD:AAX4737	BFB_Col_FK_4954	658[0n]	3	KM448128	1	Yes				08-Jul-2011	Monochamus sartor	A			Bavarian State Collection of Zoology
FBCER	FBCOC030-10	BC ZSM COLA 00220		BOLD:AAO2826	BFB_Col_LH_0220	658[0n]	2	HQ954467		Yes				05-Jun-2010	Clytus arietis	A			Bavarian State Collection of Zoology
PNHM	DTNHM9636-23	NHMUK015212290	NHMUK015212290	BOLD:AAL7152	NHMUK015212290	658[0n]			3	No				27-Jun-2023	Arhopalus rusticus	Adult			Natural History Museum, London
FBCER	FBCOC037-10	BC ZSM COLA 00227		BOLD:ABA3171	BFB_Col_LH_0227	658[0n]	2	HQ954474		Yes				05-Jun-2010	Stenurella nigra	A			Bavarian State Collection of Zoology
FCCER	COLFD424-12	ZMUO.003844		BOLD:ACE1937	ZMUO.003844	658[0n]	2	KJ963969	1	Yes				22-Jul-2012	Pseudovadonia livida	adult			University of Oulu, Zoological Museum
FBCER	FBCOE440-12	BFB_Col_FK_4430	11.05.21-ke	BOLD:AAO1346	BFB_Col_FK_4430	625[0n]	2	KM440249	1	Yes				21-May-2011	Phytoecia nigricornis	A			Bavarian State Collection of Zoology
OPPOC	OPPOC2568-17	BIOUG33353-H09	GMP#03741	BOLD:AAE9431	BIOUG33353-H09	658[0n]				No				05-Jun-2014	Tetrops praeustus	A	SEQUELBIN-10550|Ferris PP|Reads:5	Vouchered:Registered Collection	Centre for Biodiversity Genomics
COQT	COQT672-10	gvc13831-1L		BOLD:AAS3192	gvc13831	658[0n]	6	JN298213	1	Yes				24-Feb-2010	Phoracantha recurva	A	at light		Research Collection of Graeme V. Cocks
GBAAT	GBMNC63106-20	MN717953	MN717953	BOLD:AAH8082		658[0n]		MN717953		No					Trichoferus campestris				Mined from GenBank, NCBI
FCCER	COLFD425-12	ZMUO.003845		BOLD:ACE1937	ZMUO.003845	616[0n]	2	KJ962855	1	No				22-Jul-2012	Pseudovadonia livida	adult			University of Oulu, Zoological Museum
FBCER	FBCOJ635-12	BFB_ZSM_COLA_1680	11.05.29-lih	BOLD:AAX4791	BFB_ZSM_COLA_1680	658[0n]	2	KM447537	1	Yes				08-Jul-2011	Menesia bipunctata	A			Bavarian State Collection of Zoology
GBAAT	GBMND2124-21	MT568740		BOLD:AEH4787	KOU-LRRI3B	658[0n]		MT568740		No					Rhagium inquisitor				Mined from GenBank, NCBI
GBCEB	GBCOU2725-13	GBOL02539	GBOL02539	BOLD:ACI8276	GBOL02539	658[0n]	2	KM446420	1	Yes				18-Jul-2013	Saperda octopunctata	adult			Bavarian State Collection of Zoology
FBCER	FBCOK326-13	BFB_Col_FK_9731	12.07.30-mak	BOLD:AAM0486	BFB_Col_FK_9731	658[0n]	2	KM445094	1	Yes				30-Jul-2012	Aromia moschata	A			Bavarian State Collection of Zoology
GBCEB	GBCOU2731-13	GBOL02545	GBOL02545	BOLD:ABW4710	GBOL02545	658[0n]	2	KM448965	1	Yes				17-Jul-2013	Leptura quadrifasciata	adult			Bavarian State Collection of Zoology
GBCEB	GBCOU2734-13	GBOL02548	GBOL02548	BOLD:ABW5082	GBOL02548	658[0n]	2	KM452248	1	Yes				01-Aug-2013	Exocentrus lusitanus	adult			Bavarian State Collection of Zoology
GCOL	GCOL1144-16	ZFMK-TIS-8229		BOLD:AAP7171	ZFMK-TIS-8229	658[0n]	2	KU910533		Yes				07-Apr-2012	Stenurella melanura	adult			Zoologisches Forschungsmuseum Alexander Koenig
CBGPC	CBGPC378-21	CCOC00577_0101	CC00577	BOLD:AAP7401	CCOC00577_0101	658[0n]				No				25-Jul-2004	Molorchus minor				Center for Biology and Management of Populations, Montpellier	adult
FBCER	FBCOC101-10	BC ZSM COLA 00291		BOLD:ABX9051	BFB_Col_LH_0291	658[0n]	6	KM440011		Yes				20-Jun-2005	Anaglyptus mysticus	A			Bavarian State Collection of Zoology
GBAAT	GBMNC63107-20	MN717952	MN717952	BOLD:AAH8082		658[0n]		MN717952		No					Trichoferus campestris				Mined from GenBank, NCBI
GBCEB	GBCOG260-13	GBOL_Col_FK_4060	12.06.17-kes	BOLD:AAV7155	GBOL_Col_FK_4060	658[0n]	2	KM441997	1	Yes				17-Jun-2012	Exocentrus adspersus	A			Bavarian State Collection of Zoology
FCCER	COLFA603-12	ZMUO.000738		BOLD:ABW5082	ZMUO.000738	658[0n]	2	KJ966268	1	Yes				07-Jul-2008	Exocentrus lusitanus	adult			University of Oulu, Zoological Museum	Collector written as `SIP Haapala` on the label
PNHM	DTNHM9433-23	NHMUK015050637	NHMUK015050637	BOLD:AAE3490	NHMUK015050637	658[0n]			3	No				25-Apr-2022	Rhagium bifasciatum	Adult			Natural History Museum, London
CNYOH	CNYOH1188-15	BIOUG19354-E09	GMP#04283	BOLD:ACE7813	BIOUG19354-E09	516[1n]	1	MG476942		No				22-May-2014	Rhagium inquisitor	A	Yoho NP	Vouchered:Registered Collection	Centre for Biodiversity Genomics
CNYOH	CNYOH1189-15	BIOUG19354-E10	GMP#04283	BOLD:ACE7813	BIOUG19354-E10	549[0n]	1	KR916346		No				22-May-2014	Rhagium inquisitor	A	Yoho NP	Vouchered:Registered Collection	Centre for Biodiversity Genomics
FBCER	FBCOC122-10	BC ZSM COLA 00312		BOLD:AAB4856	BFB_Col_LH_0312	658[0n]	2	HQ954550		Yes				08-May-2009	Rhagium inquisitor	A			Bavarian State Collection of Zoology
CNYOH	CNYOH1190-15	BIOUG19354-E11	GMP#04283	BOLD:ACE7813	BIOUG19354-E11	546[0n]	1	KR914864		No				22-May-2014	Rhagium inquisitor	A	Yoho NP	Vouchered:Registered Collection	Centre for Biodiversity Genomics
ASCMT	ASCMT171-11	BIOUG00824-B07	MAS605-10	BOLD:AAE9431	BIOUG00824-B07	658[0n]	2	MG061362	1	Yes				30-May-2010	Tetrops praeustus	A	25 Division St.		Centre for Biodiversity Genomics	May 17 - May 30|14 days|http://www.gigapan.org/gigapans/26024/
FBCER	FBCOC125-10	BC ZSM COLA 00315		BOLD:AAO3198	BFB_Col_LH_0315	658[0n]	2	HQ954553		Yes				05-Jun-2009	Pseudovadonia livida	A			Bavarian State Collection of Zoology
CBGPC	CBGPC1748-21	CCOC07746_0101	CC07746	BOLD:AAO2826	CCOC07746_0101	658[0n]				No				23-Jun-2008	Clytus arietis				Center for Biology and Management of Populations, Montpellier	adult
CBGPC	CBGPC383-21	CCOC00685_0101	CC00685	BOLD:AAJ2825	CCOC00685_0101	658[0n]				No				29-Jun-2005	Acanthocinus aedilis				Center for Biology and Management of Populations, Montpellier	adult
FBCER	FBCOC130-10	BC ZSM COLA 00320		BOLD:AAE6807	BFB_Col_LH_0320	658[0n]	2	HQ954557		Yes				05-Jun-2009	Rutpela maculata	A			Bavarian State Collection of Zoology
GBAAT	GBMNC63108-20	MN717951	MN717951	BOLD:AAH8082		658[0n]		MN717951		No					Trichoferus campestris				Mined from GenBank, NCBI
FBCER	FBCOC133-10	BC ZSM COLA 00323		BOLD:AAD8900	BFB_Col_LH_0323	658[0n]	2	HQ954560		Yes				01-May-2009	Phymatodes testaceus	A			Bavarian State Collection of Zoology
FBCER	FBCOC134-10	BC ZSM COLA 00324		BOLD:AAW6793	BFB_Col_LH_0324	658[0n]	2	HQ954561		Yes				08-May-2009	Tetropium castaneum	A			Bavarian State Collection of Zoology
FBCER	FBCOC135-10	BC ZSM COLA 00325		BOLD:AAK2322	BFB_Col_LH_0325	658[0n]	2	HQ954562		Yes				02-May-2009	Tetropium fuscum	A			Bavarian State Collection of Zoology
CNKTB	CNKTB005-14	BIOUG17739-D03	GMP#04249	BOLD:ACE7813	BIOUG17739-D03	582[0n]	1	KR914817		No				18-Jun-2014	Rhagium inquisitor	A	Kootenay NP	Vouchered:Registered Collection	Centre for Biodiversity Genomics	moss bed, tall pine forest, fallen logs
FBCER	FBCOC137-10	BC ZSM COLA 00327		BOLD:AAO2826	BFB_Col_LH_0327	658[0n]	2	HQ954563		Yes				03-Jun-2009	Clytus arietis	A			Bavarian State Collection of Zoology
CNKTB	CNKTB008-14	BIOUG17739-D06	GMP#04249	BOLD:AAB4568	BIOUG17739-D06	543[0n]	1	KR488059		No				18-Jun-2014	Asemum striatum	A	Kootenay NP	Vouchered:Registered Collection	Centre for Biodiversity Genomics	moss bed, tall pine forest, fallen logs
CNKTB	CNKTB009-14	BIOUG17739-D07	GMP#04249	BOLD:AAB4568	BIOUG17739-D07	588[0n]	1	KR486839		No				18-Jun-2014	Asemum striatum	A	Kootenay NP	Vouchered:Registered Collection	Centre for Biodiversity Genomics	moss bed, tall pine forest, fallen logs
GCOL	GCOL12701-16	ZFMK-TIS-2536487		BOLD:AAP7353	ZFMK-TIS-2536487	658[0n]	2	KU917870		Yes				23-May-2012	Pogonocherus hispidus				Zoologisches Forschungsmuseum Alexander Koenig	http://id.zfmk.de/collection_ZFMK/2536487/841226/135363
FBCER	FBCOC149-10	BC ZSM COLA 00339		BOLD:AAO4412	BFB_Col_LH_0339	658[0n]	2	HQ954575		Yes				26-May-2009	Stenocorus meridianus	A			Bavarian State Collection of Zoology
FBCER	FBCOC150-10	BC ZSM COLA 00340		BOLD:AAN9247	BFB_Col_LH_0340	658[0n]	2	HQ954576		Yes				26-May-2009	Alosterna tabacicolor	A			Bavarian State Collection of Zoology
FBCER	FBCOC151-10	BC ZSM COLA 00341		BOLD:AAO2826	BFB_Col_LH_0341	658[0n]	2	HQ954577		Yes				16-Jun-2009	Clytus arietis	A			Bavarian State Collection of Zoology
GBAAB	GBCLC1969-19	MH020344		BOLD:ABA3171		621[0n]		MH020344		No					Stenurella nigra				Mined from GenBank, NCBI
CBGPC	CBGPC1004-21	CCOC03960_0101	CC03960	BOLD:AAP7171	CCOC03960_0101	658[0n]				No				29-Jul-2008	Stenurella melanura				Center for Biology and Management of Populations, Montpellier	adult
FBCER	FBCOC157-10	BC ZSM COLA 00347		BOLD:AAK2420	BFB_Col_LH_0347	658[0n]	2	HQ954583		Yes				26-May-2009	Paracorymbia maculicornis	A			Bavarian State Collection of Zoology
FBCER	FBCOC158-10	BC ZSM COLA 00348		BOLD:AAO3504	BFB_Col_LH_0348	658[0n]	2	HQ954584		Yes				25-May-2009	Stictoleptura scutellata	A			Bavarian State Collection of Zoology
FBCER	FBCOC167-10	BC ZSM COLA 00357		BOLD:AAY4067	BFB_Col_LH_0357	658[0n]	2	HQ954590		Yes				26-May-2009	Pidonia lurida	A			Bavarian State Collection of Zoology
FCCER	COLFE008-12	ZMUO.005233		BOLD:AER4257	ZMUO.005233	658[0n]	3	KJ967156	1	Yes				23-Jun-2012	Stenurella melanura	adult			University of Oulu, Zoological Museum
PHDLV	PHDLV122-22	LVHOMED106	LVHOMED106	BOLD:ACZ0914	LVHOMED106	651[0n]			1	No				01-Jan-2020	Trichoferus fasciculatus	Adult			Institut National de la Recherche Agronomique, Zoologie Forestiere
FBCER	FBCOC175-10	BC ZSM COLA 00365		BOLD:AAO4230	BFB_Col_LH_0365	658[0n]	2	HQ954598		Yes				28-May-2009	Grammoptera ruficornis	A			Bavarian State Collection of Zoology
FBCER	FBCOC176-10	BC ZSM COLA 00366		BOLD:AAO2826	BFB_Col_LH_0366	658[0n]	2	HQ954599		Yes				29-May-2009	Clytus arietis	A			Bavarian State Collection of Zoology
PHDLV	PHDLV125-22	LVHOMED109	LVHOMED109	BOLD:AAO4861		654[0n]			1	No				01-Jan-2021	Pedostrangalia revestita	Adult			Institut National de la Recherche Agronomique, Zoologie Forestiere
PHDLV	PHDLV127-22	LVHOMED111	LVHOMED111	BOLD:AAP9017		653[0n]			1	No				01-Jan-2019	Xylotrechus stebbingi	Adult			Institut National de la Recherche Agronomique, Zoologie Forestiere
PHDLV	PHDLV128-22	LVHOMED112	LVHOMED112	BOLD:AAD8900		652[0n]			1	No				01-Jan-2019	Phymatodes testaceus	Adult			Institut National de la Recherche Agronomique, Zoologie Forestiere
PHDLV	PHDLV129-22	LVHOMED113	LVHOMED113	BOLD:ABW4504		653[0n]			1	No				01-Jan-2019	Xylotrechus antilope	Adult			Institut National de la Recherche Agronomique, Zoologie Forestiere
PHDLV	PHDLV130-22	LVHOMED114	LVHOMED114	BOLD:AEK7477		653[0n]			1	No				01-Jan-2019	Xylotrechus arvicola	Adult			Institut National de la Recherche Agronomique, Zoologie Forestiere
GBAAB	GBCLC750-19	MH020478		BOLD:AAM0486		621[0n]		MH020478		No					Aromia moschata				Mined from GenBank, NCBI
GBAAB	GBCLC457-13	KC593307		BOLD:ACD4157	AFE132	632[0n]		KC593307		No				15-Jul-2010	Arhopalus ferus				Mined from GenBank, NCBI
FBCER	FBCOC189-10	BC ZSM COLA 00379		BOLD:AAO4230	BFB_Col_LH_0379	651[0n]	2	HQ954612		Yes				26-May-2009	Grammoptera ruficornis	A			Bavarian State Collection of Zoology
PHDLV	PHDLV139-22	LVHOMED123	LVHOMED123	BOLD:ACD4213	LVHOMED123	651[0n]			1	No				01-Jan-2019	Chlorophorus glabromaculatus	Adult			Institut National de la Recherche Agronomique, Zoologie Forestiere
PHDLV	PHDLV141-22	LVHOMED125	LVHOMED125	BOLD:ACT2338		652[0n]			1	No				01-Jan-2019	Cephalocrius syriacus	Adult			Institut National de la Recherche Agronomique, Zoologie Forestiere
PHDLV	PHDLV142-22	LVHOMED126	LVHOMED126	BOLD:ACD4181	LVHOMED126	652[0n]			1	No				01-Jan-2019	Nathrius brevipennis	Adult			Institut National de la Recherche Agronomique, Zoologie Forestiere
PHDLV	PHDLV143-22	LVHOMED127	LVHOMED127	BOLD:ACD4181		652[0n]			1	No				01-Jan-2019	Nathrius brevipennis	Adult			Institut National de la Recherche Agronomique, Zoologie Forestiere
PHDLV	PHDLV144-22	LVHOMED128	LVHOMED128	BOLD:ABV1624		652[0n]			1	No				01-Jan-2019	Gracilia minuta	Adult			Institut National de la Recherche Agronomique, Zoologie Forestiere
PHDLV	PHDLV151-22	LVHOMED135	LVHOMED135	BOLD:AAD8900		640[0n]			1	No				01-Jan-2019	Phymatodes testaceus	Adult			Institut National de la Recherche Agronomique, Zoologie Forestiere
FBCER	FBCOJ396-12	BFB_Col_FK_8661	11.05.18-tv5	BOLD:AAO3504	BFB_Col_FK_8661	658[0n]	2	KM451220	1	Yes				18-May-2011	Stictoleptura scutellata	A			Bavarian State Collection of Zoology
PHDLV	PHDLV154-22	LVHOMED138	LVHOMED138	BOLD:AAL7152		652[0n]			1	No				01-Jan-2019	Arhopalus rusticus	Adult			Institut National de la Recherche Agronomique, Zoologie Forestiere
PHDLV	PHDLV155-22	LVHOMED139	LVHOMED139	BOLD:ACD4157		651[0n]			1	No				01-Jan-2020	Arhopalus ferus	Adult			Institut National de la Recherche Agronomique, Zoologie Forestiere
PHDLV	PHDLV156-22	LVHOMED140	LVHOMED140	BOLD:ACT2338		653[0n]			1	No				01-Jan-2020	Cephalocrius syriacus	Adult			Institut National de la Recherche Agronomique, Zoologie Forestiere
PHDLV	PHDLV157-22	LVHOMED141	LVHOMED141	BOLD:ABZ8254		653[0n]			1	No				01-Jan-2020	Monochamus galloprovincialis	Adult			Institut National de la Recherche Agronomique, Zoologie Forestiere
PHDLV	PHDLV158-22	LVHOMED142	LVHOMED142	BOLD:AAP9017		653[0n]			1	No				01-Jan-2020	Xylotrechus stebbingi	Adult			Institut National de la Recherche Agronomique, Zoologie Forestiere
GMGMP	GMGMP8839-18	BIOUG42934-A01	GMP#10392	BOLD:AAN9247	BIOUG42934-A01	653[0n]				No				29-May-2017	Alosterna tabacicolor			Vouchered:Registered Collection	Bavarian State Collection of Zoology
PHDLV	PHDLV162-22	LVHOMED146	LVHOMED146	BOLD:ACD4052		652[0n]			1	No				01-Jan-2020	Oxypleurus nodieri	Adult			Institut National de la Recherche Agronomique, Zoologie Forestiere
PHDLV	PHDLV163-22	LVHOMED147	LVHOMED147	BOLD:ACD4006		653[0n]			1	No				01-Jan-2020	Trichoferus pallidus	Adult			Institut National de la Recherche Agronomique, Zoologie Forestiere
FBCER	FBCOJ409-12	BFB_Col_FK_8674	11.06.26-tv7	BOLD:AAP7171	BFB_Col_FK_8674	658[0n]	2	KM443508	1	Yes				26-Jun-2011	Stenurella melanura	A			Bavarian State Collection of Zoology
PHDLV	PHDLV167-22	LVHOMED151	LVHOMED151	BOLD:AAP9017		653[0n]			1	No				01-Jan-2021	Xylotrechus stebbingi	Adult			Institut National de la Recherche Agronomique, Zoologie Forestiere
PHDLV	PHDLV168-22	LVHOMED152	LVHOMED152	BOLD:AAP9017		655[0n]			1	No				01-Jan-2021	Xylotrechus stebbingi	Adult			Institut National de la Recherche Agronomique, Zoologie Forestiere
PHDLV	PHDLV169-22	LVHOMED153	LVHOMED153	BOLD:AAP9017		651[0n]			1	No				01-Jan-2021	Xylotrechus stebbingi	Adult			Institut National de la Recherche Agronomique, Zoologie Forestiere
FBCER	FBCOB088-10	BC ZSM COLA 00183		BOLD:AAM0119	BFB_Col_LH_0183	658[0n]	2	JF889457	1	Yes				13-Jun-2010	Saperda scalaris	A			Bavarian State Collection of Zoology
PHDLV	PHDLV171-22	LVHOMED155	LVHOMED155	BOLD:AAP9017		653[0n]			1	No				01-Jan-2021	Xylotrechus stebbingi	Adult			Institut National de la Recherche Agronomique, Zoologie Forestiere
PHDLV	PHDLV172-22	LVHOMED156	LVHOMED156	BOLD:AAP9017		653[0n]			1	No				01-Jan-2021	Xylotrechus stebbingi	Adult			Institut National de la Recherche Agronomique, Zoologie Forestiere
PHDLV	PHDLV173-22	LVHOMED157	LVHOMED157	BOLD:AAP9017		652[0n]			1	No				01-Jan-2021	Xylotrechus stebbingi	Adult			Institut National de la Recherche Agronomique, Zoologie Forestiere
PHDLV	PHDLV174-22	LVHOMED158	LVHOMED158	BOLD:AAP9017		653[0n]			1	No				01-Jan-2021	Xylotrechus stebbingi	Adult			Institut National de la Recherche Agronomique, Zoologie Forestiere
PHDLV	PHDLV175-22	LVHOMED159	LVHOMED159	BOLD:AAP9017		658[0n]			1	No				01-Jan-2021	Xylotrechus stebbingi	Adult			Institut National de la Recherche Agronomique, Zoologie Forestiere
FBCER	FBCOJ419-12	BFB_Col_FK_8684	11.06.26-tv5	BOLD:AAO3504	BFB_Col_FK_8684	658[0n]	2	KM443028	1	Yes				26-Jun-2011	Stictoleptura scutellata	A			Bavarian State Collection of Zoology
PHDLV	PHDLV178-22	LVHOMED162	LVHOMED162	BOLD:AAP9017		654[0n]			1	No				01-Jan-2021	Xylotrechus stebbingi	Adult			Institut National de la Recherche Agronomique, Zoologie Forestiere
PHDLV	PHDLV179-22	LVHOMED163	LVHOMED163	BOLD:AAP9017		653[0n]			1	No				01-Jan-2021	Xylotrechus stebbingi	Adult			Institut National de la Recherche Agronomique, Zoologie Forestiere
PHDLV	PHDLV180-22	LVHOMED164	LVHOMED164	BOLD:AAM0199		653[0n]			1	No				01-Jan-2021	Acanthocinus griseus	Adult			Institut National de la Recherche Agronomique, Zoologie Forestiere
GBCEB	GBCOB006-12	GBOL_Col_FK_0006	10.07.10-lik	BOLD:AAV7155	GBOL_Col_FK_0006	658[0n]	2	KM440229	1	Yes				10-Jul-2010	Exocentrus adspersus	A			Bavarian State Collection of Zoology
PHDLV	PHDLV182-22	LVHOMED166	LVHOMED166	BOLD:ACD4157		655[0n]			1	No				01-Jan-2021	Arhopalus ferus	Adult			Institut National de la Recherche Agronomique, Zoologie Forestiere
PHDLV	PHDLV183-22	LVHOMED167	LVHOMED167	BOLD:ACD4157		655[0n]			1	No				01-Jan-2021	Arhopalus ferus	Adult			Institut National de la Recherche Agronomique, Zoologie Forestiere
[truncated: 2,100 more rows]

## Sheet: Table S1 - Taxonomy
Project:	DS-EUROCERA			User:	Lois Veillat URZF
Created:	2026-04-17
Sample ID	Phylum	Class	Order	Family	Subfamily	Tribe	Genus	Species	Subspecies	Identifier	Identifier Email	Identification Method	Taxonomy Notes
BC-PNEF-PSFOR0126	Arthropoda	Insecta	Coleoptera	Cerambycidae	Lepturinae	Lepturini	Pseudovadonia	Pseudovadonia livida		Guilhem Parmain	guilhem.parmain@irstea.fr
BC-PNEF-PSFOR0127	Arthropoda	Insecta	Coleoptera	Cerambycidae	Cerambycinae	Callidiini	Ropalopus	Ropalopus femoratus		Guilhem Parmain	guilhem.parmain@irstea.fr
BC-PNEF-PSFOR0130	Arthropoda	Insecta	Coleoptera	Cerambycidae	Lamiinae	Saperdini	Stenostola	Stenostola ferrea		Guilhem Parmain	guilhem.parmain@irstea.fr
BC-PNEF-PSFOR0131	Arthropoda	Insecta	Coleoptera	Cerambycidae	Lepturinae	Lepturini	Stenurella	Stenurella bifasciata		Guilhem Parmain	guilhem.parmain@irstea.fr
BC-PNEF-PSFOR0132	Arthropoda	Insecta	Coleoptera	Cerambycidae	Lepturinae	Lepturini	Stenurella	Stenurella melanura		Guilhem Parmain	guilhem.parmain@irstea.fr
BC-PNEF-PSFOR0133	Arthropoda	Insecta	Coleoptera	Cerambycidae	Lepturinae	Lepturini	Stenurella	Stenurella nigra		Guilhem Parmain	guilhem.parmain@irstea.fr
BC-PNEF-PSFOR0135	Arthropoda	Insecta	Coleoptera	Cerambycidae	Lepturinae	Lepturini	Stictoleptura	Stictoleptura fontenayi		Guilhem Parmain	guilhem.parmain@irstea.fr
BC-PNEF-PSFOR0136	Arthropoda	Insecta	Coleoptera	Cerambycidae	Lepturinae	Lepturini	Stictoleptura	Stictoleptura rubra		Guilhem Parmain	guilhem.parmain@irstea.fr
BC-PNEF-PSFOR0137	Arthropoda	Insecta	Coleoptera	Cerambycidae	Lepturinae	Lepturini	Stictoleptura	Stictoleptura trisignata		Guilhem Parmain	guilhem.parmain@irstea.fr
BC-PNEF-PSFOR0138	Arthropoda	Insecta	Coleoptera	Cerambycidae	Spondylidinae	Asemini	Tetropium	Tetropium castaneum		Guilhem Parmain	guilhem.parmain@irstea.fr
BC-PNEF-PSFOR0140	Arthropoda	Insecta	Coleoptera	Cerambycidae	Cerambycinae	Hesperophanini	Trichoferus	Trichoferus holosericeus		Guilhem Parmain	guilhem.parmain@irstea.fr
FFOH00065_001	Arthropoda	Insecta	Coleoptera	Cerambycidae	Cerambycinae	Callidiini	Pyrrhidium	Pyrrhidium sanguineum		Fabien Fohrer	fabien.fohrer@cicrp.fr	Morphology
FFOH00086_001	Arthropoda	Insecta	Coleoptera	Cerambycidae	Cerambycinae	Hylotrupini	Hylotrupes	Hylotrupes bajulus		Fabien Fohrer	fabien.fohrer@cicrp.fr	Morphology
LVHOMED145	Arthropoda	Insecta	Coleoptera	Cerambycidae	Lamiinae	Mesosini	Mesosa	Mesosa curculionoides		Alain Roques	alain.roques@inrae.fr	Morphology
LVHOMED210	Arthropoda	Insecta	Coleoptera	Cerambycidae	Cerambycinae	Clytini	Xylotrechus	Xylotrechus antilope		Carlos Lopez-Vaamonde	carlos.lopezvaamonde@inrae.fr	BOLD ID Engine
ZFMK-TIS-17366	Arthropoda	Insecta	Coleoptera	Cerambycidae	Lepturinae	Lepturini	Grammoptera	Grammoptera ruficornis		Andreas Kopetz
ZFMK-TIS-17367	Arthropoda	Insecta	Coleoptera	Cerambycidae	Lepturinae	Lepturini	Grammoptera	Grammoptera ruficornis		Andreas Kopetz
ZFMK-TIS-17373	Arthropoda	Insecta	Coleoptera	Cerambycidae	Lamiinae	Tetropini	Tetrops	Tetrops starkii		Andreas Kopetz
ZFMK-TIS-17374	Arthropoda	Insecta	Coleoptera	Cerambycidae	Lamiinae	Tetropini	Tetrops	Tetrops starkii		Andreas Kopetz
ZFMK-TIS-17375	Arthropoda	Insecta	Coleoptera	Cerambycidae	Lamiinae	Tetropini	Tetrops	Tetrops starkii		Andreas Kopetz
ZFMK-TIS-17376	Arthropoda	Insecta	Coleoptera	Cerambycidae	Lamiinae	Tetropini	Tetrops	Tetrops starkii		Andreas Kopetz
CCOC04224_0101	Arthropoda	Insecta	Coleoptera	Cerambycidae	Lepturinae	Rhagiini	Rhagium	Rhagium sycophanta		Christian Cocquempot	cocquemp@supagro.inra.fr	Morphology
CCOC04223_0101	Arthropoda	Insecta	Coleoptera	Cerambycidae	Lepturinae	Rhagiini	Rhagium	Rhagium sycophanta		Christian Cocquempot	cocquemp@supagro.inra.fr	Morphology
CCOC04221_0101	Arthropoda	Insecta	Coleoptera	Cerambycidae	Lepturinae	Rhagiini	Rhagium	Rhagium sycophanta		Christian Cocquempot	cocquemp@supagro.inra.fr	Morphology
CCOC04222_0101	Arthropoda	Insecta	Coleoptera	Cerambycidae	Lepturinae	Rhagiini	Rhagium	Rhagium sycophanta		Christian Cocquempot	cocquemp@supagro.inra.fr	Morphology
CCOC00390_0101	Arthropoda	Insecta	Coleoptera	Cerambycidae	Lamiinae	Monochamini	Monochamus	Monochamus sutor		Pierre Berger		Morphology
CCOC03268_0101	Arthropoda	Insecta	Coleoptera	Cerambycidae	Lepturinae	Rhagiini	Rhagium	Rhagium inquisitor		Christian Cocquempot	cocquemp@supagro.inra.fr	Morphology
CCOC03269_0101	Arthropoda	Insecta	Coleoptera	Cerambycidae	Lepturinae	Rhagiini	Rhagium	Rhagium inquisitor		Christian Cocquempot	cocquemp@supagro.inra.fr	Morphology
CCOC08904_0101	Arthropoda	Insecta	Coleoptera	Cerambycidae	Lamiinae	Monochamini	Monochamus	Monochamus sutor		Christian Cocquempot	cocquemp@supagro.inra.fr	Morphology
CCOC08873_0101	Arthropoda	Insecta	Coleoptera	Cerambycidae	Lamiinae	Monochamini	Monochamus	Monochamus sutor		Christian Cocquempot	cocquemp@supagro.inra.fr	Morphology
BC-JT-EUR-002	Arthropoda	Insecta	Coleoptera	Cerambycidae	Lepturinae	Lepturini	Pachytodes	Pachytodes erraticus		Julien Touroult	julien.touroult@mnhn.fr
BC-JT-EUR-004	Arthropoda	Insecta	Coleoptera	Cerambycidae	Lamiinae	Pteropliini	Niphona	Niphona picticornis		Julien Touroult	julien.touroult@mnhn.fr
BC-JT-EUR-005	Arthropoda	Insecta	Coleoptera	Cerambycidae	Lamiinae	Acanthocinini	Leiopus	Leiopus femoratus		Julien Touroult	julien.touroult@mnhn.fr
CCOC02708_0101	Arthropoda	Insecta	Coleoptera	Cerambycidae	Lepturinae	Rhagiini	Rhagium	Rhagium mordax		Christian Cocquempot	cocquemp@supagro.inra.fr	Morphology
CCOC02709_0101	Arthropoda	Insecta	Coleoptera	Cerambycidae	Lepturinae	Rhagiini	Rhagium	Rhagium mordax		Christian Cocquempot	cocquemp@supagro.inra.fr	Morphology
CCOC00687_0101	Arthropoda	Insecta	Coleoptera	Cerambycidae	Lepturinae	Rhagiini	Rhagium	Rhagium inquisitor		Christian Cocquempot	cocquemp@supagro.inra.fr	Morphology
CCOC02951_0101	Arthropoda	Insecta	Coleoptera	Cerambycidae	Lepturinae	Rhagiini	Rhagium	Rhagium inquisitor		Christian Cocquempot	cocquemp@supagro.inra.fr	Morphology
CCOC03200_0101	Arthropoda	Insecta	Coleoptera	Cerambycidae	Lamiinae	Monochamini	Monochamus	Monochamus sutor		Christian Cocquempot	cocquemp@supagro.inra.fr	Morphology
BC-JT-EUR-012	Arthropoda	Insecta	Coleoptera	Cerambycidae	Lepturinae	Lepturini	Paracorymbia	Paracorymbia maculicornis		Julien Touroult	julien.touroult@mnhn.fr		formerly: Stictoleptura maculicornis
CCOC02950_0101	Arthropoda	Insecta	Coleoptera	Cerambycidae	Lepturinae	Rhagiini	Rhagium	Rhagium inquisitor		Christian Cocquempot	cocquemp@supagro.inra.fr	Morphology
BIOUG00824-B04	Arthropoda	Insecta	Coleoptera	Cerambycidae	Lamiinae	Tetropini	Tetrops	Tetrops praeustus		Renee Miskie	rlabbe@uoguelph.ca	Image and sequence based
CCOC02949_0101	Arthropoda	Insecta	Coleoptera	Cerambycidae	Lepturinae	Rhagiini	Rhagium	Rhagium inquisitor		Christian Cocquempot	cocquemp@supagro.inra.fr	Morphology
CCOC02571_0101	Arthropoda	Insecta	Coleoptera	Cerambycidae	Lamiinae	Monochamini	Monochamus	Monochamus galloprovincialis		Christian Cocquempot	cocquemp@supagro.inra.fr	Morphology
CCOC02572_0101	Arthropoda	Insecta	Coleoptera	Cerambycidae	Lamiinae	Monochamini	Monochamus	Monochamus sutor		Christian Cocquempot	cocquemp@supagro.inra.fr	Morphology
CCOC02574_0101	Arthropoda	Insecta	Coleoptera	Cerambycidae	Lamiinae	Monochamini	Monochamus	Monochamus galloprovincialis		Christian Cocquempot	cocquemp@supagro.inra.fr	Morphology
CCOC02576_0101	Arthropoda	Insecta	Coleoptera	Cerambycidae	Lamiinae	Monochamini	Monochamus	Monochamus sutor		Christian Cocquempot	cocquemp@supagro.inra.fr	Morphology
CCOC02579_0101	Arthropoda	Insecta	Coleoptera	Cerambycidae	Lamiinae	Monochamini	Monochamus	Monochamus sutor		Christian Cocquempot	cocquemp@supagro.inra.fr	Morphology
CCOC02578_0101	Arthropoda	Insecta	Coleoptera	Cerambycidae	Lamiinae	Monochamini	Monochamus	Monochamus galloprovincialis		Christian Cocquempot	cocquemp@supagro.inra.fr	Morphology
CCOC02577_0101	Arthropoda	Insecta	Coleoptera	Cerambycidae	Lamiinae	Monochamini	Monochamus	Monochamus sutor		Christian Cocquempot	cocquemp@supagro.inra.fr	Morphology
CCOC04561_0101	Arthropoda	Insecta	Coleoptera	Cerambycidae	Cerambycinae	Clytini	Xylotrechus	Xylotrechus antilope		Christian Cocquempot	cocquemp@supagro.inra.fr	Morphology
CCOC04553_0101	Arthropoda	Insecta	Coleoptera	Cerambycidae	Cerambycinae	Clytini	Xylotrechus	Xylotrechus antilope		Christian Cocquempot	cocquemp@supagro.inra.fr	Morphology
CCOC04554_0101	Arthropoda	Insecta	Coleoptera	Cerambycidae	Cerambycinae	Clytini	Xylotrechus	Xylotrechus antilope		Christian Cocquempot	cocquemp@supagro.inra.fr	Morphology
ZFMK-TIS-18636	Arthropoda	Insecta	Coleoptera	Cerambycidae	Lepturinae	Lepturini	Grammoptera	Grammoptera ruficornis		Karl Hadulla
CCOC04556_0101	Arthropoda	Insecta	Coleoptera	Cerambycidae	Cerambycinae	Clytini	Xylotrechus	Xylotrechus antilope		Christian Cocquempot	cocquemp@supagro.inra.fr	Morphology
CCOC04557_0101	Arthropoda	Insecta	Coleoptera	Cerambycidae	Cerambycinae	Clytini	Xylotrechus	Xylotrechus antilope		Christian Cocquempot	cocquemp@supagro.inra.fr	Morphology
CCOC04558_0101	Arthropoda	Insecta	Coleoptera	Cerambycidae	Cerambycinae	Clytini	Xylotrechus	Xylotrechus antilope		Christian Cocquempot	cocquemp@supagro.inra.fr	Morphology
CCOC04559_0101	Arthropoda	Insecta	Coleoptera	Cerambycidae	Cerambycinae	Clytini	Xylotrechus	Xylotrechus antilope		Christian Cocquempot	cocquemp@supagro.inra.fr	Morphology
ZFMK-TIS-18642	Arthropoda	Insecta	Coleoptera	Cerambycidae	Cerambycinae	Callidiini	Phymatodes	Phymatodes rufipes		Karl Hadulla
CCOC04362_0101	Arthropoda	Insecta	Coleoptera	Cerambycidae	Cerambycinae	Clytini	Xylotrechus	Xylotrechus antilope		Christian Cocquempot	cocquemp@supagro.inra.fr	Morphology
CCOC04684_0101	Arthropoda	Insecta	Coleoptera	Cerambycidae	Cerambycinae	Clytini	Xylotrechus	Xylotrechus antilope		Christian Cocquempot	cocquemp@supagro.inra.fr	Morphology
CCOC04541_0101	Arthropoda	Insecta	Coleoptera	Cerambycidae	Lepturinae	Rhagiini	Rhagium	Rhagium sycophanta		Christian Cocquempot	cocquemp@supagro.inra.fr	Morphology
ZFMK-TIS-18648	Arthropoda	Insecta	Coleoptera	Cerambycidae	Lamiinae	Pogonocherini	Pogonocherus	Pogonocherus hispidus		Karl Hadulla
CCOC04547_0101	Arthropoda	Insecta	Coleoptera	Cerambycidae	Lepturinae	Rhagiini	Rhagium	Rhagium sycophanta		Christian Cocquempot	cocquemp@supagro.inra.fr	Morphology
CCOC04363_0101	Arthropoda	Insecta	Coleoptera	Cerambycidae	Cerambycinae	Clytini	Xylotrechus	Xylotrechus antilope		Christian Cocquempot	cocquemp@supagro.inra.fr	Morphology
CCOC04369_0101	Arthropoda	Insecta	Coleoptera	Cerambycidae	Cerambycinae	Clytini	Xylotrechus	Xylotrechus antilope		Christian Cocquempot	cocquemp@supagro.inra.fr	Morphology
ZFMK-TIS-18655	Arthropoda	Insecta	Coleoptera	Cerambycidae	Lepturinae	Lepturini	Grammoptera	Grammoptera ruficornis		Karl Hadulla
CCOC04371_0101	Arthropoda	Insecta	Coleoptera	Cerambycidae	Cerambycinae	Clytini	Xylotrechus	Xylotrechus antilope		Christian Cocquempot	cocquemp@supagro.inra.fr	Morphology
CCOC04373_0101	Arthropoda	Insecta	Coleoptera	Cerambycidae	Lepturinae	Rhagiini	Rhagium	Rhagium sycophanta		Christian Cocquempot	cocquemp@supagro.inra.fr	Morphology
CCOC04374_0101	Arthropoda	Insecta	Coleoptera	Cerambycidae	Cerambycinae	Clytini	Xylotrechus	Xylotrechus antilope		Christian Cocquempot	cocquemp@supagro.inra.fr	Morphology
ZFMK-TIS-18665	Arthropoda	Insecta	Coleoptera	Cerambycidae	Lamiinae	Exocentrini	Exocentrus	Exocentrus lusitanus		Karl Hadulla
ZFMK-TIS-18666	Arthropoda	Insecta	Coleoptera	Cerambycidae	Lamiinae	Exocentrini	Exocentrus	Exocentrus lusitanus		Karl Hadulla
CCOC04552_0101	Arthropoda	Insecta	Coleoptera	Cerambycidae	Cerambycinae	Clytini	Xylotrechus	Xylotrechus antilope		Christian Cocquempot	cocquemp@supagro.inra.fr	Morphology
ZFMK-TIS-18670	Arthropoda	Insecta	Coleoptera	Cerambycidae	Lamiinae	Exocentrini	Exocentrus	Exocentrus adspersus		Karl Hadulla
CCOC04543_0101	Arthropoda	Insecta	Coleoptera	Cerambycidae	Lepturinae	Rhagiini	Rhagium	Rhagium sycophanta		Christian Cocquempot	cocquemp@supagro.inra.fr	Morphology
CCOC04544_0101	Arthropoda	Insecta	Coleoptera	Cerambycidae	Lepturinae	Rhagiini	Rhagium	Rhagium sycophanta		Christian Cocquempot	cocquemp@supagro.inra.fr	Morphology
CCOC04546_0101	Arthropoda	Insecta	Coleoptera	Cerambycidae	Lepturinae	Rhagiini	Rhagium	Rhagium sycophanta		Christian Cocquempot	cocquemp@supagro.inra.fr	Morphology
ZFMK-TIS-18692	Arthropoda	Insecta	Coleoptera	Cerambycidae	Lamiinae	Exocentrini	Exocentrus	Exocentrus adspersus		Karl Hadulla
CCOC04549_0101	Arthropoda	Insecta	Coleoptera	Cerambycidae	Cerambycinae	Clytini	Xylotrechus	Xylotrechus antilope		Christian Cocquempot	cocquemp@supagro.inra.fr	Morphology
CCOC04550_0101	Arthropoda	Insecta	Coleoptera	Cerambycidae	Cerambycinae	Clytini	Xylotrechus	Xylotrechus antilope		Christian Cocquempot	cocquemp@supagro.inra.fr	Morphology
CCOC04551_0101	Arthropoda	Insecta	Coleoptera	Cerambycidae	Cerambycinae	Clytini	Xylotrechus	Xylotrechus antilope		Christian Cocquempot	cocquemp@supagro.inra.fr	Morphology
CCOC04375_0101	Arthropoda	Insecta	Coleoptera	Cerambycidae	Cerambycinae	Clytini	Xylotrechus	Xylotrechus antilope		Christian Cocquempot	cocquemp@supagro.inra.fr	Morphology
CCOC07409_0101	Arthropoda	Insecta	Coleoptera	Cerambycidae	Lepturinae	Rhagiini	Rhagium	Rhagium sycophanta		Christian Cocquempot	cocquemp@supagro.inra.fr	Morphology
CCOC08182_0101	Arthropoda	Insecta	Coleoptera	Cerambycidae	Lepturinae	Rhagiini	Rhagium	Rhagium sycophanta		Christian Cocquempot	cocquemp@supagro.inra.fr	Morphology
CCOC08206_0101	Arthropoda	Insecta	Coleoptera	Cerambycidae	Lepturinae	Rhagiini	Rhagium	Rhagium sycophanta		Christian Cocquempot	cocquemp@supagro.inra.fr	Morphology
CCOC04545_0101	Arthropoda	Insecta	Coleoptera	Cerambycidae	Lepturinae	Rhagiini	Rhagium	Rhagium sycophanta		Christian Cocquempot	cocquemp@supagro.inra.fr	Morphology
CCOC04686_0101	Arthropoda	Insecta	Coleoptera	Cerambycidae	Cerambycinae	Clytini	Xylotrechus	Xylotrechus antilope		Christian Cocquempot	cocquemp@supagro.inra.fr	Morphology
CCOC08264_0101	Arthropoda	Insecta	Coleoptera	Cerambycidae	Cerambycinae	Clytini	Xylotrechus	Xylotrechus antilope		Christian Cocquempot	cocquemp@supagro.inra.fr	Morphology
CCOC04692_0101	Arthropoda	Insecta	Coleoptera	Cerambycidae	Lepturinae	Rhagiini	Rhagium	Rhagium sycophanta		Christian Cocquempot	cocquemp@supagro.inra.fr	Morphology
CCOC04688_0101	Arthropoda	Insecta	Coleoptera	Cerambycidae	Cerambycinae	Clytini	Xylotrechus	Xylotrechus antilope		Christian Cocquempot	cocquemp@supagro.inra.fr	Morphology
CCOC04687_0101	Arthropoda	Insecta	Coleoptera	Cerambycidae	Cerambycinae	Clytini	Xylotrechus	Xylotrechus antilope		Christian Cocquempot	cocquemp@supagro.inra.fr	Morphology
NHMUK015054600	Arthropoda	Insecta	Coleoptera	Cerambycidae	Lepturinae	Lepturini	Pseudovadonia	Pseudovadonia livida		Michael F. Geiser
CCOC06957_0101	Arthropoda	Insecta	Coleoptera	Cerambycidae	Lamiinae	Monochamini	Monochamus	Monochamus sutor		Christian Cocquempot	cocquemp@supagro.inra.fr	Morphology
CCOC06722_0101	Arthropoda	Insecta	Coleoptera	Cerambycidae	Lepturinae	Rhagiini	Rhagium	Rhagium inquisitor		Christian Cocquempot	cocquemp@supagro.inra.fr	Morphology
CCOC07995_0101	Arthropoda	Insecta	Coleoptera	Cerambycidae	Lepturinae	Rhagiini	Rhagium	Rhagium inquisitor		Christian Cocquempot	cocquemp@supagro.inra.fr	Morphology
CCOC07452_0101	Arthropoda	Insecta	Coleoptera	Cerambycidae	Spondylidinae	Asemini	Tetropium	Tetropium castaneum		Christian Cocquempot	cocquemp@supagro.inra.fr	Morphology
CCOC08094_0101	Arthropoda	Insecta	Coleoptera	Cerambycidae	Lamiinae	Saperdini	Saperda	Saperda scalaris		Christian Cocquempot	cocquemp@supagro.inra.fr	Morphology
CCOC08095_0101	Arthropoda	Insecta	Coleoptera	Cerambycidae	Lamiinae	Saperdini	Saperda	Saperda scalaris		Christian Cocquempot	cocquemp@supagro.inra.fr	Morphology
CCOC08138_0101	Arthropoda	Insecta	Coleoptera	Cerambycidae	Lepturinae	Rhagiini	Rhagium	Rhagium inquisitor		Christian Cocquempot	cocquemp@supagro.inra.fr	Morphology
BIOUG16273-F08	Arthropoda	Insecta	Coleoptera	Cerambycidae	Lepturinae	Lepturini	Stictoleptura	Stictoleptura rubra		Renee Miskie	rlabbe@uoguelph.ca	Image and sequence based
CCOC08137_0101	Arthropoda	Insecta	Coleoptera	Cerambycidae	Lepturinae	Rhagiini	Rhagium	Rhagium inquisitor		Christian Cocquempot	cocquemp@supagro.inra.fr	Morphology
CCOC08136_0101	Arthropoda	Insecta	Coleoptera	Cerambycidae	Lepturinae	Rhagiini	Rhagium	Rhagium inquisitor		Christian Cocquempot	cocquemp@supagro.inra.fr	Morphology
CCOC00098_0101	Arthropoda	Insecta	Coleoptera	Cerambycidae	Cerambycinae	Clytini	Xylotrechus	Xylotrechus antilope		Christian Cocquempot	cocquemp@supagro.inra.fr	Morphology
CCOC07974_0101	Arthropoda	Insecta	Coleoptera	Cerambycidae	Lepturinae	Lepturini	Stictoleptura	Stictoleptura rubra		Carlos Lopez-Vaamonde	carlos.lopezvaamonde@inrae.fr	Morphology
CCOC07975_0101	Arthropoda	Insecta	Coleoptera	Cerambycidae	Lepturinae	Lepturini	Stictoleptura	Stictoleptura rubra		Carlos Lopez-Vaamonde	carlos.lopezvaamonde@inrae.fr	Morphology
CCOC07973_0101	Arthropoda	Insecta	Coleoptera	Cerambycidae	Lepturinae	Lepturini	Stictoleptura	Stictoleptura rubra		Carlos Lopez-Vaamonde	carlos.lopezvaamonde@inrae.fr	Morphology
CCOC07972_0101	Arthropoda	Insecta	Coleoptera	Cerambycidae	Lepturinae	Lepturini	Stictoleptura	Stictoleptura rubra		Carlos Lopez-Vaamonde	carlos.lopezvaamonde@inrae.fr	Morphology
CCOC00587_0101	Arthropoda	Insecta	Coleoptera	Cerambycidae	Lepturinae	Rhagiini	Rhagium	Rhagium inquisitor		Christian Cocquempot	cocquemp@supagro.inra.fr	Morphology
CCOC02832_0101	Arthropoda	Insecta	Coleoptera	Cerambycidae	Lamiinae	Saperdini	Saperda	Saperda populnea		Christian Cocquempot	cocquemp@supagro.inra.fr	Morphology
CCOC02778_0101	Arthropoda	Insecta	Coleoptera	Cerambycidae	Cerambycinae	Clytini	Xylotrechus	Xylotrechus rusticus		Christian Cocquempot	cocquemp@supagro.inra.fr	Morphology
ZMUO.028598	Arthropoda	Insecta	Coleoptera	Cerambycidae	Lamiinae	Tetropini	Tetrops	Tetrops praeustus		Mikko Pentinsaari	mikko.pentinsaari@agr.gc.ca
ZMUO.028599	Arthropoda	Insecta	Coleoptera	Cerambycidae	Lamiinae	Tetropini	Tetrops	Tetrops praeustus		Mikko Pentinsaari	mikko.pentinsaari@agr.gc.ca
ZMUO.028600	Arthropoda	Insecta	Coleoptera	Cerambycidae	Lamiinae	Tetropini	Tetrops	Tetrops praeustus		Mikko Pentinsaari	mikko.pentinsaari@agr.gc.ca
CCOC04281_0101	Arthropoda	Insecta	Coleoptera	Cerambycidae	Cerambycinae	Clytini	Xylotrechus	Xylotrechus stebbingi		Christian Cocquempot	cocquemp@supagro.inra.fr	Morphology
CCOC09000_0101	Arthropoda	Insecta	Coleoptera	Cerambycidae	Cerambycinae	Clytini	Xylotrechus	Xylotrechus stebbingi		Christian Cocquempot	cocquemp@supagro.inra.fr	Morphology
CCOC08999_0101	Arthropoda	Insecta	Coleoptera	Cerambycidae	Cerambycinae	Clytini	Xylotrechus	Xylotrechus stebbingi		Christian Cocquempot	cocquemp@supagro.inra.fr	Morphology
GBOL_Col_FK_0007	Arthropoda	Insecta	Coleoptera	Cerambycidae	Lamiinae	Exocentrini	Exocentrus	Exocentrus adspersus		Frank Koehler	frank.koehler@online.de
CCOC09471_0101	Arthropoda	Insecta	Coleoptera	Cerambycidae	Spondylidinae	Spondylidini	Spondylis	Spondylis buprestoides		Christian Cocquempot	cocquemp@supagro.inra.fr	Morphology
CCOC06768_0101	Arthropoda	Insecta	Coleoptera	Cerambycidae	Cerambycinae	Hylotrupini	Hylotrupes	Hylotrupes bajulus		Christian Cocquempot	cocquemp@supagro.inra.fr	Morphology
CCOC09459_0101	Arthropoda	Insecta	Coleoptera	Cerambycidae	Spondylidinae	Asemini	Arhopalus	Arhopalus rusticus		Christian Cocquempot	cocquemp@supagro.inra.fr	Morphology
CCOC06770_0101	Arthropoda	Insecta	Coleoptera	Cerambycidae	Cerambycinae	Hylotrupini	Hylotrupes	Hylotrupes bajulus		Christian Cocquempot	cocquemp@supagro.inra.fr	Morphology
CCOC09504_0101	Arthropoda	Insecta	Coleoptera	Cerambycidae	Cerambycinae	Clytini	Xylotrechus	Xylotrechus arvicola		Christian Cocquempot	cocquemp@supagro.inra.fr	Morphology
CCOC00238_0101	Arthropoda	Insecta	Coleoptera	Cerambycidae	Cerambycinae	Phoracanthini	Phoracantha	Phoracantha semipunctata		Christian Cocquempot	cocquemp@supagro.inra.fr	Morphology
CCOC08014_0101	Arthropoda	Insecta	Coleoptera	Cerambycidae	Lamiinae	Monochamini	Monochamus	Monochamus galloprovincialis		Christian Cocquempot	cocquemp@supagro.inra.fr	Morphology
CCOC04288_0101	Arthropoda	Insecta	Coleoptera	Cerambycidae	Cerambycinae	Hesperophanini	Trichoferus	Trichoferus holosericeus		Christian Cocquempot	cocquemp@supagro.inra.fr	Morphology
CCOC04287_0101	Arthropoda	Insecta	Coleoptera	Cerambycidae	Cerambycinae	Hesperophanini	Trichoferus	Trichoferus holosericeus		Christian Cocquempot	cocquemp@supagro.inra.fr	Morphology
CCOC04286_0101	Arthropoda	Insecta	Coleoptera	Cerambycidae	Cerambycinae	Hesperophanini	Trichoferus	Trichoferus holosericeus		Christian Cocquempot	cocquemp@supagro.inra.fr	Morphology
CCOC00395_0101	Arthropoda	Insecta	Coleoptera	Cerambycidae	Cerambycinae	Hesperophanini	Trichoferus	Trichoferus holosericeus		Christian Cocquempot	cocquemp@supagro.inra.fr	Morphology
CCOC00367_0101	Arthropoda	Insecta	Coleoptera	Cerambycidae	Lamiinae	Monochamini	Monochamus	Monochamus galloprovincialis		Christian Cocquempot	cocquemp@supagro.inra.fr	Morphology
CCOC04720_0101	Arthropoda	Insecta	Coleoptera	Cerambycidae	Cerambycinae	Clytini	Xylotrechus	Xylotrechus antilope		Christian Cocquempot	cocquemp@supagro.inra.fr	Morphology
CCOC04750_0101	Arthropoda	Insecta	Coleoptera	Cerambycidae	Cerambycinae	Clytini	Xylotrechus	Xylotrechus antilope		Christian Cocquempot	cocquemp@supagro.inra.fr	Morphology
CCOC04354_0101	Arthropoda	Insecta	Coleoptera	Cerambycidae	Cerambycinae	Clytini	Xylotrechus	Xylotrechus antilope		Christian Cocquempot	cocquemp@supagro.inra.fr	Morphology
CCOC04719_0101	Arthropoda	Insecta	Coleoptera	Cerambycidae	Cerambycinae	Clytini	Xylotrechus	Xylotrechus antilope		Christian Cocquempot	cocquemp@supagro.inra.fr	Morphology
CCOC04756_0101	Arthropoda	Insecta	Coleoptera	Cerambycidae	Cerambycinae	Clytini	Xylotrechus	Xylotrechus antilope		Christian Cocquempot	cocquemp@supagro.inra.fr	Morphology
CCOC05180_0101	Arthropoda	Insecta	Coleoptera	Cerambycidae	Cerambycinae	Clytini	Xylotrechus	Xylotrechus antilope		Christian Cocquempot	cocquemp@supagro.inra.fr	Morphology
CCOC05181_0101	Arthropoda	Insecta	Coleoptera	Cerambycidae	Cerambycinae	Clytini	Xylotrechus	Xylotrechus antilope		Christian Cocquempot	cocquemp@supagro.inra.fr	Morphology
CCOC04867_0101	Arthropoda	Insecta	Coleoptera	Cerambycidae	Lepturinae	Rhagiini	Dinoptera	Dinoptera collaris		Christian Cocquempot	cocquemp@supagro.inra.fr	Morphology
CCOC05178_0101	Arthropoda	Insecta	Coleoptera	Cerambycidae	Cerambycinae	Clytini	Xylotrechus	Xylotrechus antilope		Christian Cocquempot	cocquemp@supagro.inra.fr	Morphology
CCOC04758_0101	Arthropoda	Insecta	Coleoptera	Cerambycidae	Cerambycinae	Clytini	Xylotrechus	Xylotrechus antilope		Christian Cocquempot	cocquemp@supagro.inra.fr	Morphology
CCOC05177_0101	Arthropoda	Insecta	Coleoptera	Cerambycidae	Cerambycinae	Clytini	Xylotrechus	Xylotrechus antilope		Christian Cocquempot	cocquemp@supagro.inra.fr	Morphology
ZFMK-TIS-19189	Arthropoda	Insecta	Coleoptera	Cerambycidae	Cerambycinae	Callichromatini	Aromia	Aromia moschata		Matthias Hartmann
BIOUG05448-H04	Arthropoda	Insecta	Coleoptera	Cerambycidae	Lepturinae	Rhagiini	Rhagium	Rhagium inquisitor				BIN based
CCOC04748_0101	Arthropoda	Insecta	Coleoptera	Cerambycidae	Cerambycinae	Clytini	Xylotrechus	Xylotrechus antilope		Christian Cocquempot	cocquemp@supagro.inra.fr	Morphology
CCOC04754_0101	Arthropoda	Insecta	Coleoptera	Cerambycidae	Cerambycinae	Clytini	Xylotrechus	Xylotrechus antilope		Christian Cocquempot	cocquemp@supagro.inra.fr	Morphology
CCOC04721_0101	Arthropoda	Insecta	Coleoptera	Cerambycidae	Cerambycinae	Clytini	Xylotrechus	Xylotrechus antilope		Christian Cocquempot	cocquemp@supagro.inra.fr	Morphology
CCOC04753_0101	Arthropoda	Insecta	Coleoptera	Cerambycidae	Cerambycinae	Clytini	Xylotrechus	Xylotrechus antilope		Christian Cocquempot	cocquemp@supagro.inra.fr	Morphology
CCOC05175_0101	Arthropoda	Insecta	Coleoptera	Cerambycidae	Cerambycinae	Clytini	Xylotrechus	Xylotrechus antilope		Christian Cocquempot	cocquemp@supagro.inra.fr	Morphology
CCOC04752_0101	Arthropoda	Insecta	Coleoptera	Cerambycidae	Cerambycinae	Clytini	Xylotrechus	Xylotrechus antilope		Christian Cocquempot	cocquemp@supagro.inra.fr	Morphology
CCOC04751_0101	Arthropoda	Insecta	Coleoptera	Cerambycidae	Cerambycinae	Clytini	Xylotrechus	Xylotrechus antilope		Christian Cocquempot	cocquemp@supagro.inra.fr	Morphology
CCOC05179_0101	Arthropoda	Insecta	Coleoptera	Cerambycidae	Cerambycinae	Clytini	Xylotrechus	Xylotrechus antilope		Christian Cocquempot	cocquemp@supagro.inra.fr	Morphology
[truncated: 3,948 more rows]

## Sheet: Table S1 - Specimen Details
Project:	DS-EUROCERA			User:	Lois Veillat URZF
Created:	2026-04-17
[truncated: 4,098 more rows]

## Sheet: Table S1 - Collection Data
Project:	DS-EUROCERA			User:	Lois Veillat URZF
Created:	2026-04-17
[truncated: 4,098 more rows]

## Sheet: Table S1 - Voucher Info
Project:	DS-EUROCERA			User:	Lois Veillat URZF
[truncated: 4,099 more rows]

[truncated: 3 more sheets: Table S2, Table S3, Table S4]
