# Supplementary material for: From Traps to Taxa: Building a Robust DNA Barcode Reference Library for the Early Detection of Invasive Cerambycidae
Source: Ecol Evol. 2026 May 12;16(5):e73626. doi: 10.1002/ece3.73626 (PMC13167225; doi:10.1002/ece3.73626)
Supplement: Supplementary file 3 — Data S2: ece373626‐sup‐0003‐Supinfo.nwk. [file ECE3-16-e73626-s001.nwk]

(BBUSA411-09.Olethreutes_baccatana:0.0000028569,BBUSA412-09.Olethreutes_baccatana:0.0000021267,(((((((((((((((((((((((((PSFOR154-13.Pseudovadonia_livida:0.0000024937,CBGPC1134-21.Pseudovadonia_livida:0.0000010000)100:0.0000023652,CBGPC1982-21.Pseudovadonia_livida:0.0015299904)100:0.0030608694,CBGPC720-21.Pseudovadonia_livida:0.0030590683)34:0.0000024872,((CBGPC678-21.Pseudovadonia_livida:0.0000010000,((((CBGPC1137-21.Pseudovadonia_livida:0.0000010000,CBGPC2075-21.Pseudovadonia_livida:0.0000010000)97:0.0000010000,CBGPC1098-21.Pseudovadonia_livida:0.0000010000)97:0.0000010000,CBGPC1179-21.Pseudovadonia_livida:0.0015381766)96:0.0000010000,(LPRCI2474-22.Pseudovadonia_livida:0.0000010000,LPRCI2475-22.Pseudovadonia_livida:0.0000010000)97:0.0000010000)88:0.0000010000)15:0.0000010000,CBGPC679-21.Pseudovadonia_livida:0.0000010000)14:0.0000010000)23:0.0000010000,CBGPC516-21.Pseudovadonia_livida:0.0015301601)35:0.0000024911,(((CBGPC864-21.Pseudovadonia_livida:0.0046057077,(CBGPC1612-21.Pseudovadonia_livida:0.0000010000,(CBGPC1613-21.Pseudovadonia_livida:0.0017534624,(CBGPC1742-21.Pseudovadonia_livida:0.0000010000,CBGPC1904-21.Pseudovadonia_livida:0.0000010000)100:0.0007360769)50:0.0007902339)81:0.0000012519)18:0.0000024940,(CBGPC1571-21.Pseudovadonia_livida:0.0000010000,CBGPC1743-21.Pseudovadonia_livida:0.0000010000)83:0.0000023678)18:0.0000027545,(CBGPC1902-21.Pseudovadonia_livida:0.0000010000,CBGPC1903-21.Pseudovadonia_livida:0.0000010000)100:0.0015269635)88:0.0015278782)100:0.0061878547,((GCOL3970-16.Pseudovadonia_livida:0.0000010000,CBGPC1253-21.Pseudovadonia_livida:0.0000010000)100:0.0046472536,(((CBGPC965-21.Pseudovadonia_livida:0.0000010000,CBGPC966-21.Pseudovadonia_livida:0.0000010000)100:0.0000010000,CBGPC967-21.Pseudovadonia_livida:0.0015303763)100:0.0000020163,CBGPC968-21.Pseudovadonia_livida:0.0015304875)85:0.0014927648)89:0.0061825883)100:0.0122428583,(((((COLFD423-12.Pseudovadonia_livida:0.0000010000,COLFD424-12.Pseudovadonia_livida:0.0000010000)100:0.0000010000,COLFD425-12.Pseudovadonia_livida:0.0000010000)100:0.0000010000,GBCLC1958-19.Pseudovadonia_livida:0.0000010000)100:0.0121416916,((CBGPC1852-21.Pseudovadonia_livida:0.0000010000,CBGPC1853-21.Pseudovadonia_livida:0.0000010000)99:0.0000010000,CBGPC1851-21.Pseudovadonia_livida:0.0015335166)100:0.0064296969)100:0.0062618910,(COLFA564-12.Pseudovadonia_livida:0.0000010000,COLFA565-12.Pseudovadonia_livida:0.0000010000)100:0.0077699893)100:0.0172104889)97:0.0032091719,((((DTNHM7308-23.Pseudovadonia_livida:0.0000010000,(CBGPC450-21.Pseudovadonia_livida:0.0015332926,GBCOL933-12.Pseudovadonia_livida:0.0000010000)25:0.0000010000)8:0.0000010000,(GCOL3742-16.Pseudovadonia_livida:0.0000010000,(CBGPC375-21.Pseudovadonia_livida:0.0000010000,((TDAAT1555-20.Pseudovadonia_livida:0.0000010000,FBCOB342-10.Pseudovadonia_livida:0.0015326457)74:0.0000010000,(((CBGPC2252-21.Pseudovadonia_livida:0.0000010000,CBGPC2253-21.Pseudovadonia_livida:0.0000010000)100:0.0000010000,GCOL10152-16.Pseudovadonia_livida:0.0000010000)100:0.0030723176,((FBCOC125-10.Pseudovadonia_livida:0.0000010000,GBCOU909-13.Pseudovadonia_livida:0.0000010000)100:0.0000010000,GBCOU919-13.Pseudovadonia_livida:0.0015321913)99:0.0015316472)56:0.0000024957)38:0.0000010000)11:0.0000010000)22:0.0000010000)73:0.0000024522,FBCOK685-13.Pseudovadonia_livida:0.0015327727)100:0.0015321450,GCOL4217-16.Pseudovadonia_livida:0.0000026553)100:0.0118288513)98:0.0174113180,CBGPC2251-21.Pseudovadonia_livida:0.0113680785)100:0.0734380804,(((((((((((((((PSFOR450-13.Rutpela_maculata:0.0000027004,PSFOR451-13.Rutpela_maculata:0.0000010000)100:0.0015325287,CBGPC2023-21.Rutpela_maculata:0.0015318989)47:0.0000024055,(CBGPC1072-21.Rutpela_maculata:0.0000010000,CBGPC1073-21.Rutpela_maculata:0.0000010000)100:0.0000024952)91:0.0015320403,((CBGPC1080-21.Rutpela_maculata:0.0000010000,CBGPC1081-21.Rutpela_maculata:0.0030978617)32:0.0000010000,CBGPC1082-21.Rutpela_maculata:0.0000010000)30:0.0000024954)15:0.0000010000,DTNHM7538-23.Rutpela_maculata:0.0000010000)6:0.0000010000,(DTNHM7504-23.Rutpela_maculata:0.0000022588,(CBGPC592-21.Rutpela_maculata:0.0015322964,(((CBGPC1003-21.Rutpela_maculata:0.0000010000,((CBGPC1052-21.Rutpela_maculata:0.0000010000,(CBGPC1053-21.Rutpela_maculata:0.0015322964,CBGPC1054-21.Rutpela_maculata:0.0015322964)22:0.0000024954)7:0.0000010000,CBGPC1014-21.Rutpela_maculata:0.0000010000)8:0.0000010000)21:0.0000010000,CBGPC1051-21.Rutpela_maculata:0.0015322964)96:0.0015322966,CBGPC2029-21.Rutpela_maculata:0.0015327508)13:0.0000024910)11:0.0000010000)9:0.0000021718)8:0.0000010000,(CBGPC587-21.Rutpela_maculata:0.0015327508,CBGPC712-21.Rutpela_maculata:0.0015322964)8:0.0000024903)37:0.0000024979,CBGPC620-21.Rutpela_maculata:0.0015319090)45:0.0015329352,(((CBGPC655-21.Rutpela_maculata:0.0000020154,(((CBGPC790-21.Rutpela_maculata:0.0000010000,((CBGPC1240-21.Rutpela_maculata:0.0000010000,CBGPC1242-21.Rutpela_maculata:0.0000010000)100:0.0015329727,(CBGPC1295-21.Rutpela_maculata:0.0000010000,CBGPC1637-21.Rutpela_maculata:0.0000010000)99:0.0015355428)39:0.0000024960)10:0.0000010000,CBGPC971-21.Rutpela_maculata:0.0000010000)31:0.0000010000,CBGPC791-21.Rutpela_maculata:0.0000010000)92:0.0015334330)71:0.0015335354,(DTNHM5193-23.Rutpela_maculata:0.0015312088,CERLF230-08.Rutpela_maculata:0.0017461557)90:0.0000022206)24:0.0000010000,(DTNHM4488-22.Rutpela_maculata:0.0000010000,CBGPC907-21.Rutpela_maculata:0.0000010000)90:0.0000025976)50:0.0000024961)95:0.0059003786,CBGPC1645-21.Rutpela_maculata:0.0014480496)87:0.0169766153,COLFG040-13.Rutpela_maculata:0.0000010000)10:0.0036101741,((CBGPC374-21.Rutpela_maculata:0.0015302505,CBGPC768-21.Rutpela_maculata:0.0015308149)10:0.0000010000,((((((CBGPC591-21.Rutpela_maculata:0.0000021628,((TDAAT933-20.Rutpela_maculata:0.0017696813,((((CBGPC1636-21.Rutpela_maculata:0.0000010000,FBCOF1067-12.Rutpela_maculata:0.0000010000)81:0.0000010000,GBCOF652-13.Rutpela_maculata:0.0000010000)100:0.0041632972,COLAT173-08.Rutpela_maculata:0.0049842458)100:0.0126997114,CBGPC1780-21.Rutpela_maculata:0.0000024857)72:0.0000028242)64:0.0033196631,((((TDAAT1099-20.Rutpela_maculata:0.0015596540,(COLHH1533-18.Rutpela_maculata:0.0016417505,(GBCOL353-12.Rutpela_maculata:0.0000010000,ICRYO038-22.Rutpela_maculata:0.0048365511)99:0.0000023473)21:0.0000010000)21:0.0000024940,GCOL463-16.Rutpela_maculata:0.0000010000)76:0.0000021222,FBCOF009-12.Rutpela_maculata:0.0000010000)89:0.0015299267,(CBGPC1781-21.Rutpela_maculata:0.0000010000,CBGPC1782-21.Rutpela_maculata:0.0000010000)98:0.0000024950)85:0.0030638977)72:0.0030942735)72:0.0015301642,((((((CBGPC767-21.Rutpela_maculata:0.0000010000,GBCOU609-13.Rutpela_maculata:0.0000010000)29:0.0000010000,(GMGMK020-14.Rutpela_maculata:0.0000010000,GMGMM291-14.Rutpela_maculata:0.0000010000)37:0.0000010000)6:0.0000010000,(GCOL609-16.Rutpela_maculata:0.0015294845,GCOL1097-16.Rutpela_maculata:0.0015287667)31:0.0000010000)12:0.0000010000,((((COLAT175-08.Rutpela_maculata:0.0000010000,GBCOB238-12.Rutpela_maculata:0.0015753508)67:0.0000010000,((((GMGMK021-14.Rutpela_maculata:0.0000010000,GMGMK022-14.Rutpela_maculata:0.0000010000)28:0.0000010000,GMGMK026-14.Rutpela_maculata:0.0000010000)65:0.0000010000,(GMGMA575-14.Rutpela_maculata:0.0000010000,GMGMM293-14.Rutpela_maculata:0.0000010000)49:0.0000010000)47:0.0000010000,GMGMK029-14.Rutpela_maculata:0.0000010000)46:0.0000010000)20:0.0000010000,GCOL782-16.Rutpela_maculata:0.0015287668)9:0.0000010000,((GBCOD464-13.Rutpela_maculata:0.0015315373,GMGMA577-14.Rutpela_maculata:0.0037323631)56:0.0000010000,GCOL4397-16.Rutpela_maculata:0.0015285990)9:0.0000010000)19:0.0000010000)9:0.0000010000,(COLAT174-08.Rutpela_maculata:0.0000010000,(GMGMK332-14.Rutpela_maculata:0.0000010000,GMGML284-14.Rutpela_maculata:0.0000010000)47:0.0000010000)16:0.0000010000)42:0.0000024972,GCOL506-16.Rutpela_maculata:0.0015286621)99:0.0030680852)62:0.0000024967,GCOL4422-16.Rutpela_maculata:0.0015308149)13:0.0000010000,CBGPC707-21.Rutpela_maculata:0.0000010000)7:0.0000010000,(COLFE667-13.Rutpela_maculata:0.0000010000,TDAAT1163-20.Rutpela_maculata:0.0015300943)10:0.0000010000)5:0.0000010000,CBGPC769-21.Rutpela_maculata:0.0000010000)9:0.0000010000)62:0.0000024348)10:0.0032399602,GBCLC1948-19.Rutpela_maculata:0.0000010000)10:0.0016047156,GBCLC1949-19.Rutpela_maculata:0.0000025769)99:0.0591053045,((CBGPC1828-21.Stenurella_septempunctata:0.0076966584,CBGPC1866-21.Stenurella_septempunctata:0.0092185953)93:0.0031757295,(((CBGPC1847-21.Stenurella_septempunctata:0.0000010000,CBGPC1848-21.Stenurella_septempunctata:0.0000010000)100:0.0000023936,(GMBUC244-14.Stenurella_septempunctata:0.0000024980,(TDAAT944-20.Stenurella_septempunctata:0.0000010000,FBCOK483-13.Stenurella_septempunctata:0.0000010000)100:0.0000024617)100:0.0015210395)100:0.0015451244,CBGPC1849-21.Stenurella_septempunctata:0.0019196029)100:0.0046249791)100:0.0789810511)100:0.0319154598)65:0.0154798003,(((((((((((((DTNHM7393-23.Leptura_quadrifasciata:0.0000010000,UKAN1496-23.Leptura_quadrifasciata:0.0000010000)36:0.0000010000,((GCOL4483-16.Leptura_quadrifasciata:0.0000024933,GCOL4484-16.Leptura_quadrifasciata:0.0015303231)99:0.0015300857,(BFWCO045-24.Leptura_quadrifasciata:0.0015322911,GBMIN48622-17.Leptura_quadrifasciata:0.0000010000)35:0.0000024923)12:0.0000010000)12:0.0000024929,COLFB861-12.Leptura_quadrifasciata:0.0015420696)14:0.0000024926,(DTNHM5194-23.Leptura_quadrifasciata:0.0000010000,UKAN4190-24.Leptura_quadrifasciata:0.0000010000)100:0.0015294037)78:0.0015301202,(((DTNHM7541-23.Leptura_quadrifasciata:0.0000010000,GCOL4001-16.Leptura_quadrifasciata:0.0000010000)100:0.0000025056,CBGPC2243-21.Leptura_quadrifasciata:0.0033227771)100:0.0030870572,(CBGPC2242-21.Leptura_quadrifasciata:0.0017604184,CBGPC2246-21.Leptura_quadrifasciata:0.0000010000)100:0.0141078755)94:0.0015135219)6:0.0000028271,((COLFE657-13.Leptura_quadrifasciata:0.0000010000,COLFE115-12.Leptura_quadrifasciata:0.0000010000)80:0.0000010000,((COLFB233-12.Leptura_quadrifasciata:0.0000010000,COLFA608-12.Leptura_quadrifasciata:0.0000010000)27:0.0000010000,COLFB388-12.Leptura_quadrifasciata:0.0000010000)74:0.0000010000)97:0.0015302999)7:0.0000024889,COLFE355-12.Leptura_quadrifasciata:0.0015310443)94:0.0030645540,CBGPC2244-21.Leptura_quadrifasciata:0.0000028388)94:0.0004340435,CBGPC2245-21.Leptura_quadrifasciata:0.0074483152)100:0.0159063639,FBCOC840-10.Leptura_quadrifasciata:0.0274964945)100:0.0449909002,((CBGPC609-21.Leptura_aurulenta:0.0000024328,(((CBGPC1066-21.Leptura_aurulenta:0.0000010000,(CBGPC1068-21.Leptura_aurulenta:0.0000010000,CBGPC1639-21.Leptura_aurulenta:0.0000010000)8:0.0000010000)7:0.0000010000,(DTNHM5855-23.Leptura_aurulenta:0.0030959963,PHDLV259-22.Leptura_aurulenta:0.0000010000)85:0.0000010000)76:0.0000010000,CBGPC1638-21.Leptura_aurulenta:0.0031112972)81:0.0015423731)83:0.0059984208,FBCOF1085-12.Leptura_aurulenta:0.0017582931)98:0.0262018056)100:0.0268593281,((VVGPL2992-15.Leptura_aethiops:0.0015324091,FBCOF214-12.Leptura_aethiops:0.0000010000)100:0.0069422244,VVGPL2991-15.Leptura_aethiops:0.0024351059)100:0.0624561463)100:0.0211033586,((CBGPC329-21.Oxymirus_cursor:0.0011799872,(((((GBCOU282-13.Oxymirus_cursor:0.0000010000,((COLAT166-08.Oxymirus_cursor:0.0000010000,COLFG048-13.Oxymirus_cursor:0.0000010000)79:0.0000010000,LEFIJ5008-16.Oxymirus_cursor:0.0015286234)64:0.0000010000)32:0.0000010000,COLFB446-12.Oxymirus_cursor:0.0000010000)68:0.0000024926,COLAT167-08.Oxymirus_cursor:0.0000010000)100:0.0015264459,GBCLC1986-19.Oxymirus_cursor:0.0000010000)99:0.0000024863,PSFOR071-13.Oxymirus_cursor:0.0000010000)100:0.0097178896)100:0.0816119093,((((COLFG490-14.Strangalia_attenuata:0.0000010000,GBCOU1102-13.Strangalia_attenuata:0.0000010000)100:0.0000029839,FBCOJ631-12.Strangalia_attenuata:0.0000029369)100:0.0083260089,(GBCLC1972-19.Strangalia_attenuata:0.0000010000,GBCLC1973-19.Strangalia_attenuata:0.0000010000)100:0.0022825331)100:0.0051232605,BFWCO043-24.Strangalia_attenuata:0.0000021884)100:0.0805663233)69:0.0245164653)56:0.0168436388)11:0.0113788941,((((((((((PSFOR159-13.Stenurella_bifasciata:0.0030637895,(CBGPC623-21.Stenurella_bifasciata:0.0015268070,CBGPC1994-21.Stenurella_bifasciata:0.0016007919)99:0.0015275205)45:0.0000027101,(CBGPC1095-21.Stenurella_bifasciata:0.0049617251,CBGPC1996-21.Stenurella_bifasciata:0.0015251529)75:0.0000010000)43:0.0000024103,(CBGPC2077-21.Stenurella_bifasciata:0.0015244720,CBGPC427-21.Stenurella_bifasciata:0.0030624294)79:0.0015292710)71:0.0015272600,((CBGPC686-21.Stenurella_bifasciata:0.0000010000,CBGPC1913-21.Stenurella_bifasciata:0.0000010000)100:0.0000010000,CBGPC1914-21.Stenurella_bifasciata:0.0015270719)100:0.0015272359)72:0.0025970811,CBGPC1995-21.Stenurella_bifasciata:0.0066052553)83:0.0104398888,(CBGPC386-21.Stenurella_bifasciata:0.0045989107,(((((((CBGPC387-21.Stenurella_bifasciata:0.0061132922,GBCOD437-13.Stenurella_bifasciata:0.0015557747)65:0.0000010000,BFWCO048-24.Stenurella_bifasciata:0.0000010000)10:0.0000010000,((CBGPC624-21.Stenurella_bifasciata:0.0000020142,GBCOD460-13.Stenurella_bifasciata:0.0015233689)97:0.0015228765,((GCOL11923-16.Stenurella_bifasciata:0.0000010000,GCOL1040-16.Stenurella_bifasciata:0.0000020456)100:0.0045797881,GCOL1772-16.Stenurella_bifasciata:0.0045796107)76:0.0000024864)24:0.0000020446)6:0.0000010000,(((GCOL4043-16.Stenurella_bifasciata:0.0030485716,PHDLV267-22.Stenurella_bifasciata:0.0015325023)28:0.0000024860,(FBCOQ054-13.Stenurella_bifasciata:0.0015241314,GCOL4044-16.Stenurella_bifasciata:0.0030494710)26:0.0000010000)11:0.0000010000,(FBCOC400-10.Stenurella_bifasciata:0.0000010000,GBCOD438-13.Stenurella_bifasciata:0.0000010000)36:0.0000010000)9:0.0000010000)29:0.0000010000,(((GBCOD104-13.Stenurella_bifasciata:0.0000010000,FBCOP934-13.Stenurella_bifasciata:0.0000010000)100:0.0015234538,FBCOP197-13.Stenurella_bifasciata:0.0000024846)60:0.0015234536,GCOL1299-16.Stenurella_bifasciata:0.0015236049)58:0.0000029523)97:0.0015234849,CBGPC622-21.Stenurella_bifasciata:0.0015246323)78:0.0000024861,(CBGPC426-21.Stenurella_bifasciata:0.0000010000,CBGPC1906-21.Stenurella_bifasciata:0.0000010000)100:0.0000027676)99:0.0015101502)99:0.0197471957)100:0.0582748830,(((((((((((((((((((PSFOR160-13.Stenurella_melanura:0.0000010000,PSFOR987-14.Stenurella_melanura:0.0000010000)100:0.0015122173,DTNHM5191-23.Stenurella_melanura:0.0030289230)14:0.0000024729,((((CBGPC634-21.Stenurella_melanura:0.0015124950,DTNHM7901-23.Stenurella_melanura:0.0015133649)66:0.0000010000,(CBGPC731-21.Stenurella_melanura:0.0015123300,CBGPC749-21.Stenurella_melanura:0.0000010000)79:0.0000010000)37:0.0000010000,CBGPC2295-21.Stenurella_melanura:0.0015126604)73:0.0015122517,(CBGPC1022-21.Stenurella_melanura:0.0000010000,CBGPC1005-21.Stenurella_melanura:0.0000010000)100:0.0030265936)24:0.0000024773)10:0.0000024729,(((PSFOR452-13.Stenurella_melanura:0.0016115769,(GMGML283-14.Stenurella_melanura:0.0017097043,(GMGMK790-14.Stenurella_melanura:0.0000010000,GMGRF5273-13.Stenurella_melanura:0.0018409370)20:0.0000010000)19:0.0000010000)19:0.0000010000,CLPFR116-21.Stenurella_melanura:0.0015250321)14:0.0000010000,((CBGPC1007-21.Stenurella_melanura:0.0000010000,CBGPC1021-21.Stenurella_melanura:0.0015130850)99:0.0030282026,CBGPC1018-21.Stenurella_melanura:0.0000010000)12:0.0000010000)10:0.0000010000)13:0.0000010000,((PSFOR454-13.Stenurella_melanura:0.0015126604,((CBGPC637-21.Stenurella_melanura:0.0000010000,CBGPC822-21.Stenurella_melanura:0.0000010000)100:0.0000010000,CBGPC639-21.Stenurella_melanura:0.0000010000)100:0.0015122173)17:0.0000010000,((CBGPC642-21.Stenurella_melanura:0.0000023786,CBGPC825-21.Stenurella_melanura:0.0015114545)100:0.0015118349,CBGPC730-21.Stenurella_melanura:0.0030272913)28:0.0000024742)12:0.0000010000)11:0.0000010000,CBGPC638-21.Stenurella_melanura:0.0000010000)13:0.0000010000,(CBGPC643-21.Stenurella_melanura:0.0000010000,(((TDAAT1206-20.Stenurella_melanura:0.0000010000,CBGPC1009-21.Stenurella_melanura:0.0015133646)80:0.0015126608,CBGPC1004-21.Stenurella_melanura:0.0015126604)17:0.0000010000,((GMGMK788-14.Stenurella_melanura:0.0000010000,GMGMK796-14.Stenurella_melanura:0.0000010000)62:0.0000010000,((GMGMJ903-14.Stenurella_melanura:0.0017939684,GMGRE2814-13.Stenurella_melanura:0.0000010000)57:0.0000010000,GMGMK1077-14.Stenurella_melanura:0.0000010000)57:0.0000010000)55:0.0000010000)14:0.0000020363)9:0.0000010000)12:0.0000010000,((CBGPC641-21.Stenurella_melanura:0.0015122768,((((GMGMK805-14.Stenurella_melanura:0.0017524328,GMGMK331-14.Stenurella_melanura:0.0000010000)100:0.0000010000,GMGMK1075-14.Stenurella_melanura:0.0017468406)100:0.0000010000,(GMGMK1073-14.Stenurella_melanura:0.0000010000,GMGMK792-14.Stenurella_melanura:0.0000010000)100:0.0017149922)100:0.0000024662,GCOL5445-16.Stenurella_melanura:0.0000022665)99:0.0030263759)37:0.0000024770,CBGPC2033-21.Stenurella_melanura:0.0000010000)10:0.0000010000)29:0.0000010000,(CBGPC2309-21.Stenurella_melanura:0.0015118307,CBGPC998-21.Stenurella_melanura:0.0000010000)5:0.0000024763)5:0.0000020429,(CBGPC666-21.Stenurella_melanura:0.0015152576,CBGPC1008-21.Stenurella_melanura:0.0015118229)34:0.0000010000)24:0.0000024754,(CBGPC752-21.Stenurella_melanura:0.0000010000,GMGMK1080-14.Stenurella_melanura:0.0000010000)100:0.0015125429)92:0.0060730832,((((CLPFR027-21.Stenurella_melanura:0.0015236314,(((((((CBGPC601-21.Stenurella_melanura:0.0000010000,CBGPC927-21.Stenurella_melanura:0.0000010000)100:0.0000028105,CBGPC1010-21.Stenurella_melanura:0.0015129784)99:0.0000024753,CBGPC823-21.Stenurella_melanura:0.0015119619)99:0.0015116550,CLPFR050-21.Stenurella_melanura:0.0030465137)45:0.0000010000,CBGPC603-21.Stenurella_melanura:0.0000010000)13:0.0000010000,(CBGPC633-21.Stenurella_melanura:0.0000010000,CBGPC999-21.Stenurella_melanura:0.0000010000)24:0.0000010000)11:0.0000010000,(CBGPC824-21.Stenurella_melanura:0.0015109382,CBGPC751-21.Stenurella_melanura:0.0015165805)21:0.0000021773)68:0.0000023375)95:0.0030239299,((((PSFOR453-13.Stenurella_melanura:0.0030235283,((CBGPC1020-21.Stenurella_melanura:0.0000010000,CBGPC1024-21.Stenurella_melanura:0.0000010000)57:0.0000010000,((((((((GMGMK1074-14.Stenurella_melanura:0.0000010000,(GMGMK789-14.Stenurella_melanura:0.0000010000,(GMGML281-14.Stenurella_melanura:0.0016951055,GBCOL563-12.Stenurella_melanura:0.0000016424)62:0.0000010604)10:0.0000010000)14:0.0000010000,GMGMK329-14.Stenurella_melanura:0.0000010000)31:0.0014993162,GMGMK1076-14.Stenurella_melanura:0.0033943081)13:0.0000020359,GMGMK330-14.Stenurella_melanura:0.0000010000)9:0.0000010000,GMGML1468-14.Stenurella_melanura:0.0000010000)42:0.0000010000,GMGML1203-14.Stenurella_melanura:0.0000010000)38:0.0000010000,(GMGML1206-14.Stenurella_melanura:0.0000010000,GMGMK328-14.Stenurella_melanura:0.0000010000)100:0.0015978835)74:0.0000010000,GMGMA569-14.Stenurella_melanura:0.0015560085)51:0.0000010000)52:0.0000028386)89:0.0015096271,(((GCOL10143-16.Stenurella_melanura:0.0015096112,ICRYO015-22.Stenurella_melanura:0.0000010000)36:0.0000010000,(TDAAT552-19.Stenurella_melanura:0.0015094476,TDAAT945-20.Stenurella_melanura:0.0030240728)70:0.0000010000)6:0.0000024704,GCOL1053-16.Stenurella_melanura:0.0000010000)10:0.0000020399)22:0.0000021917,FBCOE769-12.Stenurella_melanura:0.0030206920)97:0.0015096193,FBCOF425-12.Stenurella_melanura:0.0000024737)82:0.0000024729)91:0.0015100637,TDAAT1097-20.Stenurella_melanura:0.0060631277)14:0.0000027651,(((((((GMGRG4880-13.Stenurella_melanura:0.0017040931,GMGRE2818-13.Stenurella_melanura:0.0018186806)99:0.0000010000,GMGRG4881-13.Stenurella_melanura:0.0017142083)99:0.0000023033,GMGML1202-14.Stenurella_melanura:0.0000010000)99:0.0015900158,GBCOC168-12.Stenurella_melanura:0.0005098471)86:0.0010008989,GCOL1041-16.Stenurella_melanura:0.0000010000)100:0.0030242250,BFWCO041-24.Stenurella_melanura:0.0000010000)17:0.0000029269,GBCOL545-12.Stenurella_melanura:0.0000010000)21:0.0000024737)22:0.0000024898)58:0.0015092282,CBGPC580-21.Stenurella_melanura:0.0045545495)57:0.0015142341,(((((((((((((((CBGPC515-21.Stenurella_melanura:0.0015126717,CBGPC1145-21.Stenurella_melanura:0.0030277040)39:0.0000010000,((CBGPC897-21.Stenurella_melanura:0.0015124896,CBGPC1200-21.Stenurella_melanura:0.0000010000)99:0.0015122297,CBGPC2070-21.Stenurella_melanura:0.0015120636)51:0.0000024737)21:0.0000010000,(((CBGPC1097-21.Stenurella_melanura:0.0000010000,(CBGPC1146-21.Stenurella_melanura:0.0015117468,CBGPC2052-21.Stenurella_melanura:0.0000010000)31:0.0000010000)30:0.0000010000,CBGPC2069-21.Stenurella_melanura:0.0000010000)27:0.0000010000,CBGPC1513-21.Stenurella_melanura:0.0015129327)18:0.0000010000)14:0.0000010000,CBGPC902-21.Stenurella_melanura:0.0000010000)15:0.0000010000,CBGPC896-21.Stenurella_melanura:0.0000010000)14:0.0000010000,(CBGPC1199-21.Stenurella_melanura:0.0000010000,CBGPC2051-21.Stenurella_melanura:0.0030268169)16:0.0000010000)47:0.0000010000,CBGPC901-21.Stenurella_melanura:0.0030273718)100:0.0015145568,((CBGPC793-21.Stenurella_melanura:0.0015104947,CBGPC795-21.Stenurella_melanura:0.0000010000)100:0.0000010000,CBGPC1188-21.Stenurella_melanura:0.0015513911)100:0.0015110554)99:0.0015141472,CBGPC1949-21.Stenurella_melanura:0.0000010000)6:0.0000010000,((((((CBGPC687-21.Stenurella_melanura:0.0000010000,CBGPC2158-21.Stenurella_melanura:0.0000010000)100:0.0000010000,CBGPC1185-21.Stenurella_melanura:0.0015122468)100:0.0000024777,(((CBGPC794-21.Stenurella_melanura:0.0000010000,CBGPC1159-21.Stenurella_melanura:0.0000010000)100:0.0000022419,(CBGPC1158-21.Stenurella_melanura:0.0060785064,(CBGPC1181-21.Stenurella_melanura:0.0030365042,(CBGPC1183-21.Stenurella_melanura:0.0000010000,CBGPC1187-21.Stenurella_melanura:0.0000010000)100:0.0000010000)100:0.0015120806)100:0.0000024760)100:0.0030350607,CBGPC1186-21.Stenurella_melanura:0.0015170385)99:0.0015099465)100:0.0030300965,CBGPC1184-21.Stenurella_melanura:0.0015128322)74:0.0015151850,((((CBGPC898-21.Stenurella_melanura:0.0015129738,CBGPC1096-21.Stenurella_melanura:0.0000010000)100:0.0015102237,CBGPC1939-21.Stenurella_melanura:0.0037518286)72:0.0000010000,CBGPC1582-21.Stenurella_melanura:0.0017235872)67:0.0000010000,(CBGPC1514-21.Stenurella_melanura:0.0015102756,CBGPC1581-21.Stenurella_melanura:0.0000010000)66:0.0000010000)39:0.0000010000)11:0.0000010000,(CBGPC900-21.Stenurella_melanura:0.0000010000,CBGPC1562-21.Stenurella_melanura:0.0000010000)31:0.0000010000)8:0.0000010000)7:0.0000010000,CBGPC1583-21.Stenurella_melanura:0.0015154328)12:0.0000024165,CLPFR025-21.Stenurella_melanura:0.0015449378)52:0.0001596150,CBGPC1870-21.Stenurella_melanura:0.0073971554)7:0.0000020083,CBGPC1944-21.Stenurella_melanura:0.0000010000)78:0.0013420442,((CBGPC636-21.Stenurella_melanura:0.0000010000,CBGPC785-21.Stenurella_melanura:0.0030326310)100:0.0018152526,GMGMK787-14.Stenurella_melanura:0.0000027141)100:0.0073186030)70:0.0015170952)77:0.0030269440,(((GCOL10144-16.Stenurella_melanura:0.0000010000,GCOL12246-16.Stenurella_melanura:0.0000010000)100:0.0016170418,(COLHH2712-19.Stenurella_melanura:0.0030690436,((GCOL11767-16.Stenurella_melanura:0.0030537985,GCOL1144-16.Stenurella_melanura:0.0015161333)40:0.0000010000,GCOL12247-16.Stenurella_melanura:0.0000010000)40:0.0000025696)100:0.0105794611)15:0.0015214681,FBCOF464-12.Stenurella_melanura:0.0016231897)100:0.0060150147)98:0.0045869007,((GBCLC1964-19.Stenurella_melanura:0.0015994955,(((((COLFE008-12.Stenurella_melanura:0.0000010000,COLFA530-12.Stenurella_melanura:0.0000010000)100:0.0000021217,COLFE752-13.Stenurella_melanura:0.0015744007)100:0.0015114553,COLFE663-13.Stenurella_melanura:0.0030342076)100:0.0000024709,GBCLC1965-19.Stenurella_melanura:0.0048088616)100:0.0060374913,(COLFA529-12.Stenurella_melanura:0.0000010000,COLFA602-12.Stenurella_melanura:0.0000010000)100:0.0000010000)69:0.0000022731)69:0.0017198850,GBCLC1963-19.Stenurella_melanura:0.0000025610)100:0.0104164560)88:0.0031167827,CLPFR026-21.Stenurella_melanura:0.0092979228)99:0.0068757368,(((CBGPC880-21.Stenurella_melanura:0.0000010000,CBGPC881-21.Stenurella_melanura:0.0000010000)100:0.0000010000,CBGPC1140-21.Stenurella_melanura:0.0030322205)95:0.0015086698,(GMGMK800-14.Stenurella_melanura:0.0000010000,GBCOL200-12.Stenurella_melanura:0.0000010000)91:0.0000024733)94:0.0146335180)99:0.0379042676,GCOL3966-16.Stenurella_melanura:0.0386976640)99:0.0662055382)100:0.0222178997,(((CLPFR002-21.Pachytodes_erraticus:0.0000025995,(((((CBGPC1908-21.Pachytodes_erraticus:0.0000026875,((CBGPC2048-21.Pachytodes_erraticus:0.0000010000,CBGPC1767-21.Pachytodes_erraticus:0.0030501814)58:0.0000010000,COANT1659-23.Pachytodes_erraticus:0.0000010000)47:0.0000010000)12:0.0000010000,(CBGPC1768-21.Pachytodes_erraticus:0.0015211894,GBCOU1675-13.Pachytodes_erraticus:0.0015211896)50:0.0000010000)7:0.0000010000,CBGPC833-21.Pachytodes_erraticus:0.0000010000)6:0.0000010000,CBGPC715-21.Pachytodes_erraticus:0.0000010000)18:0.0000024835,((CBGPC713-21.Pachytodes_erraticus:0.0000010000,CBGPC834-21.Pachytodes_erraticus:0.0000010000)100:0.0000024849,CBGPC714-21.Pachytodes_erraticus:0.0000027087)100:0.0015216970)96:0.0015212025)97:0.0038638444,CBGPC1766-21.Pachytodes_erraticus:0.0022346301)100:0.1001668232,(CBGPC1546-21.Pachytodes_erraticus:0.0000010000,CBGPC1535-21.Pachytodes_erraticus:0.0000010000)100:0.1030309782)84:0.0332393503)74:0.0268474352,((((PSFOR163-13.Stictoleptura_fontenayi:0.0963259393,((((((((((((CBGPC508-21.Vadonia_unipunctata:0.0000010000,(CBGPC719-21.Vadonia_unipunctata:0.0000010000,CBGPC1165-21.Vadonia_unipunctata:0.0000010000)21:0.0000010000)70:0.0000010000,CBGPC1980-21.Vadonia_unipunctata:0.0015326932)89:0.0000010000,LPRCI2937-22.Vadonia_unipunctata:0.0046276378)100:0.0030580419,CBGPC1456-21.Vadonia_unipunctata:0.0076864077)26:0.0000010000,(((CBGPC674-21.Vadonia_unipunctata:0.0000010000,CBGPC675-21.Vadonia_unipunctata:0.0000010000)100:0.0015270972,CBGPC1202-21.Vadonia_unipunctata:0.0000024890)100:0.0015271156,(((CBGPC781-21.Vadonia_unipunctata:0.0000010000,CBGPC1314-21.Vadonia_unipunctata:0.0000010000)100:0.0015270948,CBGPC783-21.Vadonia_unipunctata:0.0030562785)26:0.0000024468,(CBGPC1317-21.Vadonia_unipunctata:0.0000010000,CBGPC1358-21.Vadonia_unipunctata:0.0000010000)82:0.0000010000)28:0.0000024910)95:0.0015273333)11:0.0000010000,((CBGPC1312-21.Vadonia_unipunctata:0.0000010000,CBGPC1315-21.Vadonia_unipunctata:0.0000021098)45:0.0000025748,((((CBGPC1313-21.Vadonia_unipunctata:0.0000010000,CBGPC1316-21.Vadonia_unipunctata:0.0000010000)100:0.0030639646,CBGPC1868-21.Vadonia_unipunctata:0.0015291515)89:0.0015261664,CBGPC1359-21.Vadonia_unipunctata:0.0000010000)75:0.0000029888,CBGPC1506-21.Vadonia_unipunctata:0.0015271990)32:0.0000010000)10:0.0000024888)10:0.0000024907,(CBGPC1575-21.Vadonia_unipunctata:0.0015275335,CBGPC2083-21.Vadonia_unipunctata:0.0000010000)96:0.0015303466)16:0.0000024917,(((CBGPC782-21.Vadonia_unipunctata:0.0000010000,CBGPC1130-21.Vadonia_unipunctata:0.0000010000)85:0.0000010000,LPRCI2938-22.Vadonia_unipunctata:0.0000010000)99:0.0000024325,CBGPC1129-21.Vadonia_unipunctata:0.0015282699)100:0.0015278754)100:0.0154496888,(((CBGPC659-21.Vadonia_unipunctata:0.0000010000,CBGPC660-21.Vadonia_unipunctata:0.0000010000)44:0.0000024702,(CBGPC1167-21.Vadonia_unipunctata:0.0000010000,(CBGPC1169-21.Vadonia_unipunctata:0.0000024961,CBGPC929-21.Vadonia_unipunctata:0.0000024952)100:0.0015329894)15:0.0000024954)16:0.0000010000,CBGPC718-21.Vadonia_unipunctata:0.0015356227)81:0.0000024961)89:0.0027829038,((CBGPC1201-21.Vadonia_unipunctata:0.0000010000,CBGPC1254-21.Vadonia_unipunctata:0.0000010000)99:0.0000025607,CBGPC1960-21.Vadonia_unipunctata:0.0016938313)100:0.0018240455)92:0.0015283319,CBGPC2043-21.Vadonia_unipunctata:0.0019378669)100:0.0828395150,PSFOR811-13.Stictoleptura_erythroptera:0.0980366430)28:0.0148833414)83:0.0186168183,(PSFOR165-13.Stictoleptura_trisignata:0.0000029264,CBGPC1640-21.Stictoleptura_trisignata:0.0000026313)100:0.0874278901)8:0.0131250325,(((((((((((((((((((PSFOR164-13.Stictoleptura_rubra:0.0000010000,(CBGPC1083-21.Stictoleptura_rubra:0.0000010000,CBGPC1084-21.Stictoleptura_rubra:0.0031380040)100:0.0000010000)100:0.0030683847,((CBGPC091-21.Stictoleptura_rubra:0.0000023436,CBGPC092-21.Stictoleptura_rubra:0.0000010000)100:0.0015343719,((CBGPC093-21.Stictoleptura_rubra:0.0000010000,CBGPC094-21.Stictoleptura_rubra:0.0000010000)79:0.0000023155,(CBGPC1942-21.Stictoleptura_rubra:0.0015343695,CBGPC1940-21.Stictoleptura_rubra:0.0030831255)63:0.0000022864)61:0.0000024974)80:0.0015337355)26:0.0000010000,GCOL198-16.Stictoleptura_rubra:0.0015326702)17:0.0000024980,((((((GMGMB568-14.Stictoleptura_rubra:0.0000010000,FBCOF015-12.Stictoleptura_rubra:0.0000010000)94:0.0000024963,GBCOL315-12.Stictoleptura_rubra:0.0000010000)89:0.0000010000,COLFE188-12.Stictoleptura_rubra:0.0015372066)88:0.0000024968,((GCOL3986-16.Stictoleptura_rubra:0.0000010000,GCOL4525-16.Stictoleptura_rubra:0.0000010000)47:0.0000010000,GCOL560-16.Stictoleptura_rubra:0.0000010000)87:0.0000024945)99:0.0015335374,ICRYO040-22.Stictoleptura_rubra:0.0016492964)7:0.0000024965,(CBGPC2037-21.Stictoleptura_rubra:0.0015326018,(CERLF087-08.Stictoleptura_rubra:0.0016170257,CERLF088-08.Stictoleptura_rubra:0.0000010000)13:0.0000010000)9:0.0000010000)21:0.0000024964)11:0.0000010000,CBGPC646-21.Stictoleptura_rubra:0.0000010000)18:0.0000010000,CBGPC647-21.Stictoleptura_rubra:0.0000010000)25:0.0000024843,GBCOU913-13.Stictoleptura_rubra:0.0000010000)87:0.0015333901,PSFOR892-14.Stictoleptura_rubra:0.0030719637)68:0.0000010000,(((CBGPC540-21.Stictoleptura_rubra:0.0000010000,CBGPC1047-21.Stictoleptura_rubra:0.0000010000)100:0.0015337350,TDAAT1000-20.Stictoleptura_rubra:0.0015392106)100:0.0000022302,GBCOC167-12.Stictoleptura_rubra:0.0015339300)100:0.0015342038)56:0.0000010000,(CBGPC1016-21.Stictoleptura_rubra:0.0000010000,CBGPC1941-21.Stictoleptura_rubra:0.0000010000)68:0.0000024967)61:0.0000026662,GCOL4395-16.Stictoleptura_rubra:0.0030730693)76:0.0015346411,(CBGPC2278-21.Stictoleptura_rubra:0.0000010000,GBCOU1132-13.Stictoleptura_rubra:0.0015350314)76:0.0000028108)100:0.0030714502,(GCOL4148-16.Stictoleptura_rubra:0.0000010000,GCOL1829-16.Stictoleptura_rubra:0.0000010000)100:0.0000024986)89:0.0000024974,((CBGPC2017-21.Stictoleptura_rubra:0.0000010000,CBGPC2018-21.Stictoleptura_rubra:0.0000010000)100:0.0000010000,CBGPC2030-21.Stictoleptura_rubra:0.0000010000)100:0.0030691063)89:0.0019100900,GMGMM294-14.Stictoleptura_rubra:0.0000025634)100:0.0058103643,(((COLAT180-08.Stictoleptura_rubra:0.0000010000,FBCOH377-12.Stictoleptura_rubra:0.0000010000)98:0.0000010000,((CBGPC2247-21.Stictoleptura_rubra:0.0000010000,CBGPC2248-21.Stictoleptura_rubra:0.0000010000)100:0.0009867877,GMGMD370-14.Stictoleptura_rubra:0.0018092638)98:0.0005531204)97:0.0000024690,GBCOU2372-13.Stictoleptura_rubra:0.0000020990)100:0.0218717919)100:0.0227329517,GBMNE15831-21.Stictoleptura_rubra:0.0386350370)100:0.0293299261,((((((((GCOL3880-16.Anastrangalia_sanguinolenta:0.0000010000,FBCOJ613-12.Anastrangalia_sanguinolenta:0.0000010000)56:0.0000010000,CBGPC953-21.Anastrangalia_sanguinolenta:0.0000010000)86:0.0000010000,GBCOU1581-13.Anastrangalia_sanguinolenta:0.0015308744)99:0.0015313280,((((((((((CBGPC507-21.Anastrangalia_sanguinolenta:0.0000010000,CBGPC843-21.Anastrangalia_sanguinolenta:0.0000010000)100:0.0015308745,(COLFA607-12.Anastrangalia_sanguinolenta:0.0000010000,FBCOB458-10.Anastrangalia_sanguinolenta:0.0000010000)100:0.0015314486)48:0.0000024948,(GCOL3975-16.Anastrangalia_sanguinolenta:0.0000010000,CBGPC654-21.Anastrangalia_sanguinolenta:0.0000010000)71:0.0000010000)48:0.0000024969,(CBGPC1507-21.Anastrangalia_sanguinolenta:0.0000027252,CBGPC1508-21.Anastrangalia_sanguinolenta:0.0015293507)100:0.0015349888)95:0.0015315581,GCOL11874-16.Anastrangalia_sanguinolenta:0.0015317819)13:0.0000021669,((CBGPC600-21.Anastrangalia_sanguinolenta:0.0000023406,CBGPC919-21.Anastrangalia_sanguinolenta:0.0015307445)99:0.0061482455,COLFD675-12.Anastrangalia_sanguinolenta:0.0015314448)35:0.0000027160)10:0.0000010000,(((((((((CBGPC572-21.Anastrangalia_sanguinolenta:0.0015317635,CBGPC682-21.Anastrangalia_sanguinolenta:0.0000010000)27:0.0000010000,(CBGPC584-21.Anastrangalia_sanguinolenta:0.0000010000,CBGPC820-21.Anastrangalia_sanguinolenta:0.0000010000)47:0.0000010000)27:0.0000010000,CBGPC788-21.Anastrangalia_sanguinolenta:0.0015410002)42:0.0000024953,((CBGPC1029-21.Anastrangalia_sanguinolenta:0.0000010000,CBGPC1011-21.Anastrangalia_sanguinolenta:0.0000010000)100:0.0000029670,CBGPC1749-21.Anastrangalia_sanguinolenta:0.0015309655)100:0.0015323189)99:0.0015321033,CBGPC690-21.Anastrangalia_sanguinolenta:0.0015322596)53:0.0000024901,CBGPC596-21.Anastrangalia_sanguinolenta:0.0000010000)53:0.0000024941,CBGPC1498-21.Anastrangalia_sanguinolenta:0.0015321076)100:0.0015319230,(((CBGPC789-21.Anastrangalia_sanguinolenta:0.0030672476,CBGPC1511-21.Anastrangalia_sanguinolenta:0.0000029728)98:0.0015319104,GCOL11882-16.Anastrangalia_sanguinolenta:0.0030662502)63:0.0000024860,CBGPC2241-21.Anastrangalia_sanguinolenta:0.0000010000)71:0.0000024885)88:0.0015316486,(CBGPC842-21.Anastrangalia_sanguinolenta:0.0015367299,CBGPC870-21.Anastrangalia_sanguinolenta:0.0030767485)98:0.0015317410)29:0.0000024930)6:0.0000010000,((CBGPC597-21.Anastrangalia_sanguinolenta:0.0000029708,CBGPC994-21.Anastrangalia_sanguinolenta:0.0000020003)99:0.0015316357,CBGPC827-21.Anastrangalia_sanguinolenta:0.0000029136)27:0.0000024908)11:0.0000010000,((CBGPC519-21.Anastrangalia_sanguinolenta:0.0000010000,(CBGPC1869-21.Anastrangalia_sanguinolenta:0.0046046026,GBCOU2328-13.Anastrangalia_sanguinolenta:0.0000010000)64:0.0000010000)41:0.0000010000,(((((((((CBGPC585-21.Anastrangalia_sanguinolenta:0.0000010000,CBGPC983-21.Anastrangalia_sanguinolenta:0.0000010000)99:0.0000010000,CBGPC1500-21.Anastrangalia_sanguinolenta:0.0015320376)83:0.0015323849,((CBGPC669-21.Anastrangalia_sanguinolenta:0.0000010000,CBGPC1532-21.Anastrangalia_sanguinolenta:0.0000010000)100:0.0000010000,PHDLV261-22.Anastrangalia_sanguinolenta:0.0000010000)100:0.0015314236)36:0.0000024949,((((CBGPC605-21.Anastrangalia_sanguinolenta:0.0000010000,CBGPC613-21.Anastrangalia_sanguinolenta:0.0000010000)100:0.0000024745,CBGPC608-21.Anastrangalia_sanguinolenta:0.0015311482)100:0.0015324631,((CBGPC828-21.Anastrangalia_sanguinolenta:0.0000010000,((CBGPC871-21.Anastrangalia_sanguinolenta:0.0000010000,(CBGPC1050-21.Anastrangalia_sanguinolenta:0.0015313164,CBGPC1013-21.Anastrangalia_sanguinolenta:0.0015313164)69:0.0000010000)52:0.0000010000,CBGPC1028-21.Anastrangalia_sanguinolenta:0.0000010000)29:0.0000010000)89:0.0000024936,CBGPC1509-21.Anastrangalia_sanguinolenta:0.0015323778)100:0.0015337965)100:0.0015327780,CBGPC1574-21.Anastrangalia_sanguinolenta:0.0015322199)46:0.0000024962)30:0.0000028648,CBGPC706-21.Anastrangalia_sanguinolenta:0.0015352773)72:0.0015314919,CBGPC2111-21.Anastrangalia_sanguinolenta:0.0015377554)71:0.0030746782,(((((CBGPC2240-21.Anastrangalia_sanguinolenta:0.0000010000,GCOL5700-16.Anastrangalia_sanguinolenta:0.0000010000)100:0.0000010000,CERLF044-08.Anastrangalia_sanguinolenta:0.0000010000)100:0.0000021308,BFWCO047-24.Anastrangalia_sanguinolenta:0.0015353512)100:0.0046117844,GCOL11872-16.Anastrangalia_sanguinolenta:0.0015343257)64:0.0015303786,((TDAAT1170-20.Anastrangalia_sanguinolenta:0.0000010000,GCOL6537-16.Anastrangalia_sanguinolenta:0.0000010000)100:0.0000010000,GCOL11870-16.Anastrangalia_sanguinolenta:0.0015313451)88:0.0000024941)57:0.0030658797)17:0.0000024755,((GCOL11871-16.Anastrangalia_sanguinolenta:0.0015313280,COLFD674-12.Anastrangalia_sanguinolenta:0.0000010000)100:0.0015313338,(CBGPC981-21.Anastrangalia_sanguinolenta:0.0015316034,COLFB117-12.Anastrangalia_sanguinolenta:0.0015307054)38:0.0000010000)53:0.0015313337)12:0.0000021248,CBGPC670-21.Anastrangalia_sanguinolenta:0.0000010000)5:0.0000010000)6:0.0000010000)11:0.0000010000,(GBCOL564-12.Anastrangalia_sanguinolenta:0.0015320816,(CBGPC2162-21.Anastrangalia_sanguinolenta:0.0015319272,COLFE017-12.Anastrangalia_sanguinolenta:0.0000025813)92:0.0015308433)53:0.0000010000)12:0.0000024926)62:0.0000024186,((CBGPC683-21.Anastrangalia_sanguinolenta:0.0015326721,((((CBGPC684-21.Anastrangalia_sanguinolenta:0.0000010000,CBGPC354-21.Anastrangalia_sanguinolenta:0.0000010000)100:0.0015323522,(CBGPC1539-21.Anastrangalia_sanguinolenta:0.0015320493,COLFB866-12.Anastrangalia_sanguinolenta:0.0030704898)18:0.0000026935)13:0.0000022147,CBGPC1501-21.Anastrangalia_sanguinolenta:0.0000010000)9:0.0000010000,CBGPC1278-21.Anastrangalia_sanguinolenta:0.0000010000)17:0.0000025987)71:0.0000024901,(CBGPC1499-21.Anastrangalia_sanguinolenta:0.0000020289,(GBCLC1931-19.Anastrangalia_sanguinolenta:0.0114449047,GBCLC1932-19.Anastrangalia_sanguinolenta:0.0000029656)100:0.0048796672)69:0.0015260153)68:0.0015262334)70:0.0015260013,COLHH1538-18.Anastrangalia_sanguinolenta:0.0000020006)70:0.0000029746,((((CBGPC594-21.Anastrangalia_sanguinolenta:0.0000010000,CBGPC598-21.Anastrangalia_sanguinolenta:0.0000010000)100:0.0000010000,CBGPC1093-21.Anastrangalia_sanguinolenta:0.0015696353)81:0.0000024128,CBGPC1558-21.Anastrangalia_sanguinolenta:0.0015321176)100:0.0046183975,PSFOR104-13.Anastrangalia_sanguinolenta:0.0015353286)75:0.0030736870)99:0.0062209220,((((CBGPC599-21.Anastrangalia_sanguinolenta:0.0000010000,((((CBGPC787-21.Anastrangalia_sanguinolenta:0.0015304210,CBGPC569-21.Anastrangalia_sanguinolenta:0.0015330037)45:0.0000024864,CBGPC982-21.Anastrangalia_sanguinolenta:0.0000010000)45:0.0000024964,CBGPC2164-21.Anastrangalia_sanguinolenta:0.0015308412)97:0.0015332962,(GCOL6447-16.Anastrangalia_sanguinolenta:0.0046032564,(CBGPC1510-21.Anastrangalia_sanguinolenta:0.0000010000,CERLF045-08.Anastrangalia_sanguinolenta:0.0000010000)100:0.0015316444)87:0.0000024948)79:0.0000020078)15:0.0000010000,CBGPC606-21.Anastrangalia_sanguinolenta:0.0000010000)83:0.0000024934,CBGPC1587-21.Anastrangalia_sanguinolenta:0.0030650194)40:0.0015316252,CBGPC537-21.Anastrangalia_sanguinolenta:0.0000024941)31:0.0014454552)100:0.0668324164)99:0.0114421304,(((((((CBGPC359-21.Stictoleptura_cordigera:0.0000010000,CBGPC946-21.Stictoleptura_cordigera:0.0000010000)22:0.0000010000,(((CBGPC857-21.Stictoleptura_cordigera:0.0015212596,((CBGPC1292-21.Stictoleptura_cordigera:0.0000022266,FBCOE800-12.Stictoleptura_cordigera:0.0000010000)100:0.0000010000,CBGPC1890-21.Stictoleptura_cordigera:0.0015208116)100:0.0000024799)100:0.0015215865,CBGPC2020-21.Stictoleptura_cordigera:0.0015221380)26:0.0000024839,(CBGPC1032-21.Stictoleptura_cordigera:0.0015221382,CBGPC1294-21.Stictoleptura_cordigera:0.0015215234)8:0.0000024840)10:0.0000010000)6:0.0000010000,CBGPC2010-21.Stictoleptura_cordigera:0.0015224021)10:0.0000010000,(CBGPC385-21.Stictoleptura_cordigera:0.0000010000,(CBGPC1155-21.Stictoleptura_cordigera:0.0015215234,((CBGPC1290-21.Stictoleptura_cordigera:0.0000010000,CBGPC886-21.Stictoleptura_cordigera:0.0015208119)100:0.0015215233,GBCOU686-13.Stictoleptura_cordigera:0.0030468650)33:0.0000010000)35:0.0000010000)19:0.0000010000)44:0.0000010000,CBGPC885-21.Stictoleptura_cordigera:0.0000010000)98:0.0015215319,CBGPC1889-21.Stictoleptura_cordigera:0.0000026651)100:0.0884909602,(((((((((((((CBGPC589-21.Anastrangalia_dubia:0.0000023684,CBGPC1531-21.Anastrangalia_dubia:0.0015262618)97:0.0015270987,CBGPC588-21.Anastrangalia_dubia:0.0015279233)33:0.0000010000,(((CBGPC590-21.Anastrangalia_dubia:0.0000010000,(CBGPC593-21.Anastrangalia_dubia:0.0015277465,CBGPC710-21.Anastrangalia_dubia:0.0015278665)34:0.0000010000)13:0.0000010000,(CBGPC607-21.Anastrangalia_dubia:0.0000010000,(CBGPC733-21.Anastrangalia_dubia:0.0000010000,CERLF040-08.Anastrangalia_dubia:0.0018565370)36:0.0000010000)11:0.0000010000)18:0.0000010000,((((CBGPC691-21.Anastrangalia_dubia:0.0000010000,((CBGPC1548-21.Anastrangalia_dubia:0.0015281993,CBGPC1561-21.Anastrangalia_dubia:0.0015726493)73:0.0000010000,PSFOR864-14.Anastrangalia_dubia:0.0000010000)17:0.0000010000)60:0.0000022703,CBGPC1530-21.Anastrangalia_dubia:0.0015290604)98:0.0015279395,(CBGPC916-21.Anastrangalia_dubia:0.0000024927,PSFOR810-13.Anastrangalia_reyi:0.0015840108)99:0.0030574171)61:0.0000020326,((CBGPC711-21.Anastrangalia_dubia:0.0000010000,CBGPC2147-21.Anastrangalia_dubia:0.0000022467)100:0.0015273620,(CBGPC918-21.Anastrangalia_dubia:0.0000010000,PHDLV270-22.Anastrangalia_reyi:0.0000010000)100:0.0015283210)32:0.0000024906)26:0.0000010000)18:0.0000010000)17:0.0000010000,(PHDLV263-22.Anastrangalia_dubia:0.0000010000,PHDLV271-22.Anastrangalia_dubia:0.0000010000)39:0.0000024907)22:0.0000024957,CBGPC692-21.Anastrangalia_dubia:0.0018769501)78:0.0040876701,COLFE120-12.Anastrangalia_reyi:0.0016165689)70:0.0020426240,(FBCOF020-12.Anastrangalia_dubia:0.0000010000,GBCOU2766-13.Anastrangalia_dubia:0.0015266829)86:0.0000020692)38:0.0000010000,TDAAT1082-20.Anastrangalia_dubia:0.0000022544)34:0.0000024925,(CBGPC1797-21.Anastrangalia_dubia:0.0015286328,GBCOU2327-13.Anastrangalia_reyi:0.0000010000)27:0.0000010000)6:0.0000010000,(CBGPC753-21.Anastrangalia_dubia:0.0000010000,GBCOU1103-13.Anastrangalia_dubia:0.0000010000)24:0.0000010000)10:0.0000010000,GBCOU1572-13.Anastrangalia_dubia:0.0015286321)65:0.0000029498,(((((((((GBCOU2590-13.Anastrangalia_reyi:0.0000010000,GBCOU2373-13.Anastrangalia_reyi:0.0000010000)8:0.0000010000,TDAAT1171-20.Anastrangalia_dubia:0.0000010000)6:0.0000010000,((((COLFA510-12.Anastrangalia_reyi:0.0000010000,GCOL6611-16.Anastrangalia_reyi:0.0000010000)89:0.0015280358,GBCOU2480-13.Anastrangalia_reyi:0.0015276498)66:0.0000024912,COLFA606-12.Anastrangalia_reyi:0.0015274798)13:0.0000010000,(GCOL6655-16.Anastrangalia_reyi:0.0015277648,GBCOU2600-13.Anastrangalia_dubia:0.0015275965)72:0.0000010000)4:0.0000022633)9:0.0000023251,(GBCLC1929-19.Anastrangalia_reyi:0.0000020603,GBCLC1930-19.Anastrangalia_reyi:0.0016158066)100:0.0114538496)68:0.0000011329,GBCOU2354-13.Anastrangalia_reyi:0.0000010000)40:0.0014690898,CERLF041-08.Anastrangalia_dubia:0.0000010000)72:0.0000498807,CBGPC1798-21.Anastrangalia_dubia:0.0015323399)76:0.0015256920,((CBGPC1800-21.Anastrangalia_dubia:0.0000028481,CBGPC1802-21.Anastrangalia_dubia:0.0015296509)75:0.0030603262,CBGPC1801-21.Anastrangalia_dubia:0.0030605120)68:0.0000024912)46:0.0015232859,((((TDAAT1014-20.Anastrangalia_dubia:0.0000010000,(GCOL6635-16.Anastrangalia_dubia:0.0000010000,FBCOF427-12.Anastrangalia_dubia:0.0000010000)20:0.0000010000)92:0.0000010000,GCOL6634-16.Anastrangalia_dubia:0.0015277468)83:0.0000024939,GBCOU2307-13.Anastrangalia_dubia:0.0000022337)86:0.0030596265,(GBCOU2591-13.Anastrangalia_reyi:0.0000026854,GBCOU2636-13.Anastrangalia_dubia:0.0000010000)100:0.0000023348)41:0.0000024055)33:0.0015234614)33:0.0015238605,CBGPC1799-21.Anastrangalia_dubia:0.0000027335)100:0.0504892095)99:0.0233763966)98:0.0154347444)19:0.0075856994,(((((((((((CLPFR012-21.Stictoleptura_maculicornis:0.0031199687,CBGPC1090-21.Stictoleptura_maculicornis:0.0000010000)76:0.0000010000,(CBGPC1085-21.Stictoleptura_maculicornis:0.0000010000,CBGPC1086-21.Stictoleptura_maculicornis:0.0000010000)89:0.0000010000)79:0.0000010000,CBGPC1089-21.Stictoleptura_maculicornis:0.0000010000)68:0.0000010000,((GCOL5419-16.Stictoleptura_maculicornis:0.0015294650,TDAAT1212-20.Stictoleptura_maculicornis:0.0015285787)87:0.0000010000,(GCOL4383-16.Stictoleptura_maculicornis:0.0000010000,GCOL4382-16.Stictoleptura_maculicornis:0.0000010000)36:0.0000010000)70:0.0000024855)89:0.0015217506,CBGPC1088-21.Stictoleptura_maculicornis:0.0000010000)57:0.0000014434,(GBCLC1955-19.Stictoleptura_maculicornis:0.0000010000,(GBCOU2326-13.Stictoleptura_maculicornis:0.0016430963,GBCLC1954-19.Stictoleptura_maculicornis:0.0016162100)55:0.0000010000)55:0.0000010000)37:0.0000010000,((((CBGPC602-21.Stictoleptura_maculicornis:0.0000010000,CBGPC717-21.Stictoleptura_maculicornis:0.0000010000)100:0.0000010000,GCOL8402-16.Stictoleptura_maculicornis:0.0015277585)100:0.0015287104,(GCOL6652-16.Stictoleptura_maculicornis:0.0000021497,GCOL6662-16.Stictoleptura_maculicornis:0.0000010000)100:0.0015286272)96:0.0000024919,CBGPC2255-21.Stictoleptura_maculicornis:0.0000027874)47:0.0000024855)48:0.0015238276,((((((COLFA007-10.Stictoleptura_maculicornis:0.0000010000,(GBCOD275-13.Stictoleptura_maculicornis:0.0015281382,COLFB100-12.Stictoleptura_maculicornis:0.0000010000)23:0.0000010000)12:0.0000010000,COLFG068-13.Stictoleptura_maculicornis:0.0000010000)25:0.0000028189,(CBGPC2254-21.Stictoleptura_maculicornis:0.0034742006,FBCOC157-10.Stictoleptura_maculicornis:0.0015275841)63:0.0000012998)93:0.0015288909,(GCOL10899-16.Stictoleptura_maculicornis:0.0000010000,FBCOF388-12.Stictoleptura_maculicornis:0.0000010000)100:0.0000010000)49:0.0000024626,PSFOR138-13.Stictoleptura_maculicornis:0.0015293169)56:0.0015293352,(COLFE432-12.Stictoleptura_maculicornis:0.0000025476,GBCOU1339-13.Stictoleptura_maculicornis:0.0047705737)92:0.0000025002)51:0.0000020003)83:0.0032547242,((CBGPC2145-21.Stictoleptura_maculicornis:0.0000010000,CBGPC2143-21.Stictoleptura_maculicornis:0.0000010000)99:0.0000024445,CBGPC2180-21.Stictoleptura_maculicornis:0.0015320640)93:0.0028727149)95:0.0266545303,(GCOL3960-16.Stictoleptura_maculicornis:0.0000026790,GCOL3961-16.Stictoleptura_maculicornis:0.0030457604)100:0.0289170021)100:0.0632297378,(((((TDAAT999-20.Stictoleptura_scutellata:0.0000010000,BFWCO036-24.Stictoleptura_scutellata:0.0000010000)99:0.0000010000,TDAAT1095-20.Stictoleptura_scutellata:0.0000010000)100:0.0086643623,(((((CBGPC1030-21.Stictoleptura_scutellata:0.0000010000,CBGPC1796-21.Stictoleptura_scutellata:0.0000010000)100:0.0000010000,COANT1660-23.Stictoleptura_scutellata:0.0015371684)80:0.0000024744,((GBCOU1033-13.Stictoleptura_scutellata:0.0000010000,FBCOF422-12.Stictoleptura_scutellata:0.0000010000)100:0.0015249621,(FBCOJ396-12.Stictoleptura_scutellata:0.0000010000,FBCOJ419-12.Stictoleptura_scutellata:0.0000010000)100:0.0000024880)100:0.0015245905)87:0.0015234031,LPRCI2565-22.Stictoleptura_scutellata:0.0000022928)99:0.0133866229,CLPFR089-21.Stictoleptura_scutellata:0.0083541121)87:0.0059003828)88:0.0070217506,((CBGPC922-21.Stictoleptura_scutellata:0.0000010000,CBGPC1112-21.Stictoleptura_scutellata:0.0000010000)100:0.0000021984,CBGPC1147-21.Stictoleptura_scutellata:0.0015219467)98:0.0070847589)86:0.0083759186,((CBGPC2007-21.Stictoleptura_scutellata:0.0045956190,CBGPC2122-21.Stictoleptura_scutellata:0.0030611586)100:0.0030529517,CBGPC921-21.Stictoleptura_scutellata:0.0000020277)94:0.0030364737)100:0.0744538856)95:0.0230162316)60:0.0159474373)42:0.0112910634,((((((PSFOR434-13.Grammoptera_ustulata:0.0000010000,(CBGPC406-21.Grammoptera_ustulata:0.0000010000,(GCOL1559-16.Grammoptera_ustulata:0.0000010000,GCOL5862-16.Grammoptera_ustulata:0.0000010000)81:0.0000010000)24:0.0000010000)62:0.0000010000,(GCOL3824-16.Grammoptera_ustulata:0.0015338662,FBCOP220-13.Grammoptera_ustulata:0.0015338662)67:0.0000010000)59:0.0000010000,(CBGPC1924-21.Grammoptera_ustulata:0.0039161525,FBCOB302-10.Grammoptera_ustulata:0.0000024977)96:0.0015345521)99:0.0015259374,CBGPC883-21.Grammoptera_ustulata:0.0015543564)99:0.0029821938,(CBGPC1821-21.Grammoptera_ustulata:0.0015137235,(CBGPC1822-21.Grammoptera_ustulata:0.0000029229,CBGPC1823-21.Grammoptera_ustulata:0.0000023176)100:0.0030876609)100:0.0078484760)100:0.0251303180,(((CBGPC477-21.Grammoptera_abdominalis:0.0000010000,(((GCOL5783-16.Grammoptera_abdominalis:0.0000025032,(GCOL1557-16.Grammoptera_abdominalis:0.0000010000,GCOL1560-16.Grammoptera_abdominalis:0.0000010000)100:0.0015405257)100:0.0015402932,FBCOA793-10.Grammoptera_abdominalis:0.0000023796)13:0.0000020633,CBGPC2310-21.Grammoptera_abdominalis:0.0000010000)14:0.0000010000)63:0.0000025071,GCOL1558-16.Grammoptera_abdominalis:0.0015398996)95:0.0030880617,((CBGPC1824-21.Grammoptera_abdominalis:0.0015411269,CBGPC1825-21.Grammoptera_abdominalis:0.0015451204)100:0.0030907942,(CBGPC1925-21.Grammoptera_abdominalis:0.0015399420,PSFOR985-14.Grammoptera_abdominalis:0.0015495646)96:0.0000010000)99:0.0030881732)100:0.0366786127)100:0.0690576787)27:0.0120057776)5:0.0041634499,((((((((PSFOR161-13.Stenurella_nigra:0.0000010000,CBGPC1348-21.Stenurella_nigra:0.0000010000)71:0.0000010000,((CBGPC573-21.Stenurella_nigra:0.0015269155,GCOL6268-16.Stenurella_nigra:0.0014548807)72:0.0000630804,CBGPC2061-21.Stenurella_nigra:0.0015185576)45:0.0000010000)46:0.0000024814,CBGPC1198-21.Stenurella_nigra:0.0015180182)83:0.0015178828,TDAAT1527-20.Stenurella_nigra:0.0015173099)45:0.0000010000,((((CBGPC1846-21.Stenurella_nigra:0.0015622853,GCOL12245-16.Stenurella_nigra:0.0015177556)30:0.0000010000,(COLFE677-13.Stenurella_nigra:0.0015768932,GMBUB183-14.Stenurella_nigra:0.0016003380)35:0.0000010000)38:0.0000010000,FBCOC037-10.Stenurella_nigra:0.0000010000)24:0.0000010000,FBCOD1225-11.Stenurella_nigra:0.0000010000)39:0.0000021070)47:0.0000024766,GCOL300-16.Stenurella_nigra:0.0045625927)79:0.0020108383,GBCLC1969-19.Stenurella_nigra:0.0000024581)100:0.0185138435,(((((((((CBGPC452-21.Stenurella_nigra:0.0000010000,(CBGPC2196-21.Stenurella_nigra:0.0000010000,GMGMK799-14.Stenurella_nigra:0.0000010000)69:0.0000010000)36:0.0000010000,GBCOF590-13.Stenurella_nigra:0.0015156712)21:0.0000010000,GCOL5363-16.Stenurella_nigra:0.0000010000)13:0.0000010000,CBGPC456-21.Stenurella_nigra:0.0000010000)11:0.0000010000,((CBGPC455-21.Stenurella_nigra:0.0015145013,GMGMK795-14.Stenurella_nigra:0.0018052352)70:0.0000010000,(GMGMK793-14.Stenurella_nigra:0.0017277796,GBCOU615-13.Stenurella_nigra:0.0015151197)17:0.0000010000)14:0.0000010000)20:0.0000010000,((GMGMJ371-14.Stenurella_nigra:0.0000010000,GMGMK808-14.Stenurella_nigra:0.0000010000)41:0.0000010000,GMGMK806-14.Stenurella_nigra:0.0000010000)33:0.0000010000)37:0.0000024256,FBCOB322-10.Stenurella_nigra:0.0030355297)89:0.0015154354,(GBCOG464-13.Stenurella_nigra:0.0000010000,GCOL1188-16.Stenurella_nigra:0.0000010000)96:0.0000027946)93:0.0027489193,CBGPC2195-21.Stenurella_nigra:0.0054661612)96:0.0141038473)100:0.0984085071)42:0.0263612471,(((((((((((PSFOR430-13.Anoplodera_sexguttata:0.0016570364,CBGPC2199-21.Anoplodera_sexguttata:0.0000021609)100:0.0000022833,CBGPC2050-21.Anoplodera_sexguttata:0.0015319787)90:0.0015310416,FBCOF222-12.Anoplodera_sexguttata:0.0015339355)14:0.0000024926,FBCOB365-10.Anoplodera_sexguttata:0.0000010000)10:0.0000024708,(FBCOP030-13.Anoplodera_sexguttata:0.0000010000,FBCOF223-12.Anoplodera_sexguttata:0.0015303812)10:0.0000010000)14:0.0000010000,((CBGPC355-21.Anoplodera_sexguttata:0.0000010000,((CBGPC688-21.Anoplodera_sexguttata:0.0000026286,GCOL3163-16.Anoplodera_sexguttata:0.0000024934)100:0.0015303075,((GCOL8399-16.Anoplodera_sexguttata:0.0000010000,FBCOP029-13.Anoplodera_sexguttata:0.0015328221)95:0.0000024919,GBCOG511-13.Anoplodera_sexguttata:0.0015302954)92:0.0015303140)82:0.0000025796)30:0.0000010000,CBGPC2049-21.Anoplodera_sexguttata:0.0000010000)20:0.0000010000)10:0.0000010000,GBCOD526-13.Anoplodera_sexguttata:0.0000010000)26:0.0000010000,((GBCLC1935-19.Anoplodera_sexguttata:0.0000010000,GBCLC1934-19.Anoplodera_sexguttata:0.0049080259)100:0.0048713887,GBCOL702-12.Anoplodera_sexguttata:0.0000010000)95:0.0000027866)26:0.0000010000,GBCOD525-13.Anoplodera_sexguttata:0.0015303532)96:0.0047473911,(CBGPC1859-21.Anoplodera_sexguttata:0.0043540634,CBGPC1860-21.Anoplodera_sexguttata:0.0050821798)99:0.0058992013)100:0.0558523791,(((((GCOL3885-16.Anoplodera_rufipes:0.0000010000,(CBGPC1983-21.Anoplodera_rufipes:0.0000010000,PSFOR105-13.Anoplodera_rufipes:0.0015318999)30:0.0000010000)6:0.0000010000,CBGPC485-21.Anoplodera_rufipes:0.0000010000)40:0.0000024946,GCOL3157-16.Anoplodera_rufipes:0.0030670071)80:0.0015312534,GCOL6069-16.Anoplodera_rufipes:0.0000024942)98:0.0167743875,(CBGPC1792-21.Anoplodera_rufipes:0.0000010000,CBGPC1793-21.Anoplodera_rufipes:0.0000010000)100:0.0186048042)100:0.0446954275)100:0.0451705934)48:0.0125647688,((((PSFOR448-13.Alosterna_tabacicolor:0.0000010000,GCOL8794-16.Alosterna_tabacicolor:0.0000010000)100:0.0016792854,CBGPC558-21.Alosterna_tabacicolor:0.0000010000)100:0.0152048996,((GCOL12702-16.Alosterna_tabacicolor:0.0000010000,GCOL5364-16.Alosterna_tabacicolor:0.0000010000)100:0.0015285106,GMGMP8350-18.Alosterna_tabacicolor:0.0000010000)100:0.0094328308)100:0.0618316337,(((((((((((((((((CBGPC1403-21.Alosterna_tabacicolor:0.0000010000,((CBGPC2161-21.Alosterna_tabacicolor:0.0015192814,GMBUB179-14.Alosterna_tabacicolor:0.0000010000)74:0.0000010000,GMGMP8839-18.Alosterna_tabacicolor:0.0000010000)13:0.0000010000)8:0.0000010000,CBGPC1405-21.Alosterna_tabacicolor:0.0000010000)8:0.0000010000,BFWCO051-24.Alosterna_tabacicolor:0.0000010000)17:0.0000010000,(CBGPC575-21.Alosterna_tabacicolor:0.0000010000,(FBCOE771-12.Alosterna_tabacicolor:0.0015210868,GCOL3162-16.Alosterna_tabacicolor:0.0030431424)52:0.0000010000)22:0.0000010000)42:0.0000021158,(GMBUB182-14.Alosterna_tabacicolor:0.0000010000,GMBUB184-14.Alosterna_tabacicolor:0.0000010000)83:0.0000021158)99:0.0045712565,GBCOU433-13.Alosterna_tabacicolor:0.0015215024)60:0.0000029158,((GMGMP8398-18.Alosterna_tabacicolor:0.0000010000,GMGMP8352-18.Alosterna_tabacicolor:0.0000010000)89:0.0000010000,GMFIF710-12.Alosterna_tabacicolor:0.0000010000)43:0.0000010000)20:0.0000020162,((GCOL1190-16.Alosterna_tabacicolor:0.0000010000,COLFA512-12.Alosterna_tabacicolor:0.0015224145)99:0.0015215343,GCOL12740-16.Alosterna_tabacicolor:0.0015215349)51:0.0000010000)14:0.0000010000,CBGPC723-21.Alosterna_tabacicolor:0.0000010000)13:0.0000010000,CBGPC721-21.Alosterna_tabacicolor:0.0000010000)22:0.0000010000,CBGPC2157-21.Alosterna_tabacicolor:0.0015232639)52:0.0000010000,GBCOU440-13.Alosterna_tabacicolor:0.0030463624)77:0.0015215034,CBGPC861-21.Alosterna_tabacicolor:0.0000010000)65:0.0015210479,UKAN3571-24.Alosterna_tabacicolor:0.0015210612)31:0.0000024842,(CBGPC1406-21.Alosterna_tabacicolor:0.0000010000,DTNHM8691-23.Alosterna_tabacicolor:0.0000010000)85:0.0000024510)30:0.0000024817,(((((TDAAT1084-20.Alosterna_tabacicolor:0.0015236834,CBGPC1401-21.Alosterna_tabacicolor:0.0000010000)19:0.0000010000,CBGPC1402-21.Alosterna_tabacicolor:0.0000010000)12:0.0000010000,(FBCOC347-10.Alosterna_tabacicolor:0.0015203757,FBCOF022-12.Alosterna_tabacicolor:0.0030442529)39:0.0000010000)8:0.0000010000,CBGPC1400-21.Alosterna_tabacicolor:0.0000010000)59:0.0000020009,TDAAT1167-20.Alosterna_tabacicolor:0.0015207878)58:0.0015210631)30:0.0000024245,(CBGPC1404-21.Alosterna_tabacicolor:0.0019283370,(GBCLC1927-19.Alosterna_tabacicolor:0.0048515627,GBCLC1928-19.Alosterna_tabacicolor:0.0000025474)76:0.0000025651)76:0.0032263146)100:0.0546065794)100:0.0541822682)34:0.0135622297,((((((((((((GCOL3406-16.Grammoptera_ruficornis:0.0000010000,GCOL3407-16.Grammoptera_ruficornis:0.0000010000)100:0.0015269775,FBCOD300-11.Grammoptera_ruficornis:0.0015268087)49:0.0000026142,(((GMGMP6786-18.Grammoptera_ruficornis:0.0000010000,GMGMJ377-14.Grammoptera_ruficornis:0.0035556895)51:0.0000010000,GMGMP7064-18.Grammoptera_ruficornis:0.0000010000)35:0.0000029914,(GBMNB26781-20.Grammoptera_ruficornis:0.0000010000,FBCOC189-10.Grammoptera_ruficornis:0.0000021694)80:0.0000010000)39:0.0000010000)20:0.0000024903,FBCOC175-10.Grammoptera_ruficornis:0.0000010000)14:0.0000010000,GCOL3474-16.Grammoptera_ruficornis:0.0000010000)24:0.0000024899,(GMGMK1004-14.Grammoptera_ruficornis:0.0000010000,((GMGMK973-14.Grammoptera_ruficornis:0.0000010000,(PSFOR984-14.Grammoptera_ruficornis:0.0016700052,GMGMJ376-14.Grammoptera_ruficornis:0.0000010000)60:0.0000010000)55:0.0000010000,GMGMK1010-14.Grammoptera_ruficornis:0.0000010000)53:0.0000010000)52:0.0000026311)25:0.0000024908,(GMGMK946-14.Grammoptera_ruficornis:0.0000026589,FBCOD301-11.Grammoptera_ruficornis:0.0000022473)99:0.0015276083)72:0.0015269776,((GCOL3461-16.Grammoptera_ruficornis:0.0000010000,(((CBGPC443-21.Grammoptera_ruficornis:0.0000010000,GCOL3462-16.Grammoptera_ruficornis:0.0030796300)58:0.0000010000,(CBGPC446-21.Grammoptera_ruficornis:0.0061634204,FBCOD495-11.Grammoptera_ruficornis:0.0016173440)52:0.0000010000)49:0.0000010000,CBGPC445-21.Grammoptera_ruficornis:0.0000010000)10:0.0000010000)33:0.0000010000,((((CBGPC442-21.Grammoptera_ruficornis:0.0000010000,CBGPC471-21.Grammoptera_ruficornis:0.0000010000)100:0.0000024892,CBGPC472-21.Grammoptera_ruficornis:0.0000026325)98:0.0015266839,TDAAT1244-20.Grammoptera_ruficornis:0.0030546224)25:0.0000024901,GCOL5017-16.Grammoptera_ruficornis:0.0015267062)6:0.0000021401)15:0.0000024901)93:0.0015270628,CBGPC868-21.Grammoptera_ruficornis:0.0000023328)87:0.0000021768,((CBGPC867-21.Grammoptera_ruficornis:0.0015287305,CBGPC866-21.Grammoptera_ruficornis:0.0015243446)100:0.0076861774,CBGPC865-21.Grammoptera_ruficornis:0.0030667434)95:0.0015217787)100:0.0234673023,(((TDAOE185-21.Grammoptera_ruficornis:0.0000010000,(((CBGPC2257-21.Grammoptera_ruficornis:0.0000010000,CBGPC2258-21.Grammoptera_ruficornis:0.0000010000)100:0.0000010000,GCOL400-16.Grammoptera_ruficornis:0.0015312458)100:0.0046029214,GMBUA343-14.Grammoptera_ruficornis:0.0000010000)100:0.0000010000)100:0.0000021394,(BFWCO052-24.Grammoptera_ruficornis:0.0000010000,TDAAT1526-20.Grammoptera_ruficornis:0.0000010000)100:0.0000010000)99:0.0015309685,CBGPC497-21.Grammoptera_ruficornis:0.0000022624)100:0.0125123938)100:0.0759828861,(PHDLV162-22.Oxypleurus_nodieri:0.0061842368,PSFOR072-13.Oxypleurus_nodieri:0.0031573419)100:0.0936195844)27:0.0226016022)12:0.0112425467,(CBGPC617-21.Pidonia_lurida:0.0000010000,(((CBGPC618-21.Pidonia_lurida:0.0000010000,FBCOC167-10.Pidonia_lurida:0.0000010000)97:0.0000023095,((((CBGPC727-21.Pidonia_lurida:0.0000020499,((((GCOL6487-16.Pidonia_lurida:0.0000010000,GCOL6488-16.Pidonia_lurida:0.0000026518)39:0.0000024707,(GBCOU2318-13.Pidonia_lurida:0.0000010000,GBCOU2470-13.Pidonia_lurida:0.0000010000)92:0.0000010000)83:0.0000024845,FBCOF030-12.Pidonia_lurida:0.0015565616)73:0.0015251196,GBCOU2393-13.Pidonia_lurida:0.0000029549)52:0.0015249093)44:0.0000024812,((GBCLC1991-19.Pidonia_lurida:0.0016182859,GBCLC1993-19.Pidonia_lurida:0.0000010000)99:0.0016150344,GBCLC1992-19.Pidonia_lurida:0.0000020644)100:0.0032513076)44:0.0000020087,FBCOF033-12.Pidonia_lurida:0.0000020154)13:0.0015149233,FBCOF031-12.Pidonia_lurida:0.0000025570)44:0.0000014198)60:0.0015170497,CBGPC728-21.Pidonia_lurida:0.0000010000)60:0.0000013987)100:0.0900791501)16:0.0104492004,((((((((((((((((PSFOR155-13.Ropalopus_femoratus:0.0015096400,COLFE669-13.Ropalopus_femoratus:0.0000010000)97:0.0015068633,GCOL1564-16.Ropalopus_femoratus:0.0000026120)97:0.0014235747,FBCON237-13.Ropalopus_femoratus:0.0031158081)99:0.0398720146,BFWCO031-24.Ropalopus_macropus:0.0742306057)100:0.0420166307,(((CBGPC1121-21.Ropalopus_varini:0.0015138395,(CBGPC1544-21.Ropalopus_varini:0.0030357150,CLPFR121-21.Ropalopus_varini:0.0015243947)66:0.0000020918)66:0.0015137740,CBGPC1238-21.Ropalopus_varini:0.0000021902)95:0.0421073550,((CBGPC1302-21.Ropalopus_clavipes:0.0000010000,(((LPRCI2456-22.Ropalopus_clavipes:0.0000010000,PHDLV072-21.Ropalopus_clavipes:0.0015274123)51:0.0000010000,PHDLV071-21.Ropalopus_clavipes:0.0000010000)51:0.0000010000,BFWCO032-24.Ropalopus_clavipes:0.0000010000)50:0.0000010000)73:0.0075917796,CBGPC1784-21.Ropalopus_clavipes:0.0061695331)100:0.0683443670)100:0.0384297652)100:0.0441422048,(((CBGPC863-21.Deilus_fugax:0.0000010000,CBGPC1740-21.Deilus_fugax:0.0036521229)100:0.0411375203,((CBGPC1128-21.Deilus_fugax:0.0014914559,(((((CBGPC1157-21.Deilus_fugax:0.0015148478,CBGPC1343-21.Deilus_fugax:0.0015122688)46:0.0000010000,CLPFR112-21.Deilus_fugax:0.0000010000)10:0.0000010000,(CBGPC1344-21.Deilus_fugax:0.0000010000,CBGPC1714-21.Deilus_fugax:0.0000010000)39:0.0000010000)11:0.0000010000,CBGPC1614-21.Deilus_fugax:0.0000010000)40:0.0000010000,CBGPC1361-21.Deilus_fugax:0.0032646354)84:0.0015367985)99:0.0193706077,((CBGPC1237-21.Deilus_fugax:0.0015148761,(CBGPC1739-21.Deilus_fugax:0.0015150429,CBGPC709-21.Deilus_fugax:0.0000010000)99:0.0000010000)99:0.0030333462,CBGPC1331-21.Deilus_fugax:0.0000024807)100:0.0115563654)100:0.0390967501)100:0.1147188464,((SICOE1447-19.Certallum_ebulinum:0.0000020424,SICOE1448-19.Certallum_ebulinum:0.0030268618)100:0.0109993471,COANT1981-24.Certallum_ebulinum:0.0199504204)100:0.0891452522)97:0.0436462424)18:0.0177559570,(((((PSFOR168-13.Trichoferus_holosericeus:0.0000024678,((((CBGPC114-21.Trichoferus_holosericeus:0.0000010000,CBGPC115-21.Trichoferus_holosericeus:0.0000010000)16:0.0000010000,CBGPC116-21.Trichoferus_holosericeus:0.0000010000)51:0.0000010000,(CBGPC117-21.Trichoferus_holosericeus:0.0015290517,GBMIN48526-17.Trichoferus_holosericeus:0.0000010000)14:0.0000010000)13:0.0000013464,CBGPC2296-21.Trichoferus_holosericeus:0.0000010000)38:0.0014995717)38:0.0045332139,CBGPC164-21.Trichoferus_holosericeus:0.0032656973)100:0.1165447976,((CBGPC2308-21.Hesperophanes_sericeus:0.0000010000,PSFOR1112-17.Hesperophanes_sericeus:0.0000010000)48:0.0000020594,GBCAB41039-24.Hesperophanes_sericeus:0.0000024703)100:0.1000703863)74:0.0321856452,((((CBGPC167-21.Trichoferus_fasciculatus:0.0000010000,CBGPC168-21.Trichoferus_fasciculatus:0.0000021810)100:0.0042446730,(GCOL3736-16.Trichoferus_fasciculatus:0.0000020014,((PHDLV122-22.Trichoferus_fasciculatus:0.0108442112,GBMNB27227-20.Trichoferus_fasciculatus:0.0000010000)83:0.0000010000,PHDLV225-22.Trichoferus_fasciculatus:0.0015578534)83:0.0000029763)97:0.0095374093)100:0.0705760913,(((((((((((((GBMNF51099-22.Trichoferus_campestris:0.0000023264,GBMNF51100-22.Trichoferus_campestris:0.0000010000)100:0.0030154890,((GBMNF51101-22.Trichoferus_campestris:0.0000010000,GBMNC63057-20.Trichoferus_campestris:0.0000026181)100:0.0000010000,(GBMNC63129-20.Trichoferus_campestris:0.0000010000,GBMNB25608-20.Trichoferus_campestris:0.0000010000)100:0.0015031948)100:0.0000024715)100:0.0060289525,((GBMNC63050-20.Trichoferus_campestris:0.0000010000,GBMNC63066-20.Trichoferus_campestris:0.0000010000)96:0.0000024608,((((GBMNC63048-20.Trichoferus_campestris:0.0000010000,GBMNC63054-20.Trichoferus_campestris:0.0000021011)100:0.0000021962,(GBMNC63136-20.Trichoferus_campestris:0.0000021093,GBMNB25524-20.Trichoferus_campestris:0.0000021702)100:0.0015063731)100:0.0000024670,(GBCLC963-19.Trichoferus_campestris:0.0000010000,GBMIN48520-17.Trichoferus_campestris:0.0000021772)100:0.0015032001)100:0.0015030257,GBMIN48515-17.Trichoferus_campestris:0.0015027629)16:0.0000024189)16:0.0000024774)100:0.0015027570,(GBMNC63052-20.Trichoferus_campestris:0.0000010000,GBMNB25634-20.Trichoferus_campestris:0.0000010000)100:0.0060275217)93:0.0000024587,(((((GBMNC63079-20.Trichoferus_campestris:0.0000029185,GBMNB25560-20.Trichoferus_campestris:0.0015031665)12:0.0000010000,(GBMNC63124-20.Trichoferus_campestris:0.0000010000,GBMNB25571-20.Trichoferus_campestris:0.0015031669)6:0.0000010000)9:0.0000010000,(GBMNC63069-20.Trichoferus_campestris:0.0015036045,MACOL1485-11.Trichoferus_campestris:0.0015064026)9:0.0000010000)14:0.0000010000,((CERPA288-08.Trichoferus_campestris:0.0000010000,GBCLC960-19.Trichoferus_campestris:0.0015038616)65:0.0000010000,(GBMNB25617-20.Trichoferus_campestris:0.0000020155,GBMNC63127-20.Trichoferus_campestris:0.0000029943)100:0.0015039087)21:0.0000024677)99:0.0015092708,(GBMIN48507-17.Trichoferus_campestris:0.0000010000,GBMIN48511-17.Trichoferus_campestris:0.0000010000)100:0.0015023354)100:0.0015037270)100:0.0014825970,PHDLV278-22.Trichoferus_campestris:0.0109224489)100:0.0045503931,((((GBMNC63060-20.Trichoferus_campestris:0.0014981125,GBCLC967-19.Trichoferus_campestris:0.0031740767)100:0.0029282460,CERPA407-08.Trichoferus_campestris:0.0031165434)99:0.0029346362,CBGPC2316-21.Trichoferus_campestris:0.0045398624)78:0.0014461466,(((((GBMNC63078-20.Trichoferus_campestris:0.0000010000,GBMNC63090-20.Trichoferus_campestris:0.0000010000)100:0.0000010000,((GBMNC63132-20.Trichoferus_campestris:0.0000026317,GBMNB25549-20.Trichoferus_campestris:0.0000022064)100:0.0030154587,GBCLC966-19.Trichoferus_campestris:0.0000024708)79:0.0000024262)79:0.0000010000,CERPA289-08.Trichoferus_campestris:0.0000010000)100:0.0043869970,((GBMNC63125-20.Trichoferus_campestris:0.0000010000,GBMNB25613-20.Trichoferus_campestris:0.0000010000)100:0.0015044560,(GBMNC63062-20.Trichoferus_campestris:0.0000010000,GBMNB25558-20.Trichoferus_campestris:0.0000010000)100:0.0000010000)100:0.0000023827)100:0.0014586415,(GBMNC63108-20.Trichoferus_campestris:0.0000021838,GBMNB25629-20.Trichoferus_campestris:0.0000024711)100:0.0030198472)100:0.0029242213)78:0.0000029997)80:0.0000022022,(GBMNC63080-20.Trichoferus_campestris:0.0000020679,GBMNC63072-20.Trichoferus_campestris:0.0000020679)99:0.0045176163)84:0.0014702849,(((GBMNC63053-20.Trichoferus_campestris:0.0000024675,GBMNB25633-20.Trichoferus_campestris:0.0000024675)100:0.0015049397,(GBMNC63130-20.Trichoferus_campestris:0.0000010000,GBMNC63135-20.Trichoferus_campestris:0.0000010000)100:0.0000020166)89:0.0015129647,((GBMNC63076-20.Trichoferus_campestris:0.0000020718,GBMNC63077-20.Trichoferus_campestris:0.0000010000)100:0.0014933279,GBMNC63140-20.Trichoferus_campestris:0.0060684209)83:0.0030417935)72:0.0015005497)60:0.0014655033,(CBGPC2315-21.Trichoferus_campestris:0.0015083927,GBMNC63070-20.Trichoferus_campestris:0.0015070791)100:0.0030267615)60:0.0029523504,(((GBCL10076-12.Trichoferus_campestris:0.0030119516,GBCL10075-12.Trichoferus_campestris:0.0152542361)100:0.0185161094,VVGC039-08.Trichoferus_campestris:0.0014744543)100:0.0030609787,(GBMNC63126-20.Trichoferus_campestris:0.0000010000,GBMNB25619-20.Trichoferus_campestris:0.0000010000)100:0.0045220208)41:0.0000022899)41:0.0014698931,((GBMNC63123-20.Trichoferus_campestris:0.0000010000,GBMNB25622-20.Trichoferus_campestris:0.0000010000)100:0.0000010000,GBMNC63061-20.Trichoferus_campestris:0.0030144747)41:0.0000021961)41:0.0045243004,GBMNB25557-20.Trichoferus_campestris:0.0029146659)100:0.0659816057)95:0.0229560135,((PHDLV240-22.Trichoferus_pallidus:0.0000010000,(PHDLV163-22.Trichoferus_pallidus:0.0000010000,(PSFOR017-13.Trichoferus_pallidus:0.0000010000,PSFOR097-13.Trichoferus_pallidus:0.0000010000)100:0.0000010000)91:0.0000010000)100:0.0146006287,LPRCI2460-22.Trichoferus_pallidus:0.0091925590)100:0.0762436468)100:0.0307283905)68:0.0230631411,(((((CBGPC417-21.Chlorophorus_glabromaculatus:0.0000024360,((GBMNE15604-21.Chlorophorus_glabromaculatus:0.0015181353,((((PHDLV063-21.Chlorophorus_glabromaculatus:0.0000010000,CBGPC1094-21.Chlorophorus_glabromaculatus:0.0000010000)36:0.0000010000,PHDLV251-22.Chlorophorus_glabromaculatus:0.0000010000)85:0.0000010000,PSFOR112-13.Chlorophorus_glabromaculatus:0.0000010000)85:0.0000024793,CBGPC1917-21.Chlorophorus_glabromaculatus:0.0015211447)100:0.0015171344)100:0.0000024759,(PHDLV139-22.Chlorophorus_glabromaculatus:0.0000010000,(PHDLV064-21.Chlorophorus_glabromaculatus:0.0061140139,PHDLV302-22.Chlorophorus_glabromaculatus:0.0015258138)99:0.0000010000)99:0.0000024045)99:0.0015155205)100:0.0240492981,PHDLV233-22.Chlorophorus_glaucus:0.0167762057)100:0.0170296652,((((((((((((CBGPC486-21.Chlorophorus_figuratus:0.0000010000,CBGPC1226-21.Chlorophorus_figuratus:0.0000010000)100:0.0000022442,CBGPC488-21.Chlorophorus_figuratus:0.0015181639)97:0.0015167160,((CBGPC732-21.Chlorophorus_figuratus:0.0000010000,CBGPC1351-21.Chlorophorus_figuratus:0.0000010000)100:0.0000010000,CBGPC1180-21.Chlorophorus_figuratus:0.0000010000)100:0.0015167348)69:0.0000024802,CBGPC1591-21.Chlorophorus_figuratus:0.0015166262)52:0.0000010000,CBGPC1223-21.Chlorophorus_figuratus:0.0000010000)17:0.0000010000,CBGPC1224-21.Chlorophorus_figuratus:0.0000010000)52:0.0000010000,CBGPC1725-21.Chlorophorus_figuratus:0.0000029219)68:0.0000022584,CBGPC1601-21.Chlorophorus_figuratus:0.0015167116)100:0.0030343353,((CBGPC1407-21.Chlorophorus_figuratus:0.0000010000,(((CBGPC1409-21.Chlorophorus_figuratus:0.0000010000,(CBGPC1411-21.Chlorophorus_figuratus:0.0000010000,CBGPC1521-21.Chlorophorus_figuratus:0.0015152743)42:0.0000010000)14:0.0000010000,CBGPC1410-21.Chlorophorus_figuratus:0.0000010000)44:0.0000010000,CBGPC1519-21.Chlorophorus_figuratus:0.0015253461)63:0.0000012236)37:0.0015130646,CBGPC1408-21.Chlorophorus_figuratus:0.0000028698)97:0.0000012632)62:0.0000021520,CBGPC1715-21.Chlorophorus_figuratus:0.0030333916)95:0.0015039129,CBGPC1946-21.Chlorophorus_figuratus:0.0030563499)96:0.0071688302,(CBGPC1788-21.Chlorophorus_figuratus:0.0044493159,(FBCOA292-10.Chlorophorus_figuratus:0.0015180420,(FBCOC375-10.Chlorophorus_figuratus:0.0000010000,FBCOK037-13.Chlorophorus_figuratus:0.0000010000)98:0.0000010000)100:0.0016587538)100:0.0160645502)97:0.0151612760)100:0.0283866199,((COLFA534-12.Chlorophorus_herbstii:0.0000010000,GBCLC871-19.Chlorophorus_herbstii:0.0000010000)100:0.0182120167,GBCLC872-19.Chlorophorus_herbstii:0.0035553020)100:0.0627421787)100:0.0388971720,(((((((((CBGPC432-21.Chlorophorus_ruficornis:0.0015222081,CBGPC1441-21.Chlorophorus_ruficornis:0.0015226558)50:0.0000010000,CBGPC439-21.Chlorophorus_ruficornis:0.0000010000)17:0.0000010000,CBGPC1967-21.Chlorophorus_sartor:0.0000010000)38:0.0000010000,PSFOR115-13.Chlorophorus_sartor:0.0000010000)66:0.0000010000,CBGPC2003-21.Chlorophorus_sartor:0.0030477075)95:0.0030501370,(CBGPC1058-21.Chlorophorus_sartor:0.0000024611,CBGPC1593-21.Chlorophorus_sartor:0.0015251010)100:0.0015244336)96:0.0000025012,((((FBCOO053-13.Chlorophorus_sartor:0.0000010000,CBGPC1528-21.Chlorophorus_ruficornis:0.0000010000)100:0.0000010000,FBCOO115-13.Chlorophorus_sartor:0.0000010000)100:0.0046480091,CBGPC1854-21.Chlorophorus_sartor:0.0107820319)98:0.0014792360,(CBGPC1667-21.Chlorophorus_sartor:0.0030509085,((CBGPC1879-21.Chlorophorus_sartor:0.0000010000,CBGPC2034-21.Chlorophorus_sartor:0.0000023293)100:0.0000021717,CBGPC1966-21.Chlorophorus_sartor:0.0015226839)100:0.0015233617)96:0.0000023670)94:0.0015240610)90:0.0015244508,(CBGPC1439-21.Chlorophorus_ruficornis:0.0000024854,CBGPC1440-21.Chlorophorus_ruficornis:0.0000010000)97:0.0000024881)100:0.1107766304,(((CBGPC1034-21.Chlorophorus_trifasciatus:0.0045347347,CBGPC1057-21.Chlorophorus_trifasciatus:0.0030318737)48:0.0015141597,((CBGPC1042-21.Chlorophorus_trifasciatus:0.0000022187,CBGPC1878-21.Chlorophorus_trifasciatus:0.0030253834)73:0.0030507704,PSFOR116-13.Chlorophorus_trifasciatus:0.0014906588)65:0.0030742883)100:0.1050596243,((((CBGPC1430-21.Chlorophorus_varius:0.0000010000,CBGPC1001-21.Chlorophorus_varius:0.0000010000)100:0.0015040259,BFWCO025-24.Chlorophorus_varius:0.0000010000)92:0.0085551397,CBGPC1666-21.Chlorophorus_varius:0.0020661734)84:0.0031615944,HMYZ227-23.Chlorophorus_varius:0.0065177860)100:0.0793872358)41:0.0234427184)74:0.0220512604)59:0.0093128014)63:0.0151788163)19:0.0120870968,(((((((PSFOR441-13.Anaglyptus_mysticus:0.0015087545,(CBGPC1126-21.Anaglyptus_mysticus:0.0000010000,CBGPC1229-21.Anaglyptus_mysticus:0.0000010000)100:0.0015122990)42:0.0000024752,(((GCOL3877-16.Anaglyptus_mysticus:0.0015093364,((ICRYO007-22.Anaglyptus_mysticus:0.0000010000,GCOL521-16.Anaglyptus_mysticus:0.0000010000)100:0.0000024047,FBCOC101-10.Anaglyptus_mysticus:0.0015092080)93:0.0000029800)100:0.0075867458,CBGPC1416-21.Anaglyptus_mysticus:0.0000020961)51:0.0000024066,COLFE668-13.Anaglyptus_mysticus:0.0000010000)30:0.0000010000)13:0.0000010000,(GCOL3707-16.Anaglyptus_mysticus:0.0000010000,CBGPC1228-21.Anaglyptus_mysticus:0.0000010000)27:0.0000010000)11:0.0000010000,(((COLFE671-13.Anaglyptus_mysticus:0.0000010000,CBGPC1415-21.Anaglyptus_mysticus:0.0000010000)20:0.0000010000,CBGPC1412-21.Anaglyptus_mysticus:0.0000010000)20:0.0000010000,CBGPC1413-21.Anaglyptus_mysticus:0.0000010000)19:0.0000010000)38:0.0000024619,GCOL10438-16.Anaglyptus_mysticus:0.0015088015)84:0.0000029636,CBGPC1227-21.Anaglyptus_mysticus:0.0015073603)99:0.0228794915,PSFOR1108-17.Anaglyptus_gibbosus:0.0475458492)100:0.0519921768)29:0.0168567167,((((((((((((GMBUB1911-14.Phymatodes_testaceus:0.0000010000,PHDLV290-22.Phymatodes_testaceus:0.0000010000)98:0.0000021215,(CBGPC1122-21.Phymatodes_testaceus:0.0000010000,CBGPC1214-21.Phymatodes_testaceus:0.0000010000)79:0.0000010000)95:0.0000010000,(CBGPC1867-21.Phymatodes_testaceus:0.0000010000,GCOL11070-16.Phymatodes_testaceus:0.0030142171)97:0.0000024713)100:0.0030119919,GBCLC768-19.Phymatodes_testaceus:0.0000020558)73:0.0000023519,((((((PSFOR455-13.Phymatodes_testaceus:0.0000010000,((((GCOL9329-16.Phymatodes_testaceus:0.0000010000,FBCOC133-10.Phymatodes_testaceus:0.0000010000)100:0.0000022784,(((PHDLV067-21.Phymatodes_testaceus:0.0000010000,PHDLV115-21.Phymatodes_testaceus:0.0000010000)100:0.0015143983,GCOL1570-16.Phymatodes_testaceus:0.0000010000)100:0.0000024662,COLHH1532-18.Phymatodes_testaceus:0.0018367439)100:0.0015024258)100:0.0015041304,FBCOG079-12.Phymatodes_testaceus:0.0015050859)41:0.0000024686,(((PHDLV032-21.Phymatodes_testaceus:0.0031037807,CERPA211-08.Phymatodes_testaceus:0.0000010000)70:0.0000010000,PHDLV039-21.Phymatodes_testaceus:0.0000010000)37:0.0000010000,PHDLV066-21.Phymatodes_testaceus:0.0000010000)77:0.0000010000)17:0.0000010000)12:0.0000010000,CBGPC2197-21.Phymatodes_testaceus:0.0000022959)41:0.0000024657,CBGPC1118-21.Phymatodes_testaceus:0.0015042841)99:0.0015044634,PHDLV128-22.Phymatodes_testaceus:0.0015181738)70:0.0000024683,BFWCO029-24.Phymatodes_testaceus:0.0000010000)71:0.0000010000,GBMNB25626-20.Phymatodes_testaceus:0.0000010000)72:0.0000026582)77:0.0000024608,((((CBGPC1117-21.Phymatodes_testaceus:0.0000010000,CBGPC1123-21.Phymatodes_testaceus:0.0000010000)51:0.0000010000,(CBGPC1211-21.Phymatodes_testaceus:0.0030109386,(PHDLV208-22.Phymatodes_testaceus:0.0015164439,COLAT040-08.Phymatodes_testaceus:0.0000010000)58:0.0000021096)54:0.0000024660)71:0.0000024598,((COLAT042-08.Phymatodes_testaceus:0.0000010000,(GBCLC767-19.Phymatodes_testaceus:0.0000010000,(COLAT041-08.Phymatodes_testaceus:0.0000010000,COLAT039-08.Phymatodes_testaceus:0.0017186697)100:0.0000010000)100:0.0000010000)100:0.0000020241,(CBGPC2249-21.Phymatodes_testaceus:0.0000010000,FBCOC006-10.Phymatodes_testaceus:0.0000010000)100:0.0000024687)100:0.0014976209)71:0.0014979719,((CBGPC1124-21.Phymatodes_testaceus:0.0000010000,((CBGPC1206-21.Phymatodes_testaceus:0.0000010000,CBGPC1216-21.Phymatodes_testaceus:0.0015035657)6:0.0000010000,((CBGPC1207-21.Phymatodes_testaceus:0.0015069665,PSFOR431-13.Phymatodes_testaceus:0.0015044245)53:0.0000010000,((CBGPC1453-21.Phymatodes_testaceus:0.0015037528,(((VVGPL2896-15.Phymatodes_testaceus:0.0000010000,VVGPL2897-15.Phymatodes_testaceus:0.0000010000)100:0.0016439011,VVGPL2792-15.Phymatodes_testaceus:0.0000010000)100:0.0000010000,(COLFA568-12.Phymatodes_testaceus:0.0000010000,COLFA569-12.Phymatodes_testaceus:0.0000010000)100:0.0000010000)96:0.0015041972)44:0.0000024679,CBGPC1898-21.Phymatodes_testaceus:0.0000010000)6:0.0000010000)5:0.0000010000)7:0.0000010000)17:0.0000010000,CBGPC1209-21.Phymatodes_testaceus:0.0000010000)79:0.0000024605)50:0.0014979463)98:0.0060062263,(((PSFOR445-13.Phymatodes_testaceus:0.0000010000,PHDLV308-22.Phymatodes_testaceus:0.0000010000)100:0.0000023534,GBMNB26794-20.Phymatodes_testaceus:0.0015823197)100:0.0014926601,(CBGPC1213-21.Phymatodes_testaceus:0.0000010000,(PHDLV151-22.Phymatodes_testaceus:0.0030989327,PHDLV209-22.Phymatodes_testaceus:0.0000010000)43:0.0000029147)43:0.0000010000)100:0.0059902285)63:0.0000022324,(PHDLV206-22.Phymatodes_testaceus:0.0076115269,PHDLV207-22.Phymatodes_testaceus:0.0030312121)100:0.0030441985)83:0.0030330676,COANT1348-22.Phymatodes_testaceus:0.0000020064)100:0.0298874784,CERPA212-08.Phymatodes_testaceus:0.0218473645)100:0.0450212130,((((GCOL3703-16.Phymatodes_rufipes:0.0000010000,GCOL3466-16.Phymatodes_rufipes:0.0000010000)100:0.0060024558,(GCOL10529-16.Phymatodes_rufipes:0.0000024607,GCOL10571-16.Phymatodes_rufipes:0.0000010000)100:0.0000023473)100:0.0855997394,(((GCOL10713-16.Phymatodes_alni:0.0000010000,GCOL10709-16.Phymatodes_alni:0.0000010000)100:0.0000024586,(((((((((((((((CBGPC551-21.Phymatodes_alni:0.0000010000,(CBGPC553-21.Phymatodes_alni:0.0000010000,CBGPC552-21.Phymatodes_alni:0.0000010000)100:0.0000022518)99:0.0000020751,CBGPC561-21.Phymatodes_alni:0.0000027463)99:0.0022747573,CBGPC566-21.Phymatodes_alni:0.0000024825)64:0.0022718783,GBCOU1902-13.Phymatodes_alni:0.0000010000)74:0.0000021491,CBGPC567-21.Phymatodes_alni:0.0000024814)74:0.0000022973,CBGPC933-21.Phymatodes_alni:0.0000010000)40:0.0015149383,CBGPC934-21.Phymatodes_alni:0.0000010000)69:0.0000010000,CBGPC2096-21.Phymatodes_alni:0.0000010000)45:0.0000010000,CBGPC562-21.Phymatodes_alni:0.0000010000)32:0.0000010000,CBGPC932-21.Phymatodes_alni:0.0000010000)55:0.0000010000,(CBGPC2095-21.Phymatodes_alni:0.0000010000,PHDLV286-22.Phymatodes_alni:0.0000010000)86:0.0000010000)69:0.0000012042,GBCOU1903-13.Phymatodes_alni:0.0016715189)44:0.0015130950,GBCOU2182-13.Phymatodes_alni:0.0000010000)66:0.0000010777,(FBCOB317-10.Phymatodes_alni:0.0000010000,GCOL402-16.Phymatodes_alni:0.0000010000)100:0.0000027007)63:0.0000024785,FBCOB318-10.Phymatodes_alni:0.0030321364)69:0.0015148247)100:0.1059063494,PSFOR146-13.Phymatodes_lividus:0.0969603829)56:0.0243562051)43:0.0181249831,((CBGPC935-21.Phymatodes_fasciatus:0.0000010000,CBGPC937-21.Phymatodes_fasciatus:0.0000010000)100:0.0052451627,COANT1475-22.Phymatodes_fasciatus:0.0086160463)100:0.0894280535)72:0.0251360324)26:0.0206319735,(((CBGPC2269-21.Phymatodes_glabratus:0.0000010000,CBGPC2273-21.Phymatodes_glabratus:0.0000010000)99:0.0000010000,(CBGPC2270-21.Phymatodes_glabratus:0.0000010000,CBGPC2271-21.Phymatodes_glabratus:0.0000010000)23:0.0000021262)19:0.0000010000,CBGPC2272-21.Phymatodes_glabratus:0.0015058153)100:0.0941971685)63:0.0294109721)12:0.0095145179,((((((((((CICRP108-15.Pyrrhidium_sanguineum:0.0000010000,(GCOL9314-16.Pyrrhidium_sanguineum:0.0014980238,GCOL5334-16.Pyrrhidium_sanguineum:0.0014973124)47:0.0000010000)24:0.0000010000,GCOL9313-16.Pyrrhidium_sanguineum:0.0000010000)44:0.0000010000,(FBCOJ855-13.Pyrrhidium_sanguineum:0.0000010000,PHDLV069-21.Pyrrhidium_sanguineum:0.0000010000)60:0.0000024230)47:0.0000027111,(GCOL2338-16.Pyrrhidium_sanguineum:0.0014959944,GBCLC770-19.Pyrrhidium_sanguineum:0.0121396308)48:0.0000010000)95:0.0029169735,PSFOR082-13.Pyrrhidium_sanguineum:0.0000024629)99:0.0139833478,(GCOL4232-16.Pyrrhidium_sanguineum:0.0014975286,GBCLC428-13.Pyrrhidium_sanguineum:0.0000010000)99:0.0007331907)100:0.1109261276,((((CBGPC1702-21.Phymatodes_pusillus:0.0000010000,CBGPC1705-21.Phymatodes_pusillus:0.0000010000)100:0.0000023956,(CBGPC1703-21.Phymatodes_pusillus:0.0000024612,CBGPC1704-21.Phymatodes_pusillus:0.0000024642)100:0.0014972165)99:0.0000023759,CBGPC1706-21.Phymatodes_pusillus:0.0014964376)100:0.0181478007,(GCOL10390-16.Phymatodes_pusillus:0.0054860977,PSFOR147-13.Phymatodes_pusillus:0.0022054310)100:0.0283262804)100:0.0770558362)67:0.0232576895,((((((PHDLV236-22.Nathrius_brevipennis:0.0000010000,PHDLV143-22.Nathrius_brevipennis:0.0000010000)81:0.0000010000,PHDLV306-22.Nathrius_brevipennis:0.0000010000)50:0.0000010000,PHDLV142-22.Nathrius_brevipennis:0.0000010000)100:0.0015046396,(CBGPC1689-21.Nathrius_brevipennis:0.0000010000,CBGPC1690-21.Nathrius_brevipennis:0.0000010000)100:0.0000010000)95:0.0000021183,PSFOR064-13.Nathrius_brevipennis:0.0000020227)95:0.0074386988,((LPRCI2281-22.Nathrius_brevipennis:0.0000010000,GMESK554-14.Nathrius_brevipennis:0.0000010000)93:0.0000026959,LPRCI2282-22.Nathrius_brevipennis:0.0015071130)100:0.0015787528)100:0.1451791569)63:0.0304190426,((((((((((CLPFR010-21.Purpuricenus_kaehleri:0.0000010000,LPRCI2604-22.Purpuricenus_kaehleri:0.0015174952)97:0.0000024700,COLFA536-12.Purpuricenus_kaehleri:0.0000010000)100:0.0030327278,CERLF387-08.Purpuricenus_kaehleri:0.0000010000)100:0.0061066033,(((CBGPC436-21.Purpuricenus_budensis:0.0030085536,CBGPC1999-21.Purpuricenus_budensis:0.0030077862)96:0.0000010000,CBGPC1856-21.Purpuricenus_budensis:0.0030086300)96:0.0000028411,PHDLV078-21.Purpuricenus_budensis:0.0015125643)100:0.0044722224)47:0.0030290606,GBCOU536-13.Purpuricenus_kaehleri:0.0120851731)7:0.0000022795,((((((((((CBGPC433-21.Purpuricenus_kaehleri:0.0000010000,((LPRCC787-21.Purpuricenus_kaehleri:0.0000010000,CBGPC1109-21.Purpuricenus_kaehleri:0.0000010000)71:0.0000010000,(CBGPC1633-21.Purpuricenus_budensis:0.0030178959,LPRCC785-21.Purpuricenus_kaehleri:0.0015134271)25:0.0000010000)12:0.0000010000)8:0.0000010000,CBGPC1627-21.Purpuricenus_kaehleri:0.0000010000)5:0.0000010000,(CBGPC1634-21.Purpuricenus_budensis:0.0015062523,PSFOR815-13.Purpuricenus_kaehleri:0.0015064152)55:0.0000010000)9:0.0000010000,CBGPC1108-21.Purpuricenus_kaehleri:0.0000010000)18:0.0000010000,(CBGPC437-21.Purpuricenus_budensis:0.0015064152,CBGPC1970-21.Purpuricenus_budensis:0.0015071141)32:0.0000010000)18:0.0000010000,(LPRCC784-21.Purpuricenus_kaehleri:0.0000010000,LPRCC788-21.Purpuricenus_kaehleri:0.0000010000)73:0.0000010000)73:0.0015065381,(CBGPC1286-21.Purpuricenus_kaehleri:0.0000010000,CBGPC1297-21.Purpuricenus_kaehleri:0.0000010000)100:0.0015067911)45:0.0000027681,(CBGPC1110-21.Purpuricenus_kaehleri:0.0000010000,CBGPC1454-21.Purpuricenus_kaehleri:0.0000010000)78:0.0000010000)44:0.0000024685,CBGPC1631-21.Purpuricenus_kaehleri:0.0015113384)35:0.0015050577,(CBGPC1111-21.Purpuricenus_kaehleri:0.0000024699,CBGPC1296-21.Purpuricenus_kaehleri:0.0000010000)100:0.0000024691)100:0.0106505053)52:0.0026693869,((((((((CBGPC1431-21.Purpuricenus_kaehleri:0.0000028124,CBGPC1433-21.Purpuricenus_kaehleri:0.0000024733)100:0.0015089837,CBGPC1662-21.Purpuricenus_budensis:0.0030255489)98:0.0030216498,CBGPC1865-21.Purpuricenus_kaehleri:0.0015094119)58:0.0000021029,CBGPC1661-21.Purpuricenus_budensis:0.0000010000)22:0.0000027900,CBGPC1432-21.Purpuricenus_kaehleri:0.0000010000)57:0.0000024700,((CBGPC1660-21.Purpuricenus_budensis:0.0030295149,CBGPC1835-21.Purpuricenus_budensis:0.0000010000)89:0.0000029681,CBGPC1836-21.Purpuricenus_budensis:0.0000010000)89:0.0000024799)98:0.0015061451,GBCOU558-13.Purpuricenus_kaehleri:0.0015054404)97:0.0000023996,CBGPC1834-21.Purpuricenus_budensis:0.0045247735)99:0.0049377435)100:0.0376463313,(LPRCI2479-22.Purpuricenus_globulicollis:0.0014146412,LPRCI2478-22.Purpuricenus_globulicollis:0.0016450032)100:0.0300463182)100:0.0765769778,((FBCON594-13.Aegosoma_scabricorne:0.0000022448,PSFOR031-13.Aegosoma_scabricorne:0.0030233863)100:0.0042251014,((GBCLC563-15.Aegosoma_scabricorne:0.0000010000,GBCLC564-15.Aegosoma_scabricorne:0.0000020398)56:0.0000010000,GBCLC562-15.Aegosoma_scabricorne:0.0000010000)53:0.0000024895)100:0.1070812604)25:0.0265218836,((((((CBGPC112-21.Phoracantha_semipunctata:0.0000010000,PSFOR1118-17.Phoracantha_semipunctata:0.0000024708)100:0.0000025885,IBIEU018-21.Phoracantha_semipunctata:0.0015106208)94:0.0015107193,((COAS040-10.Phoracantha_semipunctata:0.0000028171,(GMASC012-17.Phoracantha_semipunctata:0.0015640475,AACTA2717-20.Phoracantha_semipunctata:0.0000010000)98:0.0000010000)8:0.0000010000,PSFOR1116-17.Phoracantha_semipunctata:0.0000010000)88:0.0000024740)26:0.0000027637,COAS039-10.Phoracantha_semipunctata:0.0030255499)100:0.0571259485,((((GCOL3708-16.Phoracantha_recurva:0.0000010000,IBIEU016-21.Phoracantha_recurva:0.0000010000)100:0.0000010000,COQT672-10.Phoracantha_recurva:0.0015120288)70:0.0000024758,(COAS1581-14.Phoracantha_recurva:0.0000010000,(GBMNB25551-20.Phoracantha_recurva:0.0000010000,COAS932-12.Phoracantha_recurva:0.0000010000)100:0.0000010000)84:0.0015122147)81:0.0016854418,CERPA365-08.Phoracantha_recurva:0.0014299026)100:0.0934488113)81:0.0462893905,((((GBMNB26843-20.Phoracantha_semipunctata:0.0000010000,GBCLC425-13.Phoracantha_semipunctata:0.0000010000)100:0.0030810183,COAS1232-12.Phoracantha_semipunctata:0.0015169607)97:0.0000020298,(COAS226-11.Phoracantha_semipunctata:0.0076327797,COAS1376-12.Phoracantha_semipunctata:0.0091590246)35:0.0015121021)96:0.0048796875,COAS989-12.Phoracantha_semipunctata:0.0045909014)100:0.0620001030)77:0.0167979157)20:0.0135028165)13:0.0131552258,(((((((PSFOR010-13.Plagionotus_arcuatus:0.0000010000,PSFOR074-13.Plagionotus_arcuatus:0.0000010000)100:0.0000024623,CBGPC357-21.Plagionotus_arcuatus:0.0015167540)100:0.0029953530,CBGPC2224-21.Plagionotus_arcuatus:0.0122154936)100:0.0063837214,(((((((FBCOO008-13.Plagionotus_arcuatus:0.0015089860,(COLFE720-13.Plagionotus_arcuatus:0.0000010000,COLFE721-13.Plagionotus_arcuatus:0.0000010000)42:0.0000010000)9:0.0000010000,CBGPC2207-21.Plagionotus_arcuatus:0.0000010000)6:0.0000010000,(CBGPC761-21.Plagionotus_arcuatus:0.0030208501,(((GCOL4406-16.Plagionotus_arcuatus:0.0000010000,GCOL4407-16.Plagionotus_arcuatus:0.0000010000)96:0.0000010000,TDAAT1086-20.Plagionotus_arcuatus:0.0030222730)96:0.0000016935,GBCOU1897-13.Plagionotus_arcuatus:0.0016067056)94:0.0015075716)57:0.0000022824)8:0.0000010000,CBGPC760-21.Plagionotus_arcuatus:0.0000010000)10:0.0000010000,(FBCOE360-12.Plagionotus_arcuatus:0.0000010000,GBCOU1898-13.Plagionotus_arcuatus:0.0015088225)9:0.0000010000)7:0.0000010000,(COLFE722-13.Plagionotus_arcuatus:0.0015674826,CBGPC2209-21.Plagionotus_arcuatus:0.0064054866)52:0.0000010000)63:0.0000026790,GBCLC898-19.Plagionotus_arcuatus:0.0042491701)95:0.0089745625)96:0.0151715487,(((GBCOU527-13.Plagionotus_detritus:0.0000010000,(COLFA531-12.Plagionotus_detritus:0.0000010000,(GCOL013-16.Plagionotus_detritus:0.0060432528,GBCLC900-19.Plagionotus_detritus:0.0000010000)34:0.0000010000)15:0.0000025937)33:0.0000010000,FBCON520-13.Plagionotus_detritus:0.0015066496)90:0.0016950599,PHDLV289-22.Plagionotus_detritus:0.0000021346)96:0.0126247122)100:0.0956421724,((((CBGPC1269-21.Penichroa_fasciata:0.0000029970,GBMNB27226-20.Penichroa_fasciata:0.0019688730)85:0.0000021500,PHDLV205-22.Penichroa_fasciata:0.0051519707)100:0.0029949597,(SICOE1383-19.Penichroa_fasciata:0.0037907465,(GBMNB25593-20.Penichroa_fasciata:0.0000010000,GBMNB25596-20.Penichroa_fasciata:0.0000010000)100:0.0059878806)61:0.0014783519)60:0.0031406986,(GBMNB25594-20.Penichroa_fasciata:0.0000010000,GBMNB25595-20.Penichroa_fasciata:0.0000010000)100:0.0013563839)100:0.1235273956)12:0.0260803121,(((((((CBGPC531-21.Prinobius_myardi:0.0000010000,CBGPC533-21.Prinobius_myardi:0.0000010000)55:0.0000010000,(((CBGPC532-21.Prinobius_myardi:0.0000010000,(CERAF122-08.Prinobius_myardi:0.0000010000,CERAF123-08.Prinobius_myardi:0.0000010000)89:0.0000024346)89:0.0000010000,PSFOR078-13.Prinobius_myardi:0.0000010000)87:0.0000024696,CBGPC534-21.Prinobius_myardi:0.0015077894)17:0.0000010000)23:0.0000010000,(CERAF128-08.Prinobius_myardi:0.0000024708,CERAF127-08.Prinobius_myardi:0.0000024719)99:0.0015084156)90:0.0015718593,((CERAF089-07.Prinobius_myardi:0.0000010000,CERAF090-07.Prinobius_myardi:0.0000010000)99:0.0000010000,CERAF136-08.Prinobius_myardi:0.0030194992)100:0.0044803241)90:0.0028697249,((CERAF130-08.Prinobius_myardi:0.0000010000,CERAF129-08.Prinobius_myardi:0.0015188375)97:0.0000027529,CERAF125-08.Prinobius_myardi:0.0015093789)96:0.0062921766)86:0.0158999408,(((((CERAF087-07.Prinobius_myardi:0.0000010000,CERAF088-07.Prinobius_myardi:0.0000010000)100:0.0015081006,CERAF133-08.Prinobius_myardi:0.0030172528)94:0.0000010000,CERAF132-08.Prinobius_myardi:0.0000010000)94:0.0000010000,CERAF131-08.Prinobius_myardi:0.0015778024)100:0.0031896131,CERAF147-08.Prinobius_myardi:0.0031470744)100:0.0134768634)100:0.1360704934,(GCOL11657-16.Axinopalpis_gracilis:0.0015105719,(TDAAT1121-20.Axinopalpis_gracilis:0.0015108324,GCOL12629-16.Axinopalpis_gracilis:0.0000010000)67:0.0000010000)100:0.1095742372)10:0.0200007267)18:0.0175863635)27:0.0106526032)15:0.0146607522,(((((((PSFOR439-13.Cerambyx_scopolii:0.0000010000,((((FBCOE353-12.Cerambyx_scopolii:0.0000010000,(FBCOE352-12.Cerambyx_scopolii:0.0014980869,GCOL012-16.Cerambyx_scopolii:0.0014986833)69:0.0000010000)11:0.0000010000,(CBGPC1059-21.Cerambyx_scopolii:0.0000010000,UZINS216-23.Cerambyx_scopolii:0.0000010000)7:0.0000010000)7:0.0000010000,CBGPC1644-21.Cerambyx_scopolii:0.0000010000)19:0.0000010000,((((((((COLFE715-13.Cerambyx_scopolii:0.0000010000,COLFE716-13.Cerambyx_scopolii:0.0000010000)91:0.0000010000,COLFE714-13.Cerambyx_scopolii:0.0015466934)82:0.0000010000,(GCOL4329-16.Cerambyx_scopolii:0.0000010000,GCOL4410-16.Cerambyx_scopolii:0.0000010000)100:0.0014978828)8:0.0000010000,(GCOL4574-16.Cerambyx_scopolii:0.0000010000,CBGPC1783-21.Cerambyx_scopolii:0.0000010000)30:0.0000010000)8:0.0000024618,GCOL518-16.Cerambyx_scopolii:0.0014985802)60:0.0000022874,CBGPC1833-21.Cerambyx_scopolii:0.0029998320)100:0.0105464417,PSFOR023-13.Cerambyx_scopolii:0.0000024652)97:0.0060084126,PSFOR045-13.Cerambyx_scopolii:0.0014973429)24:0.0000024510)17:0.0000010000)17:0.0000010000,(CBGPC1347-21.Cerambyx_scopolii:0.0000010000,CBGPC1079-21.Cerambyx_scopolii:0.0015132778)14:0.0000010000)13:0.0000024378,(CBGPC1078-21.Cerambyx_scopolii:0.0015234009,CBGPC1726-21.Cerambyx_scopolii:0.0000010000)46:0.0000012541)43:0.0033341291,GBCLC860-19.Cerambyx_scopolii:0.0021901967)99:0.0475955506,(((CBGPC947-21.Cerambyx_miles:0.0014902229,GBCLC859-19.Cerambyx_miles:0.0000027142)100:0.0014889720,PSFOR111-13.Cerambyx_miles:0.0000021581)31:0.0000021112,CBGPC938-21.Cerambyx_miles:0.0014886479)98:0.0541120985)100:0.0490783656,(((((CBGPC1114-21.Cerambyx_cerdo:0.0000010000,CBGPC1113-21.Cerambyx_cerdo:0.0000010000)100:0.0000010000,(CBGPC1115-21.Cerambyx_cerdo:0.0000010000,PSFOR044-13.Cerambyx_cerdo:0.0000010000)100:0.0000010000)100:0.0014911133,((FBCOB512-10.Cerambyx_cerdo:0.0000010000,PSFOR095-13.Cerambyx_cerdo:0.0000010000)100:0.0000026438,GBCLC783-19.Cerambyx_cerdo:0.0059362807)80:0.0014424659)77:0.0054138033,((((((GBMNE15590-21.Cerambyx_cerdo:0.0016590031,GBMNE15592-21.Cerambyx_cerdo:0.0016590031)87:0.0000010000,GBMNE15593-21.Cerambyx_cerdo:0.0000026139)36:0.0000010000,GBMNE15591-21.Cerambyx_cerdo:0.0000010000)95:0.0000025270,(GBCLC855-19.Cerambyx_cerdo:0.0000010000,GBCLC854-19.Cerambyx_cerdo:0.0015748761)100:0.0000010000)95:0.0015673786,GBMNE15594-21.Cerambyx_cerdo:0.0000026258)100:0.0015684529,(GBCLC856-19.Cerambyx_cerdo:0.0000010000,(GBCLC857-19.Cerambyx_cerdo:0.0015743973,GBCLC858-19.Cerambyx_cerdo:0.0015752565)40:0.0000025292)40:0.0000025376)100:0.0068719799)76:0.0153272432,((((GBMNE15597-21.Cerambyx_welensii:0.0000010000,GBMNE15596-21.Cerambyx_welensii:0.0000010000)30:0.0000010000,GBMNE15598-21.Cerambyx_welensii:0.0000010000)97:0.0000010000,GBMNE15603-21.Cerambyx_welensii:0.0000010000)87:0.0000010000,PSFOR046-13.Cerambyx_welensii:0.0000010000)99:0.0149169905)100:0.0976343075)100:0.0423123268,(((((((((GBCOL313-12.Stenopterus_rufus:0.0000010000,CBGPC2022-21.Stenopterus_rufus:0.0015099529)61:0.0000018487,CBGPC1570-21.Stenopterus_rufus:0.0015110379)14:0.0000010000,(FBCOJ489-12.Stenopterus_rufus:0.0000010000,CBGPC630-21.Stenopterus_rufus:0.0000010000)52:0.0000010000)14:0.0000029130,UZINS221-23.Stenopterus_rufus:0.0000010000)13:0.0000025901,((GBCOB245-12.Stenopterus_rufus:0.0000020910,GBCOD102-13.Stenopterus_rufus:0.0000010000)100:0.0000027149,GBCOD101-13.Stenopterus_rufus:0.0015112898)99:0.0015104486)42:0.0016237820,CBGPC1557-21.Stenopterus_rufus:0.0000025729)98:0.0345290473,((((((PHDLV242-22.Stenopterus_rufus:0.0015156866,(CBGPC632-21.Stenopterus_rufus:0.0000024727,CBGPC832-21.Stenopterus_rufus:0.0000010000)100:0.0000024725)100:0.0030179658,(((((((CBGPC419-21.Stenopterus_rufus:0.0018596071,CBGPC969-21.Stenopterus_rufus:0.0015075321)66:0.0000010000,(CBGPC502-21.Stenopterus_rufus:0.0000022852,CBGPC1567-21.Stenopterus_rufus:0.0015075812)95:0.0015075739)18:0.0000021493,(CBGPC429-21.Stenopterus_rufus:0.0015078380,CBGPC631-21.Stenopterus_rufus:0.0015094903)57:0.0000022107)11:0.0000024712,CBGPC779-21.Stenopterus_rufus:0.0000010000)13:0.0000010000,CBGPC780-21.Stenopterus_rufus:0.0000022003)47:0.0000024689,CBGPC1990-21.Stenopterus_rufus:0.0030161881)27:0.0000022302,CBGPC421-21.Stenopterus_rufus:0.0034078154)28:0.0015053441)14:0.0000028390,((((CBGPC685-21.Stenopterus_rufus:0.0015066699,PHDLV262-22.Stenopterus_rufus:0.0000010000)43:0.0000010000,CBGPC1569-21.Stenopterus_rufus:0.0000010000)50:0.0000024410,(CBGPC1175-21.Stenopterus_rufus:0.0000010000,PSFOR093-13.Stenopterus_rufus:0.0000010000)100:0.0015063049)70:0.0015071210,CBGPC1174-21.Stenopterus_rufus:0.0106260574)28:0.0000024709)25:0.0000024733,CBGPC1502-21.Stenopterus_rufus:0.0030171471)24:0.0015185919,(CBGPC503-21.Stenopterus_rufus:0.0000010000,CBGPC1871-21.Stenopterus_rufus:0.0000010000)100:0.0014991034)18:0.0021562081,CBGPC629-21.Stenopterus_rufus:0.0023872508)41:0.0255861623)100:0.0831590939,(((((CBGPC423-21.Stenopterus_ater:0.0000010000,(CBGPC582-21.Stenopterus_ater:0.0000010000,CBGPC1948-21.Stenopterus_ater:0.0000010000)81:0.0000010000)15:0.0000010000,((CBGPC1886-21.Stenopterus_ater:0.0000010000,CBGPC1888-21.Stenopterus_ater:0.0015023521)26:0.0000010000,CBGPC1887-21.Stenopterus_ater:0.0000010000)10:0.0000010000)29:0.0000020567,PHDLV221-22.Stenopterus_ater:0.0015144715)84:0.0045089300,(CBGPC839-21.Stenopterus_ater:0.0000010000,CBGPC840-21.Stenopterus_ater:0.0000010000)100:0.0000022474)100:0.1105678938,((((CBGPC498-21.Callimus_angulatus:0.0000010000,CBGPC499-21.Callimus_angulatus:0.0000010000)97:0.0000024469,CBGPC1985-21.Callimus_angulatus:0.0015022179)100:0.0080955382,((CBGPC1818-21.Callimus_angulatus:0.0031523318,CBGPC1819-21.Callimus_angulatus:0.0015753004)100:0.0031124343,CBGPC1820-21.Callimus_angulatus:0.0037510551)100:0.0073544822)100:0.0869296734,PSFOR109-13.Callimus_abdominalis:0.0952605775)100:0.0565063735)38:0.0201272984)99:0.0239037333,((((((CBGPC852-21.Obrium_brunneum:0.0000010000,CBGPC853-21.Obrium_brunneum:0.0000010000)98:0.0000010000,(GBCOU449-13.Obrium_brunneum:0.0015672111,GCOL3164-16.Obrium_brunneum:0.0014889352)79:0.0000010000)81:0.0000010000,CBGPC854-21.Obrium_brunneum:0.0000021693)82:0.0000021904,GBCLC974-19.Obrium_brunneum:0.0000010000)100:0.0637008623,((CBGPC1812-21.Obrium_brunneum:0.0000020616,CBGPC1815-21.Obrium_brunneum:0.0000025475)100:0.0015160994,CBGPC1814-21.Obrium_brunneum:0.0014686301)100:0.0955558517)100:0.0756487139,(COLFG497-14.Obrium_cantharinum:0.0000010000,COLFG498-14.Obrium_cantharinum:0.0014947125)100:0.1380495830)99:0.0940703347)85:0.0284331386)64:0.0316201132)6:0.0095362961,((((((((((((((CBGPC035-21.Xylotrechus_antilope:0.0000010000,((CBGPC041-21.Xylotrechus_antilope:0.0000010000,(((CBGPC074-21.Xylotrechus_antilope:0.0000010000,(PHDLV293-22.Xylotrechus_antilope:0.0015172581,PHDLV303-22.Xylotrechus_antilope:0.0000010000)94:0.0000010000)86:0.0000010000,CBGPC135-21.Xylotrechus_antilope:0.0000010000)42:0.0000010000,CBGPC121-21.Xylotrechus_antilope:0.0015069907)28:0.0000010000)12:0.0000010000,((CBGPC044-21.Xylotrechus_antilope:0.0015067317,CBGPC051-21.Xylotrechus_antilope:0.0015061290)18:0.0000010000,FBCON519-13.Xylotrechus_antilope:0.0015067317)21:0.0000010000)14:0.0000024712)17:0.0000028167,((CBGPC066-21.Xylotrechus_antilope:0.0000010000,CBGPC136-21.Xylotrechus_antilope:0.0000010000)100:0.0030154109,(CBGPC134-21.Xylotrechus_antilope:0.0000010000,CBGPC140-21.Xylotrechus_antilope:0.0000010000)100:0.0015069261)29:0.0000024706)25:0.0000010000,CLPFR009-21.Xylotrechus_antilope:0.0000010000)65:0.0017500980,CBGPC2084-21.Xylotrechus_antilope:0.0016156629)79:0.0088791558,CBGPC166-21.Xylotrechus_antilope:0.0045600326)47:0.0014911162,((COLFA533-12.Xylotrechus_antilope:0.0000010000,FBCOO207-13.Xylotrechus_antilope:0.0000010000)100:0.0015082674,PHDLV129-22.Xylotrechus_antilope:0.0030466494)77:0.0000027694)76:0.0030148241,((CBGPC052-21.Xylotrechus_antilope:0.0000010000,CBGPC054-21.Xylotrechus_antilope:0.0000010000)73:0.0000010000,((CBGPC122-21.Xylotrechus_antilope:0.0030159618,TDAAT1118-20.Xylotrechus_antilope:0.0015681432)61:0.0000010000,(BFWCO027-24.Xylotrechus_antilope:0.0015086735,GBMNB25618-20.Xylotrechus_antilope:0.0000024708)99:0.0015063721)20:0.0000024710)55:0.0000024708)49:0.0015051153,(((CBGPC037-21.Xylotrechus_antilope:0.0000010000,(CBGPC120-21.Xylotrechus_antilope:0.0000010000,(PHDLV228-22.Xylotrechus_antilope:0.0000010000,PHDLV226-22.Xylotrechus_antilope:0.0015168303)62:0.0000010000)57:0.0000025452)13:0.0000010000,CBGPC040-21.Xylotrechus_antilope:0.0000010000)36:0.0000010000,CBGPC055-21.Xylotrechus_antilope:0.0015072773)87:0.0000027831)78:0.0028648945,((CBGPC036-21.Xylotrechus_antilope:0.0000010000,CBGPC072-21.Xylotrechus_antilope:0.0000010000)99:0.0000010000,CBGPC075-21.Xylotrechus_antilope:0.0000010000)100:0.0062197367)100:0.0836371594,((LPRCI2480-22.Pseudosphegesthes_cinerea:0.0000010000,PHDLV217-22.Pseudosphegesthes_cinerea:0.0000010000)84:0.0000020366,COANT1245-22.Pseudosphegesthes_cinerea:0.0015301631)100:0.0646202489)53:0.0191249175,(((((((((CBGPC097-21.Xylotrechus_rusticus:0.0000010000,((((((GCOL1361-16.Xylotrechus_rusticus:0.0000022257,GCOL1360-16.Xylotrechus_rusticus:0.0000020882)100:0.0030237672,(((GBMIN48499-17.Xylotrechus_rusticus:0.0000010000,GBMIN48498-17.Xylotrechus_rusticus:0.0000010000)100:0.0000010000,GBMIN48495-17.Xylotrechus_rusticus:0.0015087328)79:0.0015092136,BFWCO028-24.Xylotrechus_rusticus:0.0000023415)75:0.0000024612)44:0.0015092320,VVGPL2902-15.Xylotrechus_rusticus:0.0000024880)37:0.0030227613,COLFG070-13.Xylotrechus_rusticus:0.0000025841)36:0.0015099033,(GBMNB25553-20.Xylotrechus_rusticus:0.0015083992,GBMNB25615-20.Xylotrechus_rusticus:0.0000021648)100:0.0030209512)10:0.0000029160,GBMIN48496-17.Xylotrechus_rusticus:0.0015131172)6:0.0000010000)5:0.0000020666,FBCOF210-12.Xylotrechus_rusticus:0.0015095670)6:0.0000026395,GBCLC904-19.Xylotrechus_rusticus:0.0000010000)9:0.0000010000,(CBGPC2219-21.Xylotrechus_rusticus:0.0015122220,(COLFB161-12.Xylotrechus_rusticus:0.0000010000,GBMIN48497-17.Xylotrechus_rusticus:0.0000010000)100:0.0015104628)45:0.0000025476)22:0.0000024934,((CBGPC2220-21.Xylotrechus_rusticus:0.0000010000,GBCLC908-19.Xylotrechus_rusticus:0.0015949506)23:0.0000010000,GBCLC907-19.Xylotrechus_rusticus:0.0000010000)24:0.0000025572)21:0.0000026732,(CBGPC2218-21.Xylotrechus_rusticus:0.0017521433,GBCLC906-19.Xylotrechus_rusticus:0.0031908394)46:0.0000023703)99:0.0226044908,((COLFA557-12.Xylotrechus_pantherinus:0.0015138234,COLFH001-14.Xylotrechus_pantherinus:0.0000020752)66:0.0000024717,COLFA558-12.Xylotrechus_pantherinus:0.0015136427)100:0.0326917607)100:0.0385570662,(((CBGPC111-21.Xylotrechus_arvicola:0.0000010000,CBGPC147-21.Xylotrechus_arvicola:0.0000010000)98:0.0000028860,(CBGPC2294-21.Xylotrechus_arvicola:0.0015125652,GMGMA1532-14.Xylotrechus_arvicola:0.0000010000)100:0.0030273163)100:0.0082750939,(((CBGPC165-21.Xylotrechus_arvicola:0.0000024557,(PHDLV114-21.Xylotrechus_arvicola:0.0000025181,PHDLV119-21.Xylotrechus_arvicola:0.0000025399)100:0.0030555323)100:0.0015101941,PHDLV130-22.Xylotrechus_arvicola:0.0000020292)100:0.0011508418,(GCOL4535-16.Xylotrechus_arvicola:0.0045474127,BFWCO026-24.Xylotrechus_arvicola:0.0000020403)100:0.0110481873)100:0.0043182417)100:0.0252274504)100:0.0239372830,((((CBGPC101-21.Xylotrechus_stebbingi:0.0000010000,CBGPC2301-21.Xylotrechus_stebbingi:0.0000010000)38:0.0000010000,((PHDLV169-22.Xylotrechus_stebbingi:0.0000010000,PHDLV274-22.Xylotrechus_stebbingi:0.0000010000)78:0.0000010000,(PHDLV056-21.Xylotrechus_stebbingi:0.0000010000,CBGPC099-21.Xylotrechus_stebbingi:0.0000010000)36:0.0000010000)71:0.0000010000)85:0.0000023929,PHDLV175-22.Xylotrechus_stebbingi:0.0000010000)98:0.0000021830,((((((CBGPC103-21.Xylotrechus_stebbingi:0.0000010000,CBGPC104-21.Xylotrechus_stebbingi:0.0000010000)43:0.0000010000,(((CBGPC2279-21.Xylotrechus_stebbingi:0.0000010000,(PHDLV127-22.Xylotrechus_stebbingi:0.0000010000,PHDLV171-22.Xylotrechus_stebbingi:0.0000010000)84:0.0000010000)16:0.0000010000,CBGPC2282-21.Xylotrechus_stebbingi:0.0000010000)60:0.0000010000,((((PHDLV158-22.Xylotrechus_stebbingi:0.0000010000,PHDLV174-22.Xylotrechus_stebbingi:0.0000010000)100:0.0000010000,PHDLV178-22.Xylotrechus_stebbingi:0.0000010000)100:0.0000010000,PHDLV168-22.Xylotrechus_stebbingi:0.0000010000)99:0.0000028706,CERAC073-22.Xylotrechus_stebbingi:0.0000010000)93:0.0015131085)42:0.0000010000)33:0.0000024776,(PHDLV173-22.Xylotrechus_stebbingi:0.0000010000,CBGPC100-21.Xylotrechus_stebbingi:0.0000010000)56:0.0000010000)54:0.0000020073,PSFOR1126-17.Xylotrechus_stebbingi:0.0030205752)68:0.0015090985,(PHDLV287-22.Xylotrechus_stebbingi:0.0030409033,PHDLV167-22.Xylotrechus_stebbingi:0.0015210476)98:0.0000025716)66:0.0000024747,(CBGPC171-21.Xylotrechus_stebbingi:0.0000010000,((((((PHDLV273-22.Xylotrechus_stebbingi:0.0000010000,PHDLV275-22.Xylotrechus_stebbingi:0.0000010000)96:0.0000010000,PHDLV176-22.Xylotrechus_stebbingi:0.0000010000)73:0.0000010000,PHDLV058-21.Xylotrechus_stebbingi:0.0000010000)31:0.0000010000,PHDLV113-21.Xylotrechus_stebbingi:0.0000010000)7:0.0000010000,PHDLV057-21.Xylotrechus_stebbingi:0.0000010000)8:0.0000010000,PHDLV170-22.Xylotrechus_stebbingi:0.0000010000)100:0.0000026657)100:0.0030209047)67:0.0030181551)100:0.0660331654)100:0.0299862040)97:0.0239818300,(((((((((GBCOU2588-13.Clytus_lama:0.0000010000,((CBGPC390-21.Clytus_lama:0.0000010000,GBCOU2321-13.Clytus_lama:0.0016258371)35:0.0000010000,GCOL6454-16.Clytus_lama:0.0000010000)9:0.0000010000)15:0.0000010000,((((TDAAT977-20.Clytus_lama:0.0000010000,CBGPC777-21.Clytus_lama:0.0000010000)97:0.0000010000,(CBGPC800-21.Clytus_lama:0.0000010000,CBGPC1628-21.Clytus_lama:0.0000010000)61:0.0000010000)86:0.0000021786,GBCOU1810-13.Clytus_lama:0.0000010000)99:0.0060454981,(CBGPC799-21.Clytus_lama:0.0000029326,GBCOU2349-13.Clytus_lama:0.0000025354)100:0.0015066576)66:0.0000024703)32:0.0000010000,TDAAT1083-20.Clytus_lama:0.0015065107)41:0.0000023503,GBCOU2322-13.Clytus_lama:0.0000010000)99:0.0123976432,GCOL9302-16.Clytus_lama:0.0000029264)100:0.0193681686,(CLPFR007-21.Clytus_lama:0.0000024309,FBCOF029-12.Clytus_lama:0.0000010000)100:0.0080342991)100:0.0171310594,((((((((((CBGPC1346-21.Clytus_arietis:0.0000010000,CBGPC677-21.Clytus_arietis:0.0000010000)26:0.0000010000,((CBGPC520-21.Clytus_arietis:0.0015108406,CBGPC1354-21.Clytus_arietis:0.0015106983)74:0.0000010000,(CBGPC1626-21.Clytus_arietis:0.0000010000,CBGPC1222-21.Clytus_arietis:0.0015105805)95:0.0000010000)61:0.0000010000)63:0.0000020830,CBGPC586-21.Clytus_arietis:0.0015134037)77:0.0000024703,(CBGPC1496-21.Clytus_arietis:0.0000010000,CBGPC1515-21.Clytus_arietis:0.0015129611)86:0.0015111451)78:0.0015107861,((((CBGPC470-21.Clytus_arietis:0.0000010000,CBGPC1319-21.Clytus_arietis:0.0015108408)78:0.0000010000,(CBGPC489-21.Clytus_arietis:0.0000010000,((CBGPC543-21.Clytus_arietis:0.0015106980,CBGPC1718-21.Clytus_arietis:0.0015097235)15:0.0000010000,(CBGPC778-21.Clytus_arietis:0.0000010000,((CBGPC1600-21.Clytus_arietis:0.0015101386,PHDLV229-22.Clytus_arietis:0.0000010000)91:0.0000010000,CBGPC1717-21.Clytus_arietis:0.0015125464)23:0.0000010000)7:0.0000022421)11:0.0000010000)15:0.0000010000)84:0.0015107956,CBGPC974-21.Clytus_arietis:0.0045426377)49:0.0000024738,CBGPC1516-21.Clytus_arietis:0.0000010000)43:0.0000021500)46:0.0000024840,(TDAAT980-20.Clytus_arietis:0.0016332390,FBCOC176-10.Clytus_arietis:0.0030298869)99:0.0030399946)72:0.0030225317,((PSFOR436-13.Clytus_arietis:0.0000010000,((GCOL3843-16.Clytus_arietis:0.0000010000,((CBGPC568-21.Clytus_arietis:0.0015091099,GCOL1555-16.Clytus_arietis:0.0015099749)57:0.0000010000,UKAN3770-24.Clytus_arietis:0.0015116786)40:0.0000010000)20:0.0000010000,(((COLFE718-13.Clytus_arietis:0.0015577824,HMYZ168-22.Clytus_arietis:0.0000010000)66:0.0000010000,TDAAT1733-20.Clytus_arietis:0.0000010000)64:0.0000010000,BFWCO010-24.Clytus_arietis:0.0000010000)63:0.0000010000)29:0.0000024328)49:0.0000010000,FBCOF028-12.Clytus_arietis:0.0015126459)52:0.0000026976)55:0.0015091498,((CBGPC736-21.Clytus_arietis:0.0015088888,GCOL12727-16.Clytus_arietis:0.0015088503)61:0.0000010000,((CBGPC737-21.Clytus_arietis:0.0000010000,CBGPC738-21.Clytus_arietis:0.0000010000)33:0.0000010000,(((CBGPC1394-21.Clytus_arietis:0.0015086422,(CBGPC1395-21.Clytus_arietis:0.0000010000,(CBGPC1397-21.Clytus_arietis:0.0000010000,(CBGPC1398-21.Clytus_arietis:0.0000010000,CBGPC2085-21.Clytus_arietis:0.0000010000)51:0.0000010000)51:0.0000010000)51:0.0000027461)51:0.0015094158,FBCOC151-10.Clytus_arietis:0.0015108033)70:0.0045473281,GCOL5768-16.Clytus_arietis:0.0015088603)35:0.0000021100)14:0.0000010000)14:0.0000024721)38:0.0000021802,(GCOL5360-16.Clytus_arietis:0.0000010000,GCOL10587-16.Clytus_arietis:0.0000010000)100:0.0015086212)67:0.0029321227,CBGPC1353-21.Clytus_arietis:0.0016022804)99:0.0404458005)100:0.0436439093,(((((((((CBGPC361-21.Clytus_rhamni:0.0000010000,CBGPC428-21.Clytus_rhamni:0.0000010000)39:0.0000010000,(((CBGPC381-21.Clytus_rhamni:0.0030135681,((CBGPC664-21.Clytus_rhamni:0.0015027474,CBGPC1963-21.Clytus_rhamni:0.0016020138)100:0.0000024679,(CBGPC905-21.Clytus_rhamni:0.0000010000,CBGPC1965-21.Clytus_rhamni:0.0000010000)100:0.0000010000)100:0.0000021040)98:0.0045240613,CBGPC425-21.Clytus_rhamni:0.0030129839)60:0.0000021032,(CBGPC505-21.Clytus_rhamni:0.0015043410,(CBGPC663-21.Clytus_rhamni:0.0000010000,CBGPC1195-21.Clytus_rhamni:0.0015605441)69:0.0015045023)58:0.0000028976)20:0.0000010000)15:0.0000010000,(CBGPC859-21.Clytus_rhamni:0.0015044765,PSFOR119-13.Clytus_rhamni:0.0015049153)25:0.0000010000)22:0.0000021266,CBGPC1196-21.Clytus_rhamni:0.0015538887)72:0.0015049700,CBGPC1998-21.Clytus_rhamni:0.0000025215)95:0.0030124553,((((CBGPC510-21.Clytus_rhamni:0.0000010000,((CBGPC1189-21.Clytus_rhamni:0.0000010000,CBGPC1193-21.Clytus_rhamni:0.0000010000)74:0.0000010000,CBGPC1170-21.Clytus_rhamni:0.0015066368)19:0.0000010000)6:0.0000010000,CBGPC1192-21.Clytus_rhamni:0.0000010000)25:0.0000010000,CBGPC665-21.Clytus_rhamni:0.0015066368)32:0.0000025605,(CBGPC890-21.Clytus_rhamni:0.0030270779,(CBGPC904-21.Clytus_rhamni:0.0000010000,(CBGPC1172-21.Clytus_rhamni:0.0000010000,CBGPC1194-21.Clytus_rhamni:0.0000010000)79:0.0000024699)100:0.0045488034)56:0.0060673681)16:0.0015059996)7:0.0000029186,(CBGPC1171-21.Clytus_rhamni:0.0030148764,CBGPC1173-21.Clytus_rhamni:0.0015061948)28:0.0000028768)9:0.0000010000,CBGPC903-21.Clytus_rhamni:0.0015065395)25:0.0045251657,((CBGPC860-21.Clytus_rhamni:0.0000024695,GMBUD224-14.Clytus_rhamni:0.0089747717)65:0.0015058137,CBGPC511-21.Clytus_rhamni:0.0000010000)85:0.0000027353)100:0.0682498484)99:0.0214141276,((PSFOR437-13.Clytus_tropicus:0.0000010000,GBCOU972-13.Clytus_tropicus:0.0000010000)81:0.0000025628,PHDLV280-22.Clytus_tropicus:0.0000010000)100:0.0697682785)58:0.0248598001)53:0.0169876691,(((((PHDLV061-21.Xylotrechus_chinensis:0.0015688252,CERAC063-22.Xylotrechus_chinensis:0.0019253679)99:0.0000010000,PHDLV062-21.Xylotrechus_chinensis:0.0000010000)97:0.0000010000,GBCLC911-19.Xylotrechus_chinensis:0.0000010000)96:0.0000023389,GBMNA42836-19.Xylotrechus_chinensis:0.0000010000)89:0.0000010000,CERAC062-22.Xylotrechus_chinensis:0.0000025425)100:0.0807463030)98:0.0303334553,(((((CBGPC529-21.Prionus_coriarius:0.0000010000,CBGPC530-21.Prionus_coriarius:0.0000010000)100:0.0000022233,(FBCON584-13.Prionus_coriarius:0.0000025296,GBCOE691-13.Prionus_coriarius:0.0000024650)100:0.0015011298)97:0.0000020132,FBCOC833-10.Prionus_coriarius:0.0015012600)99:0.0016004826,(((((GCOL3992-16.Prionus_coriarius:0.0000025789,GCOL3994-16.Prionus_coriarius:0.0000028047)100:0.0014983203,COLFG001-13.Prionus_coriarius:0.0000010000)58:0.0000024580,(CBGPC2114-21.Prionus_coriarius:0.0000028352,GCOL3316-16.Prionus_coriarius:0.0000010000)42:0.0000010000)74:0.0000024083,GCOL3317-16.Prionus_coriarius:0.0014993706)100:0.0045312594,CBGPC1274-21.Prionus_coriarius:0.0045778808)100:0.0013923662)100:0.0959756128,(CBGPC2260-21.Mesoprionus_besikanus:0.0086399952,(CBGPC2267-21.Mesoprionus_besikanus:0.0169432219,CBGPC2268-21.Mesoprionus_besikanus:0.0152514067)94:0.0034952469)99:0.0645465378)100:0.0622849096)63:0.0163316328)8:0.0149219262,(((((((CICRP109-15.Hylotrupes_bajulus:0.0000010000,CBGPC154-21.Hylotrupes_bajulus:0.0000010000)100:0.0000029016,(TDAAT1199-20.Hylotrupes_bajulus:0.0000010000,TDAAT1928-20.Hylotrupes_bajulus:0.0000010000)100:0.0015231986)100:0.0000024794,(GBCLC971-19.Hylotrupes_bajulus:0.0000010000,GBCLC972-19.Hylotrupes_bajulus:0.0000010000)100:0.0016285110)100:0.0045856856,PHDLV198-22.Hylotrupes_bajulus:0.0000028328)100:0.0108045992,((((((CICRP247-15.Hylotrupes_bajulus:0.0000010000,COLFH1023-15.Hylotrupes_bajulus:0.0000010000)66:0.0000010000,((CBGPC151-21.Hylotrupes_bajulus:0.0000010000,CBGPC152-21.Hylotrupes_bajulus:0.0000010000)100:0.0015222937,PHDLV197-22.Hylotrupes_bajulus:0.0000010000)97:0.0000010000)15:0.0000010000,COLFA624-12.Hylotrupes_bajulus:0.0015222938)100:0.0000023728,GBCLC442-13.Hylotrupes_bajulus:0.0000010000)85:0.0000010000,GBCLC441-13.Hylotrupes_bajulus:0.0000028335)82:0.0000028659,(GBCLC443-13.Hylotrupes_bajulus:0.0016150987,GBCLC444-13.Hylotrupes_bajulus:0.0000010000)86:0.0000021624)100:0.0152283356)87:0.0067996420,CICRP249-15.Hylotrupes_bajulus:0.0038103274)100:0.0991255078,(((((((CBGPC378-21.Molorchus_minor:0.0000010000,(((((((GCOL3913-16.Molorchus_minor:0.0000010000,((CBGPC878-21.Molorchus_minor:0.0000010000,FBCOF026-12.Molorchus_minor:0.0000010000)31:0.0000010000,((GBCOU1037-13.Molorchus_minor:0.0000027246,GBCOL716-12.Molorchus_minor:0.0000010000)100:0.0015143111,(CBGPC544-21.Molorchus_minor:0.0000010000,(GBCLC436-13.Molorchus_minor:0.0000010000,GBCLC435-13.Molorchus_minor:0.0000010000)84:0.0000010000)24:0.0000010000)10:0.0000028488)10:0.0000010000)11:0.0000010000,BFWCO012-24.Molorchus_minor:0.0000010000)6:0.0000010000,CBGPC1127-21.Molorchus_minor:0.0030395420)7:0.0000010000,CBGPC1918-21.Molorchus_minor:0.0015146240)9:0.0000024778,CBGPC1873-21.Molorchus_minor:0.0015156749)8:0.0000010000,CBGPC545-21.Molorchus_minor:0.0000010000)5:0.0000024522,GBMNB25540-20.Molorchus_minor:0.0015146240)7:0.0000010000)8:0.0000010000,(GCOL3919-16.Molorchus_minor:0.0045721233,(GBMNB25550-20.Molorchus_minor:0.0000010000,GBMNB25556-20.Molorchus_minor:0.0000010000)99:0.0015141266)17:0.0000024781)57:0.0000029049,(GBMNB26834-20.Molorchus_minor:0.0000025546,(GBCOD863-13.Molorchus_minor:0.0015935607,GBCLC434-13.Molorchus_minor:0.0000010000)72:0.0000011141)71:0.0000023199)69:0.0015023245,(CBGPC1827-21.Molorchus_minor:0.0000010000,CBGPC1826-21.Molorchus_minor:0.0000024786)93:0.0000024669)77:0.0030069135,GCOL9311-16.Molorchus_minor:0.0000024799)77:0.0030072239,GCOL418-16.Molorchus_minor:0.0000022112)100:0.1377427262,(((CBGPC1697-21.Gracilia_minuta:0.0022646582,CBGPC1695-21.Gracilia_minuta:0.0033785305)100:0.0022756135,PHDLV144-22.Gracilia_minuta:0.0000024427)100:0.0112256038,(CBGPC2284-21.Gracilia_minuta:0.0000010000,CBGPC2285-21.Gracilia_minuta:0.0000010000)100:0.0025419469)100:0.1121821471)76:0.0253374506)71:0.0332023279)51:0.0158420625,(((((((((((((FBCOD742-11.Aromia_moschata:0.0000010000,BFWCO016-24.Aromia_moschata:0.0000010000)28:0.0000010000,GBCOU680-13.Aromia_moschata:0.0000010000)96:0.0000010000,FBCOK543-13.Aromia_moschata:0.0015154558)95:0.0030347535,(((COLFA119-10.Aromia_moschata:0.0000010000,(COLFD850-12.Aromia_moschata:0.0000010000,COLFA570-12.Aromia_moschata:0.0000010000)100:0.0015181254)99:0.0045686212,(XYLIN003-12.Aromia_moschata:0.0065029418,GBMNB25573-20.Aromia_moschata:0.0015182230)100:0.0015182360)17:0.0000023587,FBCOK326-13.Aromia_moschata:0.0000010000)16:0.0000010000)16:0.0015168168,(((GCOL3553-16.Aromia_moschata:0.0000024331,GCOL4541-16.Aromia_moschata:0.0015171472)80:0.0015172578,COLFB867-12.Aromia_moschata:0.0015172605)62:0.0000024803,COLFB868-12.Aromia_moschata:0.0000010000)62:0.0000024655)19:0.0015183192,COLHH2710-19.Aromia_moschata:0.0030724505)28:0.0030429016,(CBGPC1062-21.Aromia_moschata:0.0000010000,CBGPC1063-21.Aromia_moschata:0.0000010000)100:0.0000010000)28:0.0000024791,GBCLC748-19.Aromia_moschata:0.0000029902)28:0.0015085960,(GCOL608-16.Aromia_moschata:0.0000010000,GBCLC750-19.Aromia_moschata:0.0000010000)99:0.0015094435)18:0.0000024725,((CBGPC1065-21.Aromia_moschata:0.0000010000,COLFA541-12.Aromia_moschata:0.0000010000)94:0.0000010000,CBGPC1064-21.Aromia_moschata:0.0015150123)94:0.0000024780)20:0.0000024725,GBCLC749-19.Aromia_moschata:0.0016029011)100:0.0961747329,GBCLC947-19.Cordylomera_spinicornis:0.1506220835)89:0.0328827521,((((((PSFOR429-13.Callidium_aeneum:0.0000010000,GBCOU1403-13.Callidium_aeneum:0.0000010000)100:0.0000026378,PSFOR901-14.Callidium_aeneum:0.0000028506)100:0.0030357808,(PHDLV235-22.Callidium_aeneum:0.0015286834,PSFOR042-13.Callidium_aeneum:0.0000028662)16:0.0015151389)16:0.0015167208,GBMNB26779-20.Callidium_aeneum:0.0000026855)99:0.0102566891,(COLFA002-10.Callidium_aeneum:0.0000010000,COLFB875-12.Callidium_aeneum:0.0000010000)100:0.0002841965)100:0.0626273595,((((((((GCOL3686-16.Callidium_violaceum:0.0000010000,GCOL3687-16.Callidium_violaceum:0.0000010000)97:0.0000010000,(GBCOU2323-13.Callidium_violaceum:0.0000010000,GBCOU2353-13.Callidium_violaceum:0.0000010000)99:0.0000010000)100:0.0000024710,GBMNB25584-20.Callidium_violaceum:0.0015074015)100:0.0015072691,(GBCOU2324-13.Callidium_violaceum:0.0000010000,GBCOU2342-13.Callidium_violaceum:0.0000010000)87:0.0000010000)32:0.0000010000,(COLFA069-10.Callidium_violaceum:0.0000010000,(((((COLAT033-08.Callidium_violaceum:0.0000010000,((GBMNB25569-20.Callidium_violaceum:0.0015064467,(GBMNB25576-20.Callidium_violaceum:0.0000010000,GBMNB25579-20.Callidium_violaceum:0.0000023035)100:0.0015063126)35:0.0000024717,GBMNB25610-20.Callidium_violaceum:0.0015064492)100:0.0000012625)43:0.0015025063,CERLF308-08.Callidium_violaceum:0.0000010000)39:0.0000012243,GBCOU1402-13.Callidium_violaceum:0.0000027685)65:0.0000020532,COLFC525-12.Callidium_violaceum:0.0015074920)14:0.0000024712,((GCOL4029-16.Callidium_violaceum:0.0000010000,FBCOO1012-13.Callidium_violaceum:0.0000010000)98:0.0015074908,(COLFB888-12.Callidium_violaceum:0.0000025676,GBMNB25545-20.Callidium_violaceum:0.0000026155)100:0.0075637261)16:0.0000028464)20:0.0000010000)12:0.0000010000)13:0.0000010000,COLFF281-13.Callidium_violaceum:0.0000010000)64:0.0000010000,((((COLAT032-08.Callidium_violaceum:0.0000010000,COLAT034-08.Callidium_violaceum:0.0000010000)100:0.0000021509,GBCLC451-13.Callidium_violaceum:0.0015692574)93:0.0014666332,COLAT035-08.Callidium_violaceum:0.0000010000)57:0.0000012908,GBCLC449-13.Callidium_violaceum:0.0015107817)54:0.0000024328)91:0.0029523360,(CBGPC1919-21.Callidium_violaceum:0.0000010000,CBGPC2175-21.Callidium_violaceum:0.0000010000)100:0.0000023310)100:0.1027555138)97:0.0339020013)43:0.0165944139)74:0.0243207408,((PSFOR442-13.Molorchus_umbellatarum:0.0015272854,(CBGPC1329-21.Molorchus_umbellatarum:0.0000010000,CBGPC1330-21.Molorchus_umbellatarum:0.0000010000)92:0.0000010000)100:0.0251742119,((((CBGPC500-21.Molorchus_umbellatarum:0.0000010000,CBGPC1327-21.Molorchus_umbellatarum:0.0000010000)84:0.0000010000,((((FBCOD631-11.Molorchus_umbellatarum:0.0000010000,FBCOB959-10.Molorchus_umbellatarum:0.0000024950)59:0.0000010000,FBCOB958-10.Molorchus_umbellatarum:0.0000010000)96:0.0000022298,(BFWCO046-24.Molorchus_umbellatarum:0.0015339612,(GCOL13412-16.Molorchus_umbellatarum:0.0000010000,GCOL13413-16.Molorchus_umbellatarum:0.0000010000)100:0.0000025208)99:0.0015321248)99:0.0015330957,CBGPC962-21.Molorchus_umbellatarum:0.0046530845)66:0.0000023473)64:0.0000024957,CBGPC2167-21.Molorchus_umbellatarum:0.0015360378)85:0.0015322776,(CBGPC689-21.Molorchus_umbellatarum:0.0000020187,CBGPC1328-21.Molorchus_umbellatarum:0.0000024260)98:0.0000024531)95:0.0123353719)100:0.1041252116)84:0.0188046766,(((PHDLV125-22.Pedostrangalia_revestita:0.0000010000,GBCOU2131-13.Pedostrangalia_revestita:0.0015761968)100:0.0000010000,(PSFOR028-13.Pedostrangalia_revestita:0.0015265222,PSFOR144-13.Pedostrangalia_revestita:0.0015277562)43:0.0000020294)68:0.0013915434,FBCOB364-10.Pedostrangalia_revestita:0.0031995249)100:0.0973152698)33:0.0123475045)21:0.0190559506,(((((((((((((GCOL2217-16.Rhagium_inquisitor:0.0000010000,(CBGPC021-21.Rhagium_inquisitor:0.0015307766,PHDLV255-22.Rhagium_inquisitor:0.0000010000)24:0.0000010000)10:0.0000021215,((CBGPC008-21.Rhagium_inquisitor:0.0000010000,((ICRYO001-22.Rhagium_inquisitor:0.0015300594,(FBCOF1035-12.Rhagium_inquisitor:0.0000029156,FBCOG1227-12.Rhagium_inquisitor:0.0000029762)100:0.0015337093)22:0.0000024968,((GBCOU1386-13.Rhagium_inquisitor:0.0000010000,GBCLC1995-19.Rhagium_inquisitor:0.0000010000)22:0.0000024951,BFWCO053-24.Rhagium_inquisitor:0.0000010000)17:0.0000024951)10:0.0000010000)6:0.0000010000,COLAT192-08.Rhagium_inquisitor:0.0000010000)19:0.0000010000)14:0.0000010000,COLFB914-12.Rhagium_inquisitor:0.0015356716)68:0.0000021253,(((CBGPC022-21.Rhagium_inquisitor:0.0000010000,GCOL4409-16.Rhagium_inquisitor:0.0000024898)48:0.0002279030,GBCLC1996-19.Rhagium_inquisitor:0.0000010000)19:0.0000010000,GBCLC1997-19.Rhagium_inquisitor:0.0016176508)71:0.0012982066)100:0.0045921392,((CBGPC078-21.Rhagium_inquisitor:0.0000010000,CBGPC080-21.Rhagium_inquisitor:0.0000010000)100:0.0000021252,(CBGPC088-21.Rhagium_inquisitor:0.0015318013,CBGPC089-21.Rhagium_inquisitor:0.0015323848)93:0.0000021209)93:0.0000026618)100:0.0053100148,CBGPC2223-21.Rhagium_inquisitor:0.0000022275)100:0.0064930455,((GBMND2117-21.Rhagium_inquisitor:0.0000010000,GBMND2131-21.Rhagium_inquisitor:0.0000010000)99:0.0000024910,((GBMND2124-21.Rhagium_inquisitor:0.0000026584,GBMND2130-21.Rhagium_inquisitor:0.0000010000)100:0.0015277110,((GBMND2110-21.Rhagium_inquisitor:0.0000010000,GBMND2125-21.Rhagium_inquisitor:0.0000010000)100:0.0000024906,(GBMND2129-21.Rhagium_inquisitor:0.0000024893,GBMND2123-21.Rhagium_inquisitor:0.0000024894)100:0.0015274149)71:0.0000024903)100:0.0015279360)100:0.0191224577)100:0.0142946691,CERPA291-08.Rhagium_inquisitor:0.0277078569)100:0.0093050887,VVGPL2882-15.Rhagium_inquisitor:0.0078674572)100:0.0249508525,(((((((((((((((((SSWLC3660-13.Rhagium_inquisitor:0.0000010000,(CNYOH1189-15.Rhagium_inquisitor:0.0000010000,(CNYOI157-15.Rhagium_inquisitor:0.0000010000,CNGCA002-15.Rhagium_inquisitor:0.0000010000)98:0.0000010000)98:0.0000010000)97:0.0000010000,(CNYOA142-15.Rhagium_inquisitor:0.0000010000,CNRVB061-15.Rhagium_inquisitor:0.0000010000)99:0.0000010000)100:0.0000010000,CNRVB060-15.Rhagium_inquisitor:0.0000010000)100:0.0000010000,CNBFJ058-15.Rhagium_inquisitor:0.0017165673)100:0.0000010000,CNYOA146-15.Rhagium_inquisitor:0.0000010000)99:0.0049986021,((CNYOH1187-15.Rhagium_inquisitor:0.0017153942,CNYOH1186-15.Rhagium_inquisitor:0.0000010000)64:0.0000010000,(((((((((CNYOA138-15.Rhagium_inquisitor:0.0017619811,CNYOA136-15.Rhagium_inquisitor:0.0017898925)28:0.0000010000,(((CNYOA141-15.Rhagium_inquisitor:0.0000010000,CNYOH1188-15.Rhagium_inquisitor:0.0000010000)15:0.0000010000,(CNYOH1190-15.Rhagium_inquisitor:0.0018597242,CNYOI154-15.Rhagium_inquisitor:0.0000010000)22:0.0000010000)11:0.0000010000,CNYOH1192-15.Rhagium_inquisitor:0.0000010000)24:0.0000010000)67:0.0000010000,CNRVA107-15.Rhagium_inquisitor:0.0000010000)66:0.0000010000,SSECC028-15.Rhagium_inquisitor:0.0000010000)28:0.0000010000,CNYOA137-15.Rhagium_inquisitor:0.0000010000)68:0.0000010000,((CNYOH1191-15.Rhagium_inquisitor:0.0000010000,CNKTB005-14.Rhagium_inquisitor:0.0052397871)18:0.0000010000,((CNYOI159-15.Rhagium_inquisitor:0.0000010000,CNYOB992-15.Rhagium_inquisitor:0.0000010000)45:0.0000010000,CNYOB991-15.Rhagium_inquisitor:0.0035105078)17:0.0000010000)24:0.0000010000)24:0.0000010000,CNYOB990-15.Rhagium_inquisitor:0.0000010000)24:0.0000010000,CNYOI155-15.Rhagium_inquisitor:0.0000010000)24:0.0000023625,CNYOI153-15.Rhagium_inquisitor:0.0000010000)22:0.0000010000)23:0.0000026248)74:0.0000010000,CNYOA134-15.Rhagium_inquisitor:0.0000010000)75:0.0000010000,CNYOA143-15.Rhagium_inquisitor:0.0000010000)75:0.0000010000,CNYOA148-15.Rhagium_inquisitor:0.0000010000)75:0.0000010000,(GMOYA380-19.Rhagium_inquisitor:0.0000010000,GMOYC072-19.Rhagium_inquisitor:0.0000010000)98:0.0000010000)73:0.0000010000,(CERPA093-08.Rhagium_inquisitor:0.0000010000,((((CNYOA145-15.Rhagium_inquisitor:0.0000010000,(CNYOA135-15.Rhagium_inquisitor:0.0000010000,CNKTA030-14.Rhagium_inquisitor:0.0000010000)100:0.0000010000)100:0.0000010000,CNYOB989-15.Rhagium_inquisitor:0.0000010000)100:0.0000022265,CERPA095-08.Rhagium_inquisitor:0.0000010000)100:0.0015376051,CNCCC041-11.Rhagium_inquisitor:0.0015374351)61:0.0000025011)61:0.0000010000)74:0.0015382051,GMOYC075-19.Rhagium_inquisitor:0.0015446009)76:0.0000029378,CNYOI158-15.Rhagium_inquisitor:0.0039253282)100:0.0049667152,(((((COLAT074-08.Rhagium_inquisitor:0.0000010000,COLAT075-08.Rhagium_inquisitor:0.0000010000)98:0.0000022437,(((COLAT073-08.Rhagium_inquisitor:0.0000010000,(((((CERLF107-08.Rhagium_inquisitor:0.0016525672,CERLF104-08.Rhagium_inquisitor:0.0000010000)79:0.0000010000,CERGL051-08.Rhagium_inquisitor:0.0018112386)59:0.0000010000,CERGL052-08.Rhagium_inquisitor:0.0000010000)26:0.0000010000,CERGL024-08.Rhagium_inquisitor:0.0000010000)26:0.0000010000,GMOYC071-19.Rhagium_inquisitor:0.0015564441)24:0.0000025814)24:0.0000010000,(COLAT236-08.Rhagium_inquisitor:0.0000010000,(CNCCC039-11.Rhagium_inquisitor:0.0000010000,OPPFA079-17.Rhagium_inquisitor:0.0000010000)23:0.0000010000)64:0.0000010000)100:0.0030759152,CERGL023-08.Rhagium_inquisitor:0.0000010000)67:0.0000025016)64:0.0000024745,LYMAD263-19.Rhagium_inquisitor:0.0015352194)98:0.0015097848,(COLAT076-08.Rhagium_inquisitor:0.0000025872,(COLAT237-08.Rhagium_inquisitor:0.0015342752,LYMAD262-19.Rhagium_inquisitor:0.0000025346)100:0.0015341079)100:0.0031114211)100:0.0169258552,CNWBE766-13.Rhagium_inquisitor:0.0178726682)100:0.0077482227)100:0.0105864537,UAMIC177-13.Rhagium_inquisitor:0.0000024997)84:0.0015370844,((((((CNYOA139-15.Rhagium_inquisitor:0.0000010000,CNYOB994-15.Rhagium_inquisitor:0.0000010000)86:0.0000010000,CNYOC1970-15.Rhagium_inquisitor:0.0000010000)87:0.0000010000,CNBFJ057-15.Rhagium_inquisitor:0.0000010000)88:0.0000025466,CERLF105-08.Rhagium_inquisitor:0.0000010000)86:0.0000021784,CERLF102-08.Rhagium_inquisitor:0.0000010000)86:0.0000010000,(CERPA094-08.Rhagium_inquisitor:0.0000010000,UAMIC273-13.Rhagium_inquisitor:0.0000010000)79:0.0000010000)80:0.0000029665)77:0.0000024501,((CNYOA144-15.Rhagium_inquisitor:0.0000010000,CNRVA108-15.Rhagium_inquisitor:0.0000010000)100:0.0000020845,USCOL508-09.Rhagium_inquisitor:0.0015362187)99:0.0015374161)100:0.0344724322)100:0.0190385498,(((((((CBGPC020-21.Rhagium_mordax:0.0000024958,PSFOR440-13.Rhagium_mordax:0.0000010000)34:0.0000010000,(GMFID713-12.Rhagium_mordax:0.0000010000,(((((DTNHM8697-23.Rhagium_mordax:0.0000010000,DTNHM4208-22.Rhagium_mordax:0.0000010000)100:0.0015327729,GBCOF079-13.Rhagium_mordax:0.0015323248)61:0.0000024926,((FBCOA352-10.Rhagium_mordax:0.0000010000,((GMGRB1145-13.Rhagium_mordax:0.0016198368,GMGMI238-14.Rhagium_mordax:0.0000010000)76:0.0000010000,GCOL1332-16.Rhagium_mordax:0.0015315933)21:0.0000010000)13:0.0000010000,FBCOD289-11.Rhagium_mordax:0.0000010000)25:0.0000010000)91:0.0000010000,GBCOG505-13.Rhagium_mordax:0.0000010000)100:0.0030688890,GBCOU674-13.Rhagium_mordax:0.0015335428)74:0.0000010000)64:0.0000024896)80:0.0000010000,((GBCLC2000-19.Rhagium_mordax:0.0000010000,COLFE717-13.Rhagium_mordax:0.0000010000)100:0.0000010000,(COLFC716-12.Rhagium_mordax:0.0000010000,GCOL12224-16.Rhagium_mordax:0.0000010000)100:0.0000022788)97:0.0015271559)77:0.0000028949,((COLFB862-12.Rhagium_mordax:0.0030689678,GBCLC2001-19.Rhagium_mordax:0.0000010000)53:0.0000010000,GBCLC2002-19.Rhagium_mordax:0.0016120922)76:0.0000026628)100:0.0020230447,FBCOC015-10.Rhagium_mordax:0.0000021337)100:0.0040276266,FBCOD288-11.Rhagium_mordax:0.0000022711)58:0.0000028090,FBCOI710-12.Rhagium_mordax:0.0046578473)100:0.0494428480)75:0.0144934864,(((((((((CBGPC001-21.Rhagium_sycophanta:0.0000010000,CBGPC002-21.Rhagium_sycophanta:0.0000010000)42:0.0000010000,(CBGPC004-21.Rhagium_sycophanta:0.0015255304,((GCOL4365-16.Rhagium_sycophanta:0.0000010000,GCOL4201-16.Rhagium_sycophanta:0.0000010000)100:0.0015253635,GCOL1313-16.Rhagium_sycophanta:0.0015262465)92:0.0000010000)71:0.0000010000)89:0.0000010000,(CBGPC2201-21.Rhagium_sycophanta:0.0000010000,COLFE666-13.Rhagium_sycophanta:0.0000010000)70:0.0000010000)71:0.0000024360,GBCLC2005-19.Rhagium_sycophanta:0.0000010000)5:0.0000024298,GBCLC2004-19.Rhagium_sycophanta:0.0000010000)12:0.0000020473,CERLF110-08.Rhagium_sycophanta:0.0032290745)61:0.0000023465,CERLF112-08.Rhagium_sycophanta:0.0000022445)100:0.0134197727,(CBGPC046-21.Rhagium_sycophanta:0.0015290526,((CBGPC048-21.Rhagium_sycophanta:0.0000010000,CBGPC069-21.Rhagium_sycophanta:0.0000010000)100:0.0015295057,(CBGPC053-21.Rhagium_sycophanta:0.0000010000,(CBGPC058-21.Rhagium_sycophanta:0.0000010000,((CBGPC059-21.Rhagium_sycophanta:0.0045983111,CBGPC068-21.Rhagium_sycophanta:0.0000010000)70:0.0000010000,CBGPC067-21.Rhagium_sycophanta:0.0015300904)20:0.0000010000)7:0.0000010000)17:0.0000010000)15:0.0000024928)100:0.0051750519)100:0.0719726821,(((((((((PSFOR444-13.Rhagium_bifasciatum:0.0000010000,FBCOO163-13.Rhagium_bifasciatum:0.0000010000)42:0.0000010000,CERLF098-08.Rhagium_bifasciatum:0.0000010000)51:0.0000010000,CERLF099-08.Rhagium_bifasciatum:0.0000010000)31:0.0000010000,COLAT185-08.Rhagium_bifasciatum:0.0015289397)69:0.0000010000,GMGMI239-14.Rhagium_bifasciatum:0.0000010000)100:0.0169908328,((GCOL3886-16.Rhagium_bifasciatum:0.0000010000,GCOL6346-16.Rhagium_bifasciatum:0.0000010000)98:0.0000024261,BFWCO006-24.Rhagium_bifasciatum:0.0000010000)95:0.0000022617)55:0.0000025912,GBCOU1387-13.Rhagium_bifasciatum:0.0000010000)56:0.0030202109,(COLAT189-08.Rhagium_bifasciatum:0.0000010000,PSFOR876-14.Rhagium_bifasciatum:0.0000010000)100:0.0015700880)56:0.0017216624,COLAT186-08.Rhagium_bifasciatum:0.0017343199)100:0.0764413512)49:0.0198899542)98:0.0253312497,((((((((((((((((((CBGPC109-21.Arhopalus_rusticus:0.0046203028,BFWCO055-24.Arhopalus_rusticus:0.0015220777)100:0.0031041815,CBGPC2299-21.Arhopalus_rusticus:0.0077026690)100:0.0046258251,(GCOL1510-16.Arhopalus_rusticus:0.0076843729,TDAAT942-20.Arhopalus_rusticus:0.0046050004)30:0.0000020576)30:0.0015316163,(GBCLC655-19.Arhopalus_rusticus:0.0061415341,GCOL7642-16.Arhopalus_rusticus:0.0000024782)89:0.0015307376)11:0.0000010000,(((GCOL4030-16.Arhopalus_rusticus:0.0046019127,(CNCCB2028-11.Arhopalus_rusticus:0.0015309121,GBMIN48377-17.Arhopalus_rusticus:0.0000010000)100:0.0000010000)100:0.0051649891,GCOL9332-16.Arhopalus_rusticus:0.0025886760)100:0.0045551437,GBCOU3286-13.Arhopalus_rusticus:0.0030659482)11:0.0000027005)34:0.0000010000,GBCOF241-13.Arhopalus_rusticus:0.0000010000)34:0.0000010000,(FBCOG474-12.Arhopalus_rusticus:0.0015319461,(CBGPC2300-21.Arhopalus_rusticus:0.0045995302,DTNHM9636-23.Arhopalus_rusticus:0.0000010000)99:0.0030654318)38:0.0000024955)33:0.0000026111,GCOL1141-16.Arhopalus_rusticus:0.0030652441)69:0.0015308593,GBCOL360-12.Arhopalus_rusticus:0.0064206071)42:0.0000024877,((CBGPC110-21.Arhopalus_rusticus:0.0000010000,PHDLV043-21.Arhopalus_rusticus:0.0000010000)100:0.0076794980,PSFOR108-13.Arhopalus_rusticus:0.0061440440)42:0.0000028595)50:0.0000024878,(((((GBCOC470-12.Arhopalus_rusticus:0.0030675879,(COLFA499-12.Arhopalus_rusticus:0.0046113077,(COLHH1544-18.Arhopalus_rusticus:0.0015325079,GCOL7880-16.Arhopalus_rusticus:0.0030666944)99:0.0015315406)41:0.0000010000)7:0.0000025423,((PHDLV154-22.Arhopalus_rusticus:0.0015466867,GCOL7626-16.Arhopalus_rusticus:0.0030848434)16:0.0000025306,(UKAN5127-24.Arhopalus_rusticus:0.0015325549,COLHH1543-18.Arhopalus_rusticus:0.0000023130)93:0.0015320936)10:0.0000023862)23:0.0000024960,((GBCLC657-19.Arhopalus_rusticus:0.0133676105,GBCLC658-19.Arhopalus_rusticus:0.0016254041)86:0.0016184601,(GCOL4539-16.Arhopalus_rusticus:0.0000021748,GBMIN48376-17.Arhopalus_rusticus:0.0015350906)100:0.0046035693)34:0.0000028960)32:0.0015258629,((GCOL4010-16.Arhopalus_rusticus:0.0046040241,GBMNE50566-22.Arhopalus_rusticus:0.0051707635)94:0.0000026306,GBMIN48374-17.Arhopalus_rusticus:0.0077386988)49:0.0000024905)35:0.0015256809,(CBGPC2140-21.Arhopalus_rusticus:0.0046033360,BFWCO054-24.Arhopalus_rusticus:0.0000010000)28:0.0000024905)74:0.0015249504)65:0.0015245123,(FBCOG532-12.Arhopalus_rusticus:0.0061762042,(PHDLV042-21.Arhopalus_rusticus:0.0063677545,PSFOR107-13.Arhopalus_rusticus:0.0123956627)68:0.0030459329)67:0.0000020242)58:0.0000024453,GBCLC454-13.Arhopalus_rusticus:0.0058272683)36:0.0000020691,GBCLC453-13.Arhopalus_rusticus:0.0017520214)63:0.0038230719,(((COLFA139-10.Arhopalus_rusticus:0.0030682821,((COLFA600-12.Arhopalus_rusticus:0.0011254102,CERPA397-08.Arhopalus_rusticus:0.0000010000)100:0.0004003605,GBMIN48375-17.Arhopalus_rusticus:0.0030720495)89:0.0015375566)89:0.0015345500,COLFA604-12.Arhopalus_rusticus:0.0000024444)97:0.0108108864,(GBCLC654-19.Arhopalus_rusticus:0.0122004526,FBCOC686-10.Arhopalus_rusticus:0.0000022768)93:0.0044408318)84:0.0022155635)54:0.0043070066,COLFE098-12.Arhopalus_rusticus:0.0159569011)76:0.0043249144,GBCOC471-12.Arhopalus_rusticus:0.0057076021)100:0.1096402918,((((((PHDLV141-22.Cephalocrius_syriacus:0.0000025657,PHDLV193-22.Cephalocrius_syriacus:0.0030993472)99:0.0046726131,(PHDLV194-22.Cephalocrius_syriacus:0.0046539199,PHDLV196-22.Cephalocrius_syriacus:0.0078098772)100:0.0015310586)77:0.0030962069,(PHDLV192-22.Cephalocrius_syriacus:0.0031192768,(GBCLC681-19.Cephalocrius_syriacus:0.0000010000,GBCLC680-19.Cephalocrius_syriacus:0.0000010000)100:0.0331051151)71:0.0030763079)66:0.0015289385,(((PHDLV156-22.Cephalocrius_syriacus:0.0030952872,PHDLV195-22.Cephalocrius_syriacus:0.0015469897)39:0.0000022359,PHDLV191-22.Cephalocrius_syriacus:0.0046412429)39:0.0015432833,CLPFR113-21.Cephalocrius_syriacus:0.0000025138)97:0.0046388352)66:0.0015583105,PHDLV047-21.Cephalocrius_syriacus:0.0015798535)64:0.0038590668,(PHDLV065-21.Cephalocrius_syriacus:0.0000010000,CLPFR114-21.Cephalocrius_syriacus:0.0000010000)100:0.0038762856)99:0.0553798374)71:0.0371900443)14:0.0138390522)28:0.0048294883,(((((((((((((((((GBCOL234-12.Agapanthia_villosoviridescens:0.0000010000,FBCOE437-12.Agapanthia_villosoviridescens:0.0000010000)99:0.0000010000,GMGMI256-14.Agapanthia_villosoviridescens:0.0000010000)89:0.0000023201,GCOL483-16.Agapanthia_villosoviridescens:0.0030656931)89:0.0015321674,((TDAOE231-21.Agapanthia_villosoviridescens:0.0016758603,(COLFA535-12.Agapanthia_villosoviridescens:0.0015346172,(GBCOU793-13.Agapanthia_villosoviridescens:0.0000010000,TDAAT1731-20.Agapanthia_villosoviridescens:0.0000010000)100:0.0000023908)92:0.0015320566)43:0.0000024946,(GCOL11837-16.Agapanthia_villosoviridescens:0.0000010000,GCOL11838-16.Agapanthia_villosoviridescens:0.0000010000)96:0.0000023855)43:0.0000029732)70:0.0015307035,GCOL4199-16.Agapanthia_villosoviridescens:0.0000028963)84:0.0000021816,GCOL6725-16.Agapanthia_villosoviridescens:0.0097973476)99:0.0030975898,((((((DTNHM7433-23.Agapanthia_villosoviridescens:0.0000022136,DTNHM6069-23.Agapanthia_villosoviridescens:0.0015309720)100:0.0030641113,(GCOL3744-16.Agapanthia_villosoviridescens:0.0000010000,((CBGPC847-21.Agapanthia_villosoviridescens:0.0000010000,CBGPC846-21.Agapanthia_villosoviridescens:0.0000010000)100:0.0015302325,CBGPC2184-21.Agapanthia_villosoviridescens:0.0066613803)47:0.0000024934)47:0.0000010000)100:0.0015276094,GMGMK018-14.Agapanthia_villosoviridescens:0.0000010000)100:0.0000021858,UKAN1691-23.Agapanthia_villosoviridescens:0.0000010000)100:0.0046025390,(GCOL4360-16.Agapanthia_villosoviridescens:0.0015313550,(COLFA551-12.Agapanthia_villosoviridescens:0.0000010000,COLFB884-12.Agapanthia_villosoviridescens:0.0000010000)100:0.0000023314)100:0.0015390566)96:0.0015490592,((CBGPC382-21.Agapanthia_villosoviridescens:0.0030872087,CBGPC1932-21.Agapanthia_villosoviridescens:0.0030670762)89:0.0015270796,CBGPC2169-21.Agapanthia_villosoviridescens:0.0000022803)98:0.0092150420)86:0.0030704916)94:0.0026246908,((CBGPC1323-21.Agapanthia_villosoviridescens:0.0015322540,((CBGPC2041-21.Agapanthia_villosoviridescens:0.0000010000,CBGPC2042-21.Agapanthia_villosoviridescens:0.0000010000)98:0.0000010000,(CBGPC2065-21.Agapanthia_villosoviridescens:0.0015411145,CBGPC2066-21.Agapanthia_villosoviridescens:0.0000010000)99:0.0000010000)98:0.0000024950)99:0.0015313053,(CBGPC2170-21.Agapanthia_villosoviridescens:0.0000010000,GBCOU356-13.Agapanthia_villosoviridescens:0.0000010000)94:0.0000022699)100:0.0086436077)100:0.0814883682,(((((CBGPC356-21.Agapanthia_cardui:0.0015528412,(CBGPC1857-21.Agapanthia_cardui:0.0000010000,CBGPC1858-21.Agapanthia_cardui:0.0000010000)100:0.0015389269)100:0.0030888048,(((((CBGPC464-21.Agapanthia_cardui:0.0000010000,(CBGPC549-21.Agapanthia_cardui:0.0000010000,CBGPC2194-21.Agapanthia_cardui:0.0015389272)100:0.0015402425)99:0.0000025028,CBGPC468-21.Agapanthia_cardui:0.0030805598)99:0.0015399112,((CBGPC469-21.Agapanthia_cardui:0.0000010000,CBGPC463-21.Agapanthia_cardui:0.0000010000)100:0.0015401382,CBGPC817-21.Agapanthia_cardui:0.0015405665)36:0.0000024973)31:0.0000010000,CBGPC2115-21.Agapanthia_cardui:0.0000010000)31:0.0000025071,((CBGPC1750-21.Agapanthia_cardui:0.0000023606,CBGPC2117-21.Agapanthia_cardui:0.0000010000)100:0.0000010000,CBGPC956-21.Agapanthia_cardui:0.0000010000)100:0.0015448179)100:0.0030860062)97:0.0015406886,(((CBGPC504-21.Agapanthia_cardui:0.0000010000,(CBGPC672-21.Agapanthia_cardui:0.0000010000,CBGPC816-21.Agapanthia_cardui:0.0000010000)27:0.0000010000)75:0.0000010000,CBGPC673-21.Agapanthia_cardui:0.0015391521)93:0.0000023446,CBGPC2076-21.Agapanthia_cardui:0.0015392374)100:0.0015428259)97:0.0028698238,((CBGPC399-21.Agapanthia_cardui:0.0015344572,(CBGPC1809-21.Agapanthia_cardui:0.0000010000,CBGPC1811-21.Agapanthia_cardui:0.0000010000)99:0.0000010000)97:0.0000021895,CBGPC1810-21.Agapanthia_cardui:0.0015343745)100:0.0189333535)100:0.0462136791,(((((CBGPC358-21.Agapanthia_cardui:0.0000010000,PHDLV181-22.Agapanthia_cardui:0.0000010000)100:0.0000010000,(CBGPC906-21.Agapanthia_cardui:0.0015329145,CBGPC1590-21.Agapanthia_cardui:0.0015318442)97:0.0015321493)97:0.0015324013,(CBGPC1649-21.Agapanthia_cardui:0.0000010000,CBGPC987-21.Agapanthia_cardui:0.0000010000)95:0.0000010000)100:0.0580458540,((CBGPC1474-21.Agapanthia_cardui:0.0030648958,((CBGPC1463-21.Agapanthia_cardui:0.0030726075,CBGPC1467-21.Agapanthia_cardui:0.0046409526)100:0.0015326243,CBGPC1466-21.Agapanthia_cardui:0.0061765843)98:0.0000010000)98:0.0015303320,CBGPC1473-21.Agapanthia_cardui:0.0000024687)99:0.0234208021)100:0.0289213526,CBGPC434-21.Agapanthia_cardui:0.0608005780)99:0.0114212026)100:0.0296744051)100:0.0644431314,(((((((CBGPC383-21.Acanthocinus_aedilis:0.0000010000,((CBGPC1972-21.Acanthocinus_aedilis:0.0015245520,COLFB118-12.Acanthocinus_aedilis:0.0015243828)9:0.0000010000,(BFWCO024-24.Acanthocinus_aedilis:0.0015272453,GBCOU1806-13.Acanthocinus_aedilis:0.0015784822)39:0.0000010000)10:0.0000010000)9:0.0000010000,GCOL4331-16.Acanthocinus_aedilis:0.0015250020)25:0.0000010000,(GBCLC1054-19.Acanthocinus_aedilis:0.0000010000,CERLF427-08.Acanthocinus_aedilis:0.0000010000)24:0.0000010000)45:0.0000025656,((((((GCOL4330-16.Acanthocinus_aedilis:0.0000010000,((COLFE044-12.Acanthocinus_aedilis:0.0061062609,COLFA042-10.Acanthocinus_aedilis:0.0061084401)63:0.0000010000,(BFWCO033-24.Acanthocinus_aedilis:0.0015246075,((VVGPL2911-15.Acanthocinus_aedilis:0.0000010000,(VVGPL2912-15.Acanthocinus_aedilis:0.0000010000,VVGPL2913-15.Acanthocinus_aedilis:0.0000010000)21:0.0000010000)73:0.0000010000,GBCLC459-13.Acanthocinus_aedilis:0.0000010000)68:0.0000010000)33:0.0000010000)24:0.0000010000)28:0.0000010000,GCOL9296-16.Acanthocinus_aedilis:0.0000010000)68:0.0000010000,GBCLC1053-19.Acanthocinus_aedilis:0.0000010000)67:0.0000010000,((PHDLV311-22.Acanthocinus_aedilis:0.0017458530,GBCLC463-13.Acanthocinus_aedilis:0.0015985029)67:0.0000010000,GBCLC462-13.Acanthocinus_aedilis:0.0000010000)67:0.0000010000)77:0.0014684759,CBGPC2112-21.Acanthocinus_aedilis:0.0000020546)99:0.0088739459,(CBGPC940-21.Acanthocinus_aedilis:0.0000020354,GBCLC460-13.Acanthocinus_aedilis:0.0047802373)96:0.0014876470)45:0.0000024516)49:0.0014848605,(CBGPC1971-21.Acanthocinus_aedilis:0.0000010000,GBMIN48552-17.Acanthocinus_aedilis:0.0015241026)98:0.0000021822)95:0.0089268493,PSFOR029-13.Acanthocinus_aedilis:0.0031303527)100:0.0552902505,((((((CBGPC384-21.Acanthocinus_griseus:0.0015233253,GBCOU2939-13.Acanthocinus_griseus:0.0000021006)8:0.0015235646,((((((COLFA122-10.Acanthocinus_griseus:0.0015219717,GCOL1507-16.Acanthocinus_griseus:0.0015237269)72:0.0015223977,GBCOU2937-13.Acanthocinus_griseus:0.0061079290)67:0.0000024855,(GCOL4526-16.Acanthocinus_griseus:0.0015215750,COLFE001-12.Acanthocinus_griseus:0.0061038307)17:0.0000024837)17:0.0000021233,GBCOU2940-13.Acanthocinus_griseus:0.0030483457)23:0.0015221546,(CBGPC850-21.Acanthocinus_griseus:0.0015231255,CBGPC851-21.Acanthocinus_griseus:0.0000020994)98:0.0000024039)23:0.0015231297,PHDLV180-22.Acanthocinus_griseus:0.0015350061)39:0.0000021977)7:0.0015238433,(GBMIN48555-17.Acanthocinus_griseus:0.0000010000,GBMIN48554-17.Acanthocinus_griseus:0.0000010000)100:0.0000024763)7:0.0000024171,COLFB214-12.Acanthocinus_griseus:0.0030521554)70:0.0051769561,BFWCO023-24.Acanthocinus_griseus:0.0000022691)100:0.0192246605,GBMIN48553-17.Acanthocinus_griseus:0.0314221098)100:0.0674984611)100:0.0317447748)98:0.0156451177,(((((((((GCOL3478-16.Exocentrus_lusitanus:0.0000010000,GCOL3479-16.Exocentrus_lusitanus:0.0000010000)51:0.0000010000,(GCOL6070-16.Exocentrus_lusitanus:0.0000010000,COLFA603-12.Exocentrus_lusitanus:0.0030451791)13:0.0000010000)13:0.0000021165,(COLFG065-13.Exocentrus_lusitanus:0.0000010000,COLFG066-13.Exocentrus_lusitanus:0.0000010000)98:0.0015177767)26:0.0000023569,((CBGPC1383-21.Exocentrus_lusitanus:0.0000010000,CBGPC1385-21.Exocentrus_lusitanus:0.0000027765)100:0.0015261070,(((CBGPC1370-21.Exocentrus_lusitanus:0.0000010000,(CBGPC1372-21.Exocentrus_lusitanus:0.0000010000,CBGPC1373-21.Exocentrus_lusitanus:0.0000010000)20:0.0000029420)19:0.0000024883,CBGPC1371-21.Exocentrus_lusitanus:0.0000010000)10:0.0000010000,PSFOR123-13.Exocentrus_lusitanus:0.0000010000)20:0.0000024793)93:0.0015172479)99:0.0045744799,FBCOJ827-13.Exocentrus_lusitanus:0.0030506202)97:0.0015159969,GBCOU2734-13.Exocentrus_lusitanus:0.0000024456)99:0.0224421957,(BFWCO022-24.Exocentrus_lusitanus:0.0000010000,GBCOU2625-13.Exocentrus_lusitanus:0.0000010000)100:0.0080393706)100:0.0842287473,((((TDAAT1015-20.Exocentrus_punctipennis:0.0000010000,((FBCOC814-10.Exocentrus_punctipennis:0.0030428287,GCOL12079-16.Exocentrus_punctipennis:0.0015199241)54:0.0000010000,GCOL5974-16.Exocentrus_punctipennis:0.0000010000)33:0.0000010000)53:0.0000010000,GCOL3938-16.Exocentrus_punctipennis:0.0015199236)60:0.0000024643,GCOL12336-16.Exocentrus_punctipennis:0.0030435777)99:0.0030434026,FBCOP843-13.Exocentrus_punctipennis:0.0000024877)100:0.0743458093)100:0.0372468812,(((((((((GCOL3485-16.Exocentrus_adspersus:0.0015418140,GBCOD009-13.Exocentrus_adspersus:0.0015434121)67:0.0000025049,(GCOL7235-16.Exocentrus_adspersus:0.0015426623,(CBGPC1289-21.Exocentrus_adspersus:0.0000010000,PSFOR122-13.Exocentrus_adspersus:0.0000010000)98:0.0000020495)94:0.0015426579)38:0.0000010000,CBGPC380-21.Exocentrus_adspersus:0.0000010000)10:0.0000010000,GCOL3481-16.Exocentrus_adspersus:0.0000010000)14:0.0000010000,(FBCOE301-12.Exocentrus_adspersus:0.0000010000,(CBGPC2124-21.Exocentrus_adspersus:0.0015418140,GBCOG260-13.Exocentrus_adspersus:0.0015418140)65:0.0000010000)18:0.0000010000)9:0.0000010000,(PHDLV248-22.Exocentrus_adspersus:0.0000010000,CBGPC1287-21.Exocentrus_adspersus:0.0000010000)52:0.0000010000)15:0.0000010000,CBGPC1139-21.Exocentrus_adspersus:0.0015424445)37:0.0000025062,(TDAAT1534-20.Exocentrus_adspersus:0.0000010000,CBGPC1381-21.Exocentrus_adspersus:0.0000010000)97:0.0015431387)92:0.0030866148,GBCOB007-12.Exocentrus_adspersus:0.0000027585)100:0.0674693263)93:0.0206177066)90:0.0116513317,(((((PHDLV161-22.Mesosa_curculionoides:0.0000024908,(FBCOG1425-12.Mesosa_curculionoides:0.0000010000,PSFOR062-13.Mesosa_curculionoides:0.0000010000)95:0.0000010000)99:0.0000021186,CBGPC941-21.Mesosa_curculionoides:0.0015259457)100:0.0045814228,UZINS214-23.Mesosa_curculionoides:0.0000025827)100:0.0015108321,SICOF723-19.Mesosa_curculionoides:0.0000024681)100:0.0941720154,((((PSFOR438-13.Mesosa_nebulosa:0.0000010000,CBGPC465-21.Mesosa_nebulosa:0.0000010000)99:0.0000010000,(((((PHDLV239-22.Mesosa_nebulosa:0.0000010000,FBCOE717-12.Mesosa_nebulosa:0.0000010000)26:0.0000010000,CBGPC2307-21.Mesosa_nebulosa:0.0030792324)18:0.0000010000,CBGPC2306-21.Mesosa_nebulosa:0.0000010000)12:0.0000010000,CBGPC2221-21.Mesosa_nebulosa:0.0000010000)19:0.0000010000,FBCOB297-10.Mesosa_nebulosa:0.0015467089)100:0.0015378858)100:0.0075076083,(GCOL3991-16.Mesosa_nebulosa:0.0015364401,(FBCOQ162-13.Mesosa_nebulosa:0.0000010000,GCOL4356-16.Mesosa_nebulosa:0.0000010000)99:0.0000025927)100:0.0104214129)94:0.0068314152,CBGPC341-21.Mesosa_nebulosa:0.0117309816)98:0.0331128251)100:0.0484211883)64:0.0142671885,((PHDLV216-22.Aegomorphus_francottei:0.0290216235,((((CBGPC1774-21.Aegomorphus_krueperi:0.0060966570,(CBGPC1775-21.Aegomorphus_krueperi:0.0091686836,PHDLV080-21.Aegomorphus_krueperi:0.0046070159)87:0.0015183231)85:0.0015031859,CBGPC1863-21.Aegomorphus_krueperi:0.0030524066)86:0.0015199566,(CBGPC1776-21.Aegomorphus_krueperi:0.0040873217,CBGPC1861-21.Aegomorphus_krueperi:0.0053305980)98:0.0027612796)89:0.0053893452,(CBGPC1862-21.Aegomorphus_krueperi:0.0074814994,CBGPC1864-21.Aegomorphus_krueperi:0.0124187928)76:0.0041056431)100:0.0291917512)100:0.0543518570,((((((((CBGPC1388-21.Aegomorphus_clavipes:0.0037966820,(CBGPC1387-21.Aegomorphus_clavipes:0.0000010000,CBGPC1389-21.Aegomorphus_clavipes:0.0015167787)81:0.0019914657)95:0.0021046581,(CBGPC1880-21.Aegomorphus_clavipes:0.0000010000,CBGPC1882-21.Aegomorphus_clavipes:0.0000010000)100:0.0157990445)12:0.0015083181,(CBGPC1386-21.Aegomorphus_clavipes:0.0015160384,CBGPC1390-21.Aegomorphus_clavipes:0.0015159113)100:0.0021537492)98:0.0082916742,CBGPC1378-21.Aegomorphus_clavipes:0.0064442127)93:0.0046907554,CBGPC1881-21.Aegomorphus_clavipes:0.0232920030)45:0.0035354239,(CBGPC1674-21.Aegomorphus_clavipes:0.0000024780,(CBGPC1678-21.Aegomorphus_clavipes:0.0000010000,CBGPC1677-21.Aegomorphus_clavipes:0.0000010000)100:0.0015150589)100:0.0098761892)44:0.0075146474,(CBGPC1675-21.Aegomorphus_clavipes:0.0000010000,CBGPC1676-21.Aegomorphus_clavipes:0.0000010000)100:0.0063747834)94:0.0146999395,CBGPC2039-21.Aegomorphus_clavipes:0.0089459962)99:0.0525248390)100:0.0801304473)52:0.0155700782,((((((((CLPFR005-21.Leiopus_femoratus:0.0000028732,((CBGPC479-21.Leiopus_femoratus:0.0000026319,(CBGPC2190-21.Leiopus_femoratus:0.0000010000,CBGPC2191-21.Leiopus_femoratus:0.0000010000)100:0.0000024957)100:0.0030654114,(FBCON514-13.Leiopus_femoratus:0.0000027105,CBGPC2203-21.Leiopus_femoratus:0.0000020913)100:0.0000025870)100:0.0015307697)58:0.0000028632,CBGPC478-21.Leiopus_femoratus:0.0000010000)30:0.0000010000,CBGPC2024-21.Leiopus_femoratus:0.0000010000)57:0.0000026957,CBGPC2027-21.Leiopus_femoratus:0.0000025085)92:0.0000021361,CBGPC2206-21.Leiopus_femoratus:0.0085905965)100:0.0152638687,((CBGPC367-21.Leiopus_femoratus:0.0000010000,((CBGPC480-21.Leiopus_femoratus:0.0000010000,GCOL411-16.Leiopus_femoratus:0.0000010000)100:0.0000010000,PHDLV249-22.Leiopus_femoratus:0.0000010000)100:0.0015312684)100:0.0104962510,GCOL1311-16.Leiopus_femoratus:0.0063881470)100:0.0070396279)100:0.0824706525,(((PHDLV250-22.Leiopus_linnei:0.0015452861,(((GCOL3730-16.Leiopus_linnei:0.0000010000,CBGPC1246-21.Leiopus_nebulosus:0.0000010000)98:0.0000010000,GBCOU2555-13.Leiopus_linnei:0.0000010000)98:0.0000024928,((((((CBGPC1279-21.Leiopus_nebulosus:0.0030642685,PHDLV253-22.Leiopus_nebulosus:0.0015370580)98:0.0015300501,COLFG061-13.Leiopus_nebulosus:0.0015388382)39:0.0000010000,CLPFR017-21.Leiopus_nebulosus:0.0000010000)27:0.0000010000,GBCOU1110-13.Leiopus_linnei:0.0000010000)10:0.0000010000,UKAN5306-24.Leiopus_nebulosus:0.0000010000)38:0.0000010000,COLFB899-12.Leiopus_nebulosus:0.0000010000)98:0.0015290626)98:0.0015305938)98:0.0101106346,((GCOL13418-16.Leiopus_linnei:0.0000010000,GCOL13417-16.Leiopus_linnei:0.0000010000)97:0.0000010000,(TDAAT938-20.Leiopus_linnei:0.0000010000,GBCOU778-13.Leiopus_linnei:0.0000010000)100:0.0015316060)100:0.0132694543)100:0.0687056272,((FBCOO502-13.Leiopus_nebulosus:0.0000010000,FBCOG554-12.Leiopus_nebulosus:0.0000020878)99:0.0000020955,TDAAT1101-20.Leiopus_nebulosus:0.0015830392)100:0.0540043864)58:0.0138902641)99:0.0434132566,((((((((((GCOL3470-16.Pogonocherus_hispidus:0.0000021775,((CBGPC453-21.Pogonocherus_hispidus:0.0016183069,(((CBGPC574-21.Pogonocherus_hispidus:0.0000010000,CBGPC1448-21.Pogonocherus_hispidus:0.0000010000)47:0.0000021680,CBGPC661-21.Pogonocherus_hispidus:0.0000010000)58:0.0000010000,GCOL13146-16.Pogonocherus_hispidus:0.0000010000)83:0.0000024827)81:0.0015207636,(((FBCON358-13.Pogonocherus_hispidus:0.0000010000,CBGPC957-21.Pogonocherus_hispidus:0.0015217335)99:0.0000027974,(COLFB896-12.Pogonocherus_hispidus:0.0015215649,COLFG345-14.Pogonocherus_hispidus:0.0000010000)96:0.0030473933)55:0.0015214803,CBGPC959-21.Pogonocherus_hispidus:0.0050167076)23:0.0000024743)27:0.0000024799)14:0.0000010000,FBCOO489-13.Pogonocherus_hispidus:0.0000023393)9:0.0000010000,(CBGPC1764-21.Pogonocherus_hispidus:0.0000010000,BFWCO020-24.Pogonocherus_hispidus:0.0000010000)44:0.0000028156)13:0.0000010000,(GCOL13145-16.Pogonocherus_hispidus:0.0030461347,GCOL10723-16.Pogonocherus_hispidus:0.0015214930)59:0.0000024818)98:0.0015207720,(GCOL12701-16.Pogonocherus_hispidus:0.0000010000,GCOL1488-16.Pogonocherus_hispidus:0.0000010000)100:0.0000020021)100:0.0015211333,(GCOL9974-16.Pogonocherus_hispidus:0.0000024883,GCOL381-16.Pogonocherus_hispidus:0.0015208945)99:0.0000024895)99:0.0160394814,((CBGPC1699-21.Pogonocherus_hispidus:0.0000025222,CBGPC1700-21.Pogonocherus_hispidus:0.0000021541)99:0.0000026349,CBGPC1701-21.Pogonocherus_hispidus:0.0000025411)100:0.0088910481)100:0.0812608310,PSFOR153-13.Pogonocherus_ovatus:0.0791010842)97:0.0302293488,((((PSFOR483-13.Pogonocherus_hispidulus:0.0030149715,(PSFOR986-14.Pogonocherus_hispidulus:0.0000010000,PSFOR151-13.Pogonocherus_hispidulus:0.0000010000)100:0.0000027687)100:0.0121789913,(FBCOE726-12.Pogonocherus_hispidulus:0.0000010000,FBCOE727-12.Pogonocherus_hispidulus:0.0000010000)100:0.0167363275)100:0.0044640311,(GCOL1116-16.Pogonocherus_hispidulus:0.0000010000,FBCOH347-12.Pogonocherus_hispidulus:0.0000010000)100:0.0031458149)100:0.1240935424,(((CBGPC1457-21.Pogonocherus_caroli:0.0000010000,PSFOR148-13.Pogonocherus_caroli:0.0000010000)100:0.0000028348,(PHDLV212-22.Pogonocherus_caroli:0.0015268521,LPRCI2818-22.Pogonocherus_caroli:0.0000020771)85:0.0000024811)90:0.0015182962,LPRCI2817-22.Pogonocherus_caroli:0.0000024886)100:0.1067594954)100:0.0237050219)96:0.0265099551,((((((PHDLV283-22.Pogonocherus_decoratus:0.0000010000,GBCOU3461-13.Pogonocherus_decoratus:0.0000010000)83:0.0000022315,(CBGPC1585-21.Pogonocherus_decoratus:0.0000010000,PSFOR149-13.Pogonocherus_decoratus:0.0000010000)98:0.0000010000)82:0.0000010000,CBGPC1455-21.Pogonocherus_decoratus:0.0030432205)86:0.0030714340,(((GCOL9397-16.Pogonocherus_decoratus:0.0015208010,((COLFA552-12.Pogonocherus_decoratus:0.0000010000,BFWCO005-24.Pogonocherus_decoratus:0.0000024166)31:0.0000025713,COLFA554-12.Pogonocherus_decoratus:0.0000010000)96:0.0000024861)100:0.0030445707,GCOL4565-16.Pogonocherus_decoratus:0.0000010000)54:0.0000021308,GCOL5721-16.Pogonocherus_decoratus:0.0015215340)96:0.0014946813)100:0.0976958745,(((GCOL4516-16.Pogonocherus_fasciculatus:0.0000010000,GCOL6502-16.Pogonocherus_fasciculatus:0.0015071312)100:0.0000024669,(CBGPC1564-21.Pogonocherus_fasciculatus:0.0000010000,CBGPC1592-21.Pogonocherus_fasciculatus:0.0000010000)100:0.0015033557)53:0.0045168929,((((GCOL9138-16.Pogonocherus_fasciculatus:0.0000010000,GCOL6503-16.Pogonocherus_fasciculatus:0.0000010000)100:0.0000010000,GCOL10675-16.Pogonocherus_fasciculatus:0.0015094981)100:0.0000010000,GBCOU1812-13.Pogonocherus_fasciculatus:0.0000010000)100:0.0019159622,GBCOU2335-13.Pogonocherus_fasciculatus:0.0016290731)100:0.0134751408)100:0.1064310640)100:0.0336651786,((((PHDLV210-22.Pogonocherus_perroudi:0.0045755655,PSFOR1134-17.Pogonocherus_perroudi:0.0015133982)42:0.0000026756,GBMIN48612-17.Pogonocherus_perroudi:0.0000010000)42:0.0000025192,PSFOR1135-17.Pogonocherus_perroudi:0.0030293859)90:0.0015125529,GBMIN48611-17.Pogonocherus_perroudi:0.0000024777)100:0.1144416982)94:0.0155424092)97:0.0325701927)55:0.0131050296)19:0.0039715031,((((((((PSFOR166-13.Tetropium_castaneum:0.0000010000,CBGPC081-21.Tetropium_castaneum:0.0000010000)100:0.0034937856,((GBCLC693-19.Tetropium_castaneum:0.0020551083,COLFH812-15.Tetropium_castaneum:0.0000010000)100:0.0018060824,VVGPL2879-15.Tetropium_castaneum:0.0037321767)100:0.0067754052)100:0.0346974149,((((COLFE640-13.Tetropium_castaneum:0.0000010000,GCOL6602-16.Tetropium_castaneum:0.0000010000)100:0.0000028203,((COLFH1058-15.Tetropium_castaneum:0.0015209185,COLFE071-12.Tetropium_castaneum:0.0000010000)80:0.0000024850,COLFH1059-15.Tetropium_castaneum:0.0015206543)81:0.0030443457)80:0.0015197684,(FBCOC134-10.Tetropium_castaneum:0.0000010000,GBCOU2384-13.Tetropium_castaneum:0.0000010000)100:0.0000024626)80:0.0015188774,((COLFB890-12.Tetropium_castaneum:0.0000010000,COLFG067-13.Tetropium_castaneum:0.0000010000)100:0.0000010000,CBGPC2132-21.Tetropium_castaneum:0.0030384408)98:0.0000010000)100:0.0211986195)100:0.0118568855,COLFE086-12.Tetropium_castaneum:0.0338386698)100:0.0200033501,((((((TDAAT1094-20.Tetropium_fuscum:0.0000010000,(COLAT017-08.Tetropium_fuscum:0.0000010000,GBCLC707-19.Tetropium_fuscum:0.0000018406)31:0.0000012604)32:0.0015661978,CBGPC2133-21.Tetropium_fuscum:0.0000010000)7:0.0000020918,(GBMIN48462-17.Tetropium_fuscum:0.0107351321,GBMIN48461-17.Tetropium_fuscum:0.0000010000)99:0.0015270558)9:0.0000020416,(COLFH1056-15.Tetropium_fuscum:0.0000010000,GBCLC708-19.Tetropium_fuscum:0.0000024839)5:0.0000022980)78:0.0015264337,FBCOC135-10.Tetropium_fuscum:0.0000025039)100:0.0572637048,(CBGPC2177-21.Tetropium_gabrieli:0.0101639776,CBGPC2178-21.Tetropium_gabrieli:0.0000028857)100:0.0345514339)100:0.0141247590)100:0.0802786589,(((((((PHDLV294-22.Arhopalus_ferus:0.0000023100,GBCLC648-19.Arhopalus_ferus:0.0030816163)36:0.0015400569,(((CBGPC148-21.Arhopalus_ferus:0.0015709000,PHDLV155-22.Arhopalus_ferus:0.0109850646)78:0.0015482858,PHDLV187-22.Arhopalus_ferus:0.0078092545)13:0.0000024423,PHDLV189-22.Arhopalus_ferus:0.0031083135)10:0.0000022964)14:0.0000022203,((GBMNE15588-21.Arhopalus_ferus:0.0030845242,(CBGPC2297-21.Arhopalus_ferus:0.0046239308,GBCLC456-13.Arhopalus_ferus:0.0082775140)83:0.0000024924)91:0.0030703295,((CBGPC2298-21.Arhopalus_ferus:0.0030828982,((((PHDLV184-22.Arhopalus_ferus:0.0015543836,PHDLV182-22.Arhopalus_ferus:0.0046783763)99:0.0000010000,PSFOR106-13.Arhopalus_ferus:0.0015403678)99:0.0015404816,PHDLV048-21.Arhopalus_ferus:0.0031098333)97:0.0015431305,PHDLV188-22.Arhopalus_ferus:0.0046768976)84:0.0000029286)90:0.0015401067,PHDLV185-22.Arhopalus_ferus:0.0031146297)88:0.0000023209)37:0.0030678986)27:0.0015322480,((GBCLC457-13.Arhopalus_ferus:0.0000025134,(PHDLV183-22.Arhopalus_ferus:0.0072464821,GBCLC458-13.Arhopalus_ferus:0.0000025018)54:0.0018009617)61:0.0018015171,PHDLV186-22.Arhopalus_ferus:0.0046647970)41:0.0000027590)37:0.0015323853,PHDLV190-22.Arhopalus_ferus:0.0015525850)35:0.0000022645,(BARBC062-23.Arhopalus_ferus:0.0000010000,BARBC063-23.Arhopalus_ferus:0.0000010000)100:0.0034288830)75:0.0047512912,PHDLV045-21.Arhopalus_ferus:0.0029051442)100:0.0645819006)61:0.0173694642,((((GCOL3706-16.Anaesthetis_testacea:0.0000010000,FBCOO485-13.Anaesthetis_testacea:0.0000010000)91:0.0000027305,(CBGPC1724-21.Anaesthetis_testacea:0.0015250176,FBCOO564-13.Anaesthetis_testacea:0.0015252825)33:0.0000010000)32:0.0000010000,(FBCOO104-13.Anaesthetis_testacea:0.0000020386,(CBGPC1900-21.Anaesthetis_testacea:0.0015236340,PSFOR032-13.Anaesthetis_testacea:0.0000010000)54:0.0000010000)62:0.0000010000)80:0.0104987689,(((CBGPC1301-21.Anaesthetis_testacea:0.0036808303,CBGPC2166-21.Anaesthetis_testacea:0.0015273180)72:0.0000010000,(CBGPC1901-21.Anaesthetis_testacea:0.0000010000,GBCOU1540-13.Anaesthetis_testacea:0.0000010000)100:0.0000024866)100:0.0015257941,FBCON235-13.Anaesthetis_testacea:0.0000021111)100:0.0096927944)100:0.0747660240)33:0.0110316874,((PHDLV284-22.Deroplia_troberti:0.0091945467,PSFOR1131-17.Deroplia_troberti:0.0140036035)100:0.0997500593,((COLFG022-13.Oplosia_cinerea:0.0015243437,(COLFG533-14.Oplosia_cinerea:0.0000010000,COLFB893-12.Oplosia_cinerea:0.0000010000)97:0.0000021784)100:0.0110924294,PSFOR070-13.Oplosia_cinerea:0.0184001914)100:0.0798737674)94:0.0289377465)46:0.0280371059)21:0.0104264778,(((CLPFR004-21.Niphona_picticornis:0.0039116422,((CBGPC775-21.Niphona_picticornis:0.0000010000,PSFOR065-13.Niphona_picticornis:0.0000010000)92:0.0000010000,CBGPC776-21.Niphona_picticornis:0.0000010000)100:0.0023240827)100:0.0858591111,(((PHDLV282-22.Parmena_balteus:0.0030744401,CBGPC1284-21.Parmena_balteus:0.0000010000)100:0.0015332814,CBGPC1926-21.Parmena_balteus:0.0015144378)100:0.0216948022,PSFOR141-13.Parmena_balteus:0.0248213272)100:0.0745493126)92:0.0180416497,((CBGPC404-21.Deroplia_genei:0.0000020708,PSFOR1130-17.Deroplia_genei:0.0015152678)100:0.0992395245,PHDLV292-22.Alocerus_moesiacus:0.1318009674)96:0.0399828463)35:0.0075513184)31:0.0084894929,(((((((((PSFOR158-13.Stenostola_ferrea:0.0000010000,STEN004-12.Stenostola_ferrea:0.0000024421)100:0.0015186644,(CBGPC1986-21.Stenostola_ferrea:0.0045117854,STEN003-12.Stenostola_ferrea:0.0045449933)99:0.0015083545)100:0.0439172823,((((TDAAT1204-20.Stenostola_dubia:0.0000010000,GCOL3910-16.Stenostola_dubia:0.0000010000)100:0.0000024430,(STEN002-12.Stenostola_dubia:0.0000010000,COLFD855-12.Stenostola_dubia:0.0000010000)100:0.0000010000)100:0.0015086601,GCOL1135-16.Stenostola_dubia:0.0000024722)100:0.0031638304,FBCOC413-10.Stenostola_dubia:0.0031333562)100:0.0519896305)100:0.0466414597,((LPRCI2932-22.Saperda_octopunctata:0.0000010000,GBCOU2725-13.Saperda_octopunctata:0.0000010000)100:0.0030259435,GBCOU547-13.Saperda_octopunctata:0.0000010000)100:0.0753382018)99:0.0176493684,(((CBGPC096-21.Saperda_populnea:0.0015072859,((GCOL4501-16.Saperda_populnea:0.0015082490,LEFIJ2331-14.Saperda_populnea:0.0015113005)36:0.0000010000,((MEDLB300-12.Saperda_populnea:0.0000010000,LEFIJ2330-14.Saperda_populnea:0.0000010000)33:0.0000010000,(CBGPC2153-21.Saperda_populnea:0.0000010000,CBGPC2320-21.Saperda_populnea:0.0030202117)49:0.0000010000)45:0.0000010000)48:0.0000024018)100:0.0030198556,(CBGPC2137-21.Saperda_populnea:0.0000010000,CBGPC2319-21.Saperda_populnea:0.0000010000)99:0.0000010000)99:0.0000029091,CBGPC106-21.Saperda_populnea:0.0000010000)100:0.0701218419)100:0.0306697214,((((CBGPC082-21.Saperda_scalaris:0.0030435106,(CBGPC083-21.Saperda_scalaris:0.0000010000,CBGPC014-21.Saperda_scalaris:0.0015194050)99:0.0000010000)100:0.0046048504,((PHDLV252-22.Saperda_scalaris:0.0000010000,(GCOL9327-16.Saperda_scalaris:0.0000010000,FBCOF895-12.Saperda_scalaris:0.0000010000)100:0.0000010000)100:0.0000026825,PSFOR433-13.Saperda_scalaris:0.0015175409)100:0.0076393187)86:0.0000023237,(GBCLC1899-19.Saperda_scalaris:0.0062022948,((((FBCON301-13.Saperda_scalaris:0.0000010000,GBCOU3090-13.Saperda_scalaris:0.0000010000)100:0.0000020296,GCOL9326-16.Saperda_scalaris:0.0015201030)100:0.0000022721,((LEFIJ1985-13.Saperda_scalaris:0.0000010000,COLFA574-12.Saperda_scalaris:0.0000010000)100:0.0015197901,((LEFIJ1987-13.Saperda_scalaris:0.0000010000,COLFB880-12.Saperda_scalaris:0.0000010000)100:0.0015204678,GCOL4581-16.Saperda_scalaris:0.0000024180)100:0.0015246011)100:0.0030487677)100:0.0015212497,((FBCOB088-10.Saperda_scalaris:0.0000010000,COLFB381-12.Saperda_scalaris:0.0000010000)100:0.0000010000,COLFC526-12.Saperda_scalaris:0.0015187994)100:0.0015191723)100:0.0018897385)100:0.0055971352)100:0.0663700002,(((((GCOL3709-16.Oberea_linearis:0.0000010000,GCOL1565-16.Oberea_linearis:0.0000010000)28:0.0000010000,CBGPC841-21.Oberea_linearis:0.0000010000)81:0.0000010000,PHDLV281-22.Oberea_linearis:0.0000010000)95:0.0000010000,TDAAT154-19.Oberea_linearis:0.0000010000)100:0.0673497685,(((((CBGPC1264-21.Phytoecia_pustulata:0.0000010000,CBGPC798-21.Phytoecia_pustulata:0.0000010000)100:0.0015212310,(CBGPC1829-21.Phytoecia_pustulata:0.0000010000,CBGPC1830-21.Phytoecia_pustulata:0.0017323633)100:0.0015345852)100:0.0030579189,(GCOL4268-16.Phytoecia_pustulata:0.0000010000,GCOL11363-16.Phytoecia_pustulata:0.0000010000)100:0.0030789935)100:0.0164996109,(FBCOD519-11.Phytoecia_nigricornis:0.0000010000,COLFD250-12.Phytoecia_nigricornis:0.0000010000)100:0.0273490438)91:0.0125656795,((((((FBCOE441-12.Phytoecia_nigricornis:0.0000010000,(GMGMJ867-14.Phytoecia_nigricornis:0.0000010000,(GMGMJ158-14.Phytoecia_nigricornis:0.0000010000,CBGPC2186-21.Phytoecia_nigricornis:0.0000010000)74:0.0000010000)74:0.0000010000)74:0.0000010000,FBCOE440-12.Phytoecia_nigricornis:0.0000010000)74:0.0000023735,(FBCOQ095-13.Phytoecia_nigricornis:0.0000010000,GCOL4209-16.Phytoecia_nigricornis:0.0000010000)95:0.0000024823)74:0.0000010000,GBCOU2981-13.Phytoecia_nigricornis:0.0016393125)72:0.0015206508,FBCOA919-10.Phytoecia_nigricornis:0.0000010000)5:0.0000024811,GMBUA319-14.Phytoecia_nigricornis:0.0034092014)99:0.0247375554)99:0.0448789117)100:0.0318283918)92:0.0258197136)91:0.0160602309,((((CBGPC441-21.Menesia_bipunctata:0.0000010000,PHDLV219-22.Menesia_bipunctata:0.0000010000)100:0.0015297712,GBCOU790-13.Menesia_bipunctata:0.0000010000)96:0.0000024928,((FBCOG1343-12.Menesia_bipunctata:0.0000010000,FBCOG1342-12.Menesia_bipunctata:0.0000010000)100:0.0015288492,FBCOJ635-12.Menesia_bipunctata:0.0000010000)100:0.0015290025)100:0.0558898771,((((LEFIJ1978-13.Saperda_perforata:0.0000010000,COLFB882-12.Saperda_perforata:0.0000010000)100:0.0000010000,(LEFIJ1977-13.Saperda_perforata:0.0015215658,GBMIN48614-17.Saperda_perforata:0.0015219100)94:0.0000010000)95:0.0015219748,LEFIJ1887-13.Saperda_perforata:0.0000025484)95:0.0030464183,COLFB881-12.Saperda_perforata:0.0000024866)100:0.0695868993)100:0.0339763457)99:0.0233369039,((((((CBGPC005-21.Monochamus_sutor:0.0015355111,((((((((((CBGPC010-21.Monochamus_sutor:0.0000010000,CBGPC218-21.Monochamus_sutor:0.0015337153)25:0.0000020325,((((CBGPC011-21.Monochamus_sutor:0.0076953665,COLFA559-12.Monochamus_sutor:0.0015319438)46:0.0000010000,((COLFE691-13.Monochamus_sutor:0.0016063115,CBGPC222-21.Monochamus_sutor:0.0046177332)100:0.0015344071,GBCOU2925-13.Monochamus_sartor:0.0046087751)55:0.0000022216)30:0.0000024956,CBGPC220-21.Monochamus_sutor:0.0030693145)98:0.0015331651,FBCOF457-12.Monochamus_sartor:0.0076951262)27:0.0000024057)13:0.0000024982,((CBGPC026-21.Monochamus_sutor:0.0000010000,CBGPC031-21.Monochamus_sutor:0.0000010000)100:0.0000024982,PHDLV054-21.Monochamus_sutor:0.0000010000)100:0.0030696966)97:0.0015341557,((((FBCOF584-12.Monochamus_sartor:0.0000010000,COLFB858-12.Monochamus_sutor:0.0000010000)100:0.0000024122,FBCOF585-12.Monochamus_sartor:0.0015336304)100:0.0015330495,(GBCOU2926-13.Monochamus_sartor:0.0030782662,COLFD034-12.Monochamus_sutor:0.0030700512)71:0.0000022641)88:0.0030701435,(CBGPC219-21.Monochamus_sutor:0.0000010000,GBMIN48604-17.Monochamus_sutor:0.0000010000)100:0.0061570774)94:0.0000023956)98:0.0030804349,GBMIN48605-17.Monochamus_sutor:0.0046337245)99:0.0030879988,CBGPC2156-21.Monochamus_sutor:0.0030746690)83:0.0015363501,CBGPC023-21.Monochamus_sutor:0.0030750979)46:0.0000024982,((CBGPC034-21.Monochamus_sutor:0.0000010000,CBGPC077-21.Monochamus_sutor:0.0000010000)100:0.0015362409,(COLFE690-13.Monochamus_sutor:0.0000010000,GBCOU2385-13.Monochamus_sartor:0.0000020038)100:0.0000024777)100:0.0015357853)23:0.0000024982,CBGPC029-21.Monochamus_sutor:0.0000010000)13:0.0000010000,(((CBGPC032-21.Monochamus_sutor:0.0000010000,CERLF503-08.Monochamus_sutor:0.0000010000)60:0.0000010000,GBCOU2415-13.Monochamus_sartor:0.0015352429)26:0.0000029657,CBGPC333-21.Monochamus_sutor:0.0000022715)18:0.0000024983)17:0.0000025282)83:0.0015659054,GBCOU2583-13.Monochamus_sartor:0.0030477625)93:0.0030510849,PSFOR132-13.Monochamus_sutor:0.0016008632)100:0.0219257488,(((((((((((CBGPC028-21.Monochamus_galloprovincialis:0.0015347568,(CBGPC2181-21.Monochamus_galloprovincialis:0.0000010000,PHDLV157-22.Monochamus_galloprovincialis:0.0000010000)69:0.0000010000)39:0.0000010000,(CBGPC030-21.Monochamus_galloprovincialis:0.0000010000,(CBGPC113-21.Monochamus_galloprovincialis:0.0000010000,PHDLV203-22.Monochamus_galloprovincialis:0.0000010000)24:0.0000010000)13:0.0000010000)11:0.0000010000,CBGPC033-21.Monochamus_galloprovincialis:0.0000010000)17:0.0000024921,(((XYLIN001-12.Monochamus_galloprovincialis:0.0049449279,BFWCO014-24.Monochamus_galloprovincialis:0.0000010000)53:0.0000010000,LEFIJ2328-14.Monochamus_galloprovincialis:0.0000010000)14:0.0000024868,GBMIN48584-17.Monochamus_galloprovincialis:0.0000010000)14:0.0000029999)14:0.0000027787,(PHDLV299-22.Monochamus_galloprovincialis:0.0000010000,(((CBGPC2089-21.Monochamus_galloprovincialis:0.0000010000,CBGPC2176-21.Monochamus_galloprovincialis:0.0000010000)70:0.0000010000,((PHDLV199-22.Monochamus_galloprovincialis:0.0000010000,(PHDLV052-21.Monochamus_galloprovincialis:0.0000010000,COLFG050-13.Monochamus_galloprovincialis:0.0000010000)62:0.0000010000)62:0.0000010000,PHDLV050-21.Monochamus_galloprovincialis:0.0000010000)60:0.0000010000)59:0.0000023102,PHDLV112-21.Monochamus_galloprovincialis:0.0000010000)55:0.0000010000)56:0.0000010000)38:0.0015309360,(((CBGPC024-21.Monochamus_galloprovincialis:0.0000010000,COLFA567-12.Monochamus_galloprovincialis:0.0000010000)43:0.0000010000,PHDLV055-21.Monochamus_galloprovincialis:0.0000010000)43:0.0000010000,GBMIN48578-17.Monochamus_galloprovincialis:0.0000010000)43:0.0000025894)50:0.0000010388,GBMIN48581-17.Monochamus_galloprovincialis:0.0000010000)42:0.0015289642,GBMIN48577-17.Monochamus_galloprovincialis:0.0000010000)43:0.0000013512,((((((((PHDLV291-22.Monochamus_galloprovincialis:0.0030925402,GBMIN48587-17.Monochamus_galloprovincialis:0.0000021289)100:0.0046460354,GBMIN48579-17.Monochamus_galloprovincialis:0.0000023933)75:0.0030831479,PHDLV051-21.Monochamus_galloprovincialis:0.0079477156)43:0.0015111745,COLFD841-12.Monochamus_galloprovincialis:0.0000021985)43:0.0000010040,GBCLC1785-19.Monochamus_galloprovincialis:0.0000010000)14:0.0000756829,GBMIN48576-17.Monochamus_galloprovincialis:0.0030952802)27:0.0014620290,GBMIN48586-17.Monochamus_galloprovincialis:0.0000010000)3:0.0000024941,GBMIN48582-17.Monochamus_galloprovincialis:0.0000010000)25:0.0000010000)53:0.0016096231,CBGPC191-21.Monochamus_galloprovincialis:0.0000010000)55:0.0000358101,CBGPC192-21.Monochamus_galloprovincialis:0.0000020616)55:0.0000023628)100:0.0082678896,(((((CBGPC195-21.Monochamus_sartor:0.0000010000,CBGPC197-21.Monochamus_sartor:0.0000010000)100:0.0000024808,TDAOE736-21.Monochamus_sartor:0.0000010000)100:0.0015318690,CBGPC221-21.Monochamus_sartor:0.0015343432)100:0.0061704763,GBCLC600-19.Monochamus_sartor:0.0015355410)98:0.0015354667,GBCLC601-19.Monochamus_sartor:0.0000021597)100:0.0130041999)100:0.0240590186,((((COLAT164-08.Monochamus_saltuarius:0.0030847299,(VVGPL2921-15.Monochamus_saltuarius:0.0016814462,(BARBC029-23.Monochamus_saltuarius:0.0000010000,BARBC030-23.Monochamus_saltuarius:0.0000010000)100:0.0000010000)100:0.0015407580)98:0.0000025057,VVGPL2922-15.Monochamus_saltuarius:0.0000010000)98:0.0015423619,VVGPL2920-15.Monochamus_saltuarius:0.0000010000)98:0.0032726117,GBMIN22853-13.Monochamus_saltuarius:0.0081150554)100:0.0350082191)100:0.0401046159)91:0.0267599728,((((GCOL3413-16.Tetrops_starkii:0.0000010000,GCOL3414-16.Tetrops_starkii:0.0000010000)99:0.0000024263,CBGPC405-21.Tetrops_starkii:0.0015250321)100:0.0029297793,COLFE1537-13.Tetrops_starkii:0.0047970588)100:0.0768854198,((((((((((((ASCMT171-11.Tetrops_praeustus:0.0000010000,OPPEC4993-17.Tetrops_praeustus:0.0000010000)52:0.0000010000,(((RRSSA1043-15.Tetrops_praeustus:0.0000010000,RRSSA2371-15.Tetrops_praeustus:0.0000010000)98:0.0000010000,(BARSC413-16.Tetrops_praeustus:0.0000010000,OPPOC2568-17.Tetrops_praeustus:0.0000010000)100:0.0000010000)97:0.0015266031,((CNRGK672-15.Tetrops_praeustus:0.0000010000,PHMAL230-10.Tetrops_praeustus:0.0000010000)25:0.0000010000,OPPEC5002-17.Tetrops_praeustus:0.0000010000)23:0.0000010000)11:0.0000024893)12:0.0000010000,(BARSD317-16.Tetrops_praeustus:0.0000010000,SSROC4042-15.Tetrops_praeustus:0.0000010000)61:0.0000010000)35:0.0015247287,ROUGE1924-17.Tetrops_praeustus:0.0000010000)47:0.0000014547,OPPEE7078-17.Tetrops_praeustus:0.0000024938)51:0.0045863030,(((COLFH1523-16.Tetrops_praeustus:0.0000010000,COLFH1525-16.Tetrops_praeustus:0.0000010000)100:0.0045856568,(GBCOC360-12.Tetrops_praeustus:0.0000010000,GCOL285-16.Tetrops_praeustus:0.0000010000)100:0.0000010000)100:0.0015338830,GCOL3777-16.Tetrops_praeustus:0.0015231287)100:0.0045968011)48:0.0000029347,(((COLFH1524-16.Tetrops_praeustus:0.0030559618,GCOL441-16.Tetrops_praeustus:0.0015265340)19:0.0000024779,(CERLF574-08.Tetrops_praeustus:0.0000028796,((CERLF575-08.Tetrops_praeustus:0.0016894748,CERLF576-08.Tetrops_praeustus:0.0015281491)67:0.0000023986,CERLF577-08.Tetrops_praeustus:0.0000010000)100:0.0015270915)100:0.0015266513)30:0.0000025593,GCOL286-16.Tetrops_praeustus:0.0030750109)100:0.0015260228)49:0.0015259176,COLFA620-12.Tetrops_praeustus:0.0000024883)78:0.0071028309,(OPPEE6022-17.Tetrops_praeustus:0.0114511168,OPPOC2982-17.Tetrops_praeustus:0.0054943158)72:0.0076549288)100:0.0088158185,BARSI041-16.Tetrops_praeustus:0.0000022070)100:0.0094938400,CBGPC2231-21.Tetrops_praeustus:0.0072407952)100:0.0394488482,(((((GCOL3776-16.Tetrops_praeustus:0.0000010000,(GBCOD703-13.Tetrops_praeustus:0.0000010000,FBCOA548-10.Tetrops_praeustus:0.0000010000)23:0.0000010000)68:0.0000010000,((CBGPC481-21.Tetrops_praeustus:0.0015154755,(CBGPC484-21.Tetrops_praeustus:0.0000010000,CBGPC546-21.Tetrops_praeustus:0.0000010000)100:0.0000024792)100:0.0015157361,((CBGPC482-21.Tetrops_praeustus:0.0000010000,CBGPC483-21.Tetrops_praeustus:0.0000010000)100:0.0000024782,CBGPC548-21.Tetrops_praeustus:0.0000024826)99:0.0015164807)45:0.0000024942)58:0.0000010000,GBCOC567-12.Tetrops_praeustus:0.0015163298)99:0.0015165958,(((CBGPC1831-21.Tetrops_praeustus:0.0000010000,CBGPC1832-21.Tetrops_praeustus:0.0000010000)100:0.0030849327,((GCOL10337-16.Tetrops_praeustus:0.0000010000,GCOL328-16.Tetrops_praeustus:0.0000010000)100:0.0000010000,(((GCOL1475-16.Tetrops_praeustus:0.0015130452,GMBUA356-14.Tetrops_praeustus:0.0000010000)79:0.0000010000,GMBUA345-14.Tetrops_praeustus:0.0000010000)82:0.0000010000,UZINS213-23.Tetrops_praeustus:0.0000010000)100:0.0000022081)99:0.0000028010)100:0.0015172125,CBGPC961-21.Tetrops_praeustus:0.0015172082)86:0.0000010000)99:0.0015174085,(CBGPC521-21.Tetrops_praeustus:0.0000010000,CBGPC522-21.Tetrops_praeustus:0.0000010000)99:0.0000024565)100:0.0678235758)100:0.0188658203)100:0.0276900953)70:0.0166514847)40:0.0141547331)24:0.0130238345,((((((CBGPC107-21.Spondylis_buprestoides:0.0000020042,(((GCOL3881-16.Spondylis_buprestoides:0.0000010000,GCOL4184-16.Spondylis_buprestoides:0.0000010000)100:0.0000010000,GBCLC2079-19.Spondylis_buprestoides:0.0064269573)99:0.0015077702,(((GCOL4520-16.Spondylis_buprestoides:0.0015249315,(COLFA617-12.Spondylis_buprestoides:0.0000024964,COLFE100-12.Spondylis_buprestoides:0.0000026009)100:0.0015333197)19:0.0000010000,((((TDAAT1929-20.Spondylis_buprestoides:0.0016317135,GCOL4540-16.Spondylis_buprestoides:0.0030580903)30:0.0000010000,(GCOL4421-16.Spondylis_buprestoides:0.0000010000,GCOL4420-16.Spondylis_buprestoides:0.0000010000)53:0.0000010000)25:0.0000024838,GCOL4399-16.Spondylis_buprestoides:0.0015246665)100:0.0015253007,GCOL4070-16.Spondylis_buprestoides:0.0015246661)45:0.0000024867)31:0.0000010000,CBGPC2138-21.Spondylis_buprestoides:0.0000010000)99:0.0000024822)98:0.0015081830)99:0.0030604759,(((COLFA141-10.Spondylis_buprestoides:0.0000027251,(CBGPC2139-21.Spondylis_buprestoides:0.0000024891,COLFB907-12.Spondylis_buprestoides:0.0000010000)100:0.0000024889)100:0.0020259345,COLAT182-08.Spondylis_buprestoides:0.0000026047)100:0.0000023483,COLAT181-08.Spondylis_buprestoides:0.0000010000)100:0.0040564069)100:0.0158488697,PSFOR090-13.Spondylis_buprestoides:0.0171095494)100:0.0161525723,CERAC053-19.Spondylis_buprestoides:0.0331837068)97:0.0162077711,(((((((((((((((GBMNE15834-21.Spondylis_buprestoides:0.0015316088,(GBMNB26428-20.Spondylis_buprestoides:0.0000010000,GBMNB26439-20.Spondylis_buprestoides:0.0000010000)96:0.0000010000)19:0.0000010000,GBMND2143-21.Spondylis_buprestoides:0.0000010000)13:0.0000010000,GBMND2153-21.Spondylis_buprestoides:0.0000010000)75:0.0000010000,GBMNE15836-21.Spondylis_buprestoides:0.0076921341)59:0.0015330287,GBMNE15838-21.Spondylis_buprestoides:0.0155048289)93:0.0015326157,GBMND2150-21.Spondylis_buprestoides:0.0000027037)85:0.0015329349,GBMND2146-21.Spondylis_buprestoides:0.0015368052)69:0.0015331382,GBMND2147-21.Spondylis_buprestoides:0.0000024950)53:0.0015318772,GBMND2155-21.Spondylis_buprestoides:0.0015328120)69:0.0000024983,GBMND2145-21.Spondylis_buprestoides:0.0000023905)60:0.0000024746,GBMND2148-21.Spondylis_buprestoides:0.0015322678)91:0.0015313901,(GBMND2140-21.Spondylis_buprestoides:0.0015428260,GBMND2138-21.Spondylis_buprestoides:0.0015312185)96:0.0015315928)73:0.0000024946,GBMND2152-21.Spondylis_buprestoides:0.0000010000)92:0.0015260046,((((GBMND2141-21.Spondylis_buprestoides:0.0000010000,GBMNE15833-21.Spondylis_buprestoides:0.0000010000)95:0.0000029819,(GBMNE15832-21.Spondylis_buprestoides:0.0030660884,((GBMND2136-21.Spondylis_buprestoides:0.0000010000,GBMND2149-21.Spondylis_buprestoides:0.0000010000)100:0.0000024329,GBMND2137-21.Spondylis_buprestoides:0.0015301145)100:0.0000022437)100:0.0015307681)74:0.0000022736,GBMND2139-21.Spondylis_buprestoides:0.0030654460)85:0.0046279873,GBMND2151-21.Spondylis_buprestoides:0.0000024624)62:0.0061576364)74:0.0125401198,GBMNE15837-21.Spondylis_buprestoides:0.0020424258)100:0.0280567507)100:0.0744807553,((((CBGPC368-21.Brachyta_interrogationis:0.0000024934,CBGPC372-21.Brachyta_interrogationis:0.0000023721)99:0.0000024921,((((CBGPC389-21.Brachyta_interrogationis:0.0000010000,CBGPC649-21.Brachyta_interrogationis:0.0000010000)100:0.0000022001,PHDLV254-22.Brachyta_interrogationis:0.0000025029)100:0.0015330063,(((GBCOU988-13.Brachyta_interrogationis:0.0000010000,GCOL4008-16.Brachyta_interrogationis:0.0000010000)100:0.0000027853,(COLFA589-12.Brachyta_interrogationis:0.0015319323,(COLFB885-12.Brachyta_interrogationis:0.0000010000,COLFB886-12.Brachyta_interrogationis:0.0000010000)100:0.0015304175)55:0.0000023612)100:0.0015303839,(GCOL6393-16.Brachyta_interrogationis:0.0000023417,GBCOU1713-13.Brachyta_interrogationis:0.0000024938)100:0.0000024943)100:0.0076932491)100:0.0015325178,GBCOU258-13.Brachyta_interrogationis:0.0000021666)100:0.0015317733)98:0.0000023389,LPRCI2476-22.Brachyta_interrogationis:0.0047150857)100:0.0631723816,(FBCON501-13.Necydalis_ulmi:0.0000023535,FBCON502-13.Necydalis_ulmi:0.0000026763)100:0.1157267276)63:0.0335476026)24:0.0122075589)29:0.0108375850,(((((COLFA135-10.Necydalis_major:0.0015527621,COLFG042-13.Necydalis_major:0.0015230222)92:0.0000024716,(CBGPC1445-21.Necydalis_major:0.0000010000,COLFA577-12.Necydalis_major:0.0000010000)67:0.0000010000)96:0.0000010000,GBMNB26785-20.Necydalis_major:0.0000010000)96:0.0015082448,COLFB856-12.Necydalis_major:0.0000010000)100:0.1237187702,(((((COLFA174-10.Stenocorus_meridianus:0.0000010000,(FBCON233-13.Stenocorus_meridianus:0.0000010000,PHDLV211-22.Stenocorus_meridianus:0.0000010000)4:0.0000010000)6:0.0000010000,(GMGMJ152-14.Stenocorus_meridianus:0.0000010000,(GCOL620-16.Stenocorus_meridianus:0.0000010000,GCOL632-16.Stenocorus_meridianus:0.0000010000)100:0.0015301580)6:0.0000010000)84:0.0000024662,GCOL1514-16.Stenocorus_meridianus:0.0015296482)99:0.0061503116,(GCOL635-16.Stenocorus_meridianus:0.0015528263,GCOL1550-16.Stenocorus_meridianus:0.0000029436)100:0.0108589954)100:0.0096371488,(CBGPC2200-21.Stenocorus_meridianus:0.0000010000,CBGPC2317-21.Stenocorus_meridianus:0.0000010000)100:0.0094450184)100:0.0687728757)62:0.0228606821)43:0.0195025091,((((((((((CBGPC371-21.Dinoptera_collaris:0.0015513352,CBGPC2202-21.Dinoptera_collaris:0.0000010000)84:0.0000010000,FBCOB084-10.Dinoptera_collaris:0.0015427795)36:0.0000010000,CBGPC557-21.Dinoptera_collaris:0.0000010000)15:0.0000010000,(CBGPC808-21.Dinoptera_collaris:0.0000010000,CBGPC893-21.Dinoptera_collaris:0.0000010000)10:0.0000010000)16:0.0000010000,(CBGPC809-21.Dinoptera_collaris:0.0015436819,PHDLV257-22.Dinoptera_collaris:0.0000010000)33:0.0000010000)46:0.0000010000,GCOL10309-16.Dinoptera_collaris:0.0015429501)11:0.0000010000,(GBCOU1597-13.Dinoptera_collaris:0.0015432903,GBCOU2332-13.Dinoptera_collaris:0.0000010000)32:0.0000010000)31:0.0000013572,GBCOU1900-13.Dinoptera_collaris:0.0000010000)74:0.0015421921,GCOL10849-16.Dinoptera_collaris:0.0000010000)99:0.0064930731,(((((((CBGPC396-21.Dinoptera_collaris:0.0000010000,FBCOD500-11.Dinoptera_collaris:0.0000010000)37:0.0000010000,((((CBGPC1803-21.Dinoptera_collaris:0.0000020209,CBGPC1805-21.Dinoptera_collaris:0.0000027829)100:0.0030934504,CBGPC1804-21.Dinoptera_collaris:0.0015439471)100:0.0015452320,FBCOC303-10.Dinoptera_collaris:0.0016278037)26:0.0000024969,CBGPC444-21.Dinoptera_collaris:0.0015435455)17:0.0000025003)14:0.0000010000,(((COLAT207-08.Dinoptera_collaris:0.0000029188,COLAT208-08.Dinoptera_collaris:0.0000010000)100:0.0000026763,(FBCON232-13.Dinoptera_collaris:0.0000026736,TDAAT1522-20.Dinoptera_collaris:0.0016130416)80:0.0015421514)65:0.0015441513,GBCOU1455-13.Dinoptera_collaris:0.0015440101)17:0.0000020357)27:0.0000025062,FBCOP215-13.Dinoptera_collaris:0.0000010000)32:0.0000010000,GBCOU2306-13.Dinoptera_collaris:0.0000010000)63:0.0000010000,GBCOU780-13.Dinoptera_collaris:0.0000010000)100:0.0109200349,((((CBGPC418-21.Dinoptera_collaris:0.0015476643,(CBGPC1332-21.Dinoptera_collaris:0.0000010000,CBGPC1333-21.Dinoptera_collaris:0.0000010000)100:0.0000020850)88:0.0000020976,CBGPC807-21.Dinoptera_collaris:0.0015442366)88:0.0046403203,CBGPC1337-21.Dinoptera_collaris:0.0000020585)88:0.0030798785,CBGPC556-21.Dinoptera_collaris:0.0109645639)100:0.0031097442)95:0.0012766197)100:0.0508862781)41:0.0148686607,(((((PSFOR446-13.Cortodera_humeralis:0.0035543528,((((GCOL10699-16.Cortodera_humeralis:0.0000010000,PHDLV074-21.Cortodera_humeralis:0.0000010000)20:0.0000010000,CBGPC2099-21.Cortodera_humeralis:0.0000010000)59:0.0000010000,((GCOL10705-16.Cortodera_humeralis:0.0000010000,GCOL4283-16.Cortodera_humeralis:0.0000010000)100:0.0015305957,PSFOR121-13.Cortodera_humeralis:0.0015308125)53:0.0000021828)59:0.0000021571,((((CBGPC336-21.Cortodera_humeralis:0.0000010000,CBGPC338-21.Cortodera_humeralis:0.0015303781)98:0.0000010000,CBGPC337-21.Cortodera_humeralis:0.0015327365)100:0.0061398566,(CBGPC1806-21.Cortodera_humeralis:0.0000010000,CBGPC1808-21.Cortodera_humeralis:0.0000010000)100:0.0000024892)100:0.0015300866,CBGPC1807-21.Cortodera_humeralis:0.0000025749)100:0.0030631947)76:0.0010441622)96:0.0142145509,((CBGPC491-21.Cortodera_humeralis:0.0000029707,CBGPC493-21.Cortodera_humeralis:0.0000021672)100:0.0030656569,CBGPC492-21.Cortodera_humeralis:0.0000023768)100:0.0235719161)100:0.0212959762,((((((COLFE634-13.Cortodera_femorata:0.0000010000,GCOL5695-16.Cortodera_femorata:0.0000010000)100:0.0000020968,(GCOL10613-16.Cortodera_femorata:0.0000010000,GCOL10621-16.Cortodera_femorata:0.0000010000)100:0.0015257401)100:0.0000021017,(GCOL8704-16.Cortodera_femorata:0.0000021861,GCOL8709-16.Cortodera_femorata:0.0000024664)100:0.0030535629)100:0.0015262856,GCOL5697-16.Cortodera_femorata:0.0015255437)100:0.0015280469,GCOL5694-16.Cortodera_femorata:0.0015264306)100:0.0489447057,((PHDLV256-22.Cortodera_femorata:0.0029906352,PHDLV268-22.Cortodera_femorata:0.0016434963)100:0.0104371840,((CBGPC2182-21.Cortodera_femorata:0.0000010000,PSFOR120-13.Cortodera_femorata:0.0000010000)96:0.0000010000,CBGPC2179-21.Cortodera_femorata:0.0000010000)100:0.0036688985)100:0.0434301512)97:0.0229821900)100:0.0551038237,COLFE334-12.Nothorhina_punctata:0.0970642773)93:0.0233800708,(((((((((COLAT003-08.Asemum_striatum:0.0000010000,COLAT005-08.Asemum_striatum:0.0000010000)100:0.0082345493,(COLAT226-08.Asemum_striatum:0.0015376717,CERGL076-08.Asemum_striatum:0.0000021163)100:0.0056825714)59:0.0016187974,((PHDLV103-21.Asemum_striatum:0.0000026348,CERGL075-08.Asemum_striatum:0.0015348805)100:0.0016276437,((((PHDLV105-21.Asemum_striatum:0.0015790604,COLAT002-08.Asemum_striatum:0.0051186969)92:0.0015787144,(ELPCH2325-18.Asemum_striatum:0.0000010000,CERLF009-08.Asemum_striatum:0.0016512063)97:0.0000010000)91:0.0000024551,CERGL139-08.Asemum_striatum:0.0015348322)90:0.0015344550,CNCCB2040-11.Asemum_striatum:0.0000024408)99:0.0045328426)100:0.0072455922)100:0.0050871052,CERGL140-08.Asemum_striatum:0.0015147618)99:0.0015611321,CERGL138-08.Asemum_striatum:0.0046193759)14:0.0000023460,CERLF010-08.Asemum_striatum:0.0000010000)14:0.0000025003,(CERLF011-08.Asemum_striatum:0.0000010000,CERLF012-08.Asemum_striatum:0.0000010000)100:0.0031254593)99:0.0105620484,((((COLAT227-08.Asemum_striatum:0.0000010000,COLAT225-08.Asemum_striatum:0.0000010000)100:0.0000010000,(CNKTB009-14.Asemum_striatum:0.0000010000,CERLF008-08.Asemum_striatum:0.0000010000)100:0.0000010000)100:0.0015351961,(CNKTB008-14.Asemum_striatum:0.0000021759,(CERPA065-08.Asemum_striatum:0.0030907509,CNCCB2043-11.Asemum_striatum:0.0000027579)100:0.0015356112)100:0.0015365929)57:0.0000025044,CERPA064-08.Asemum_striatum:0.0015344702)90:0.0100082086)100:0.0305177733,((((((CBGPC1922-21.Asemum_striatum:0.0000010000,COLFB152-12.Asemum_striatum:0.0000010000)100:0.0000010000,((BFWCO007-24.Asemum_striatum:0.0015365058,CBGPC1916-21.Asemum_striatum:0.0030724075)99:0.0000010000,COLFB887-12.Asemum_striatum:0.0015344211)99:0.0015348724)98:0.0000010000,PSFOR040-13.Asemum_striatum:0.0015353182)97:0.0015294338,COLFB891-12.Asemum_striatum:0.0046288108)99:0.0053086220,((((VVGPL2925-15.Asemum_striatum:0.0000010000,VVGPL2924-15.Asemum_striatum:0.0000010000)100:0.0016446844,VVGPL2926-15.Asemum_striatum:0.0016599118)96:0.0000010000,GBMNB26789-20.Asemum_striatum:0.0064664795)51:0.0000010000,VVGPL2923-15.Asemum_striatum:0.0000010000)54:0.0054511613)54:0.0094603342,CBGPC1923-21.Asemum_striatum:0.0176157881)100:0.0296419947)100:0.0429809246)50:0.0133292955)100:0.1012664483);
